# Supplementary material for: Patient-derived tumoroids from CIC::DUX4 rearranged sarcoma identify MCL1 as a therapeutic target
Source: Nat Commun. 2025 Aug 21;16:7688. doi: 10.1038/s41467-025-62629-6 (PMC12370961; doi:10.1038/s41467-025-62629-6)
Supplement: Supplementary file 3 — Supplementary Data 1 [file 41467_2025_62629_MOESM3_ESM.xlsx]

## Sheet: heatmap_data (1)
Supplementary Data 1. 2000 most variably expressed genes in CDS and EwS tumoroids.
ensembl_ID	symbol	ESZH001	ESZH002	ESZH004	ESZH007	ESZH008	ESZH009	CDSZH001	CDSZH002	CDSZH003
ENSG00000175832	ETV4	-5.23324	-5.73852	-5.81957	1.59594	-4.87479	-5.2622	8.6253	8.20772	8.49937
ENSG00000168671	UGT3A2	4.25798	2.16576	5.22716	3.41446	5.91108	5.09209	-7.2217	-9.42341	-9.42341
ENSG00000168542	COL3A1	-7.76778	-1.40649	-6.81792	-2.15962	-6.64539	3.74622	8.63977	2.48242	9.92879
ENSG00000168079	SCARA5	-4.81724	-4.41	-5.09556	-4.25758	-4.61803	-2.4732	10.3842	5.57373	9.7137
ENSG00000081277	PKP1	4.84438	5.62521	6.40144	5.62118	4.148	-2.89143	-8.70148	-7.49205	-7.55524
ENSG00000128564	VGF	-0.808434	-5.27308	-5.28831	-4.4015	-4.80282	-4.65572	7.74681	8.69717	8.78589
ENSG00000138829	FBN2	-4.99911	1.04509	-5.51065	-5.51065	-5.51065	-3.61747	6.82399	8.99348	8.28598
ENSG00000078596	ITM2A	3.73426	5.6134	2.7953	3.91615	5.99246	2.68664	-5.96131	-8.87065	-9.90626
ENSG00000038427	VCAN	-5.6395	-3.32661	-5.20118	-5.31306	-5.67351	1.77619	7.2253	6.40727	9.74511
ENSG00000009709	PAX7	6.45438	2.63623	5.76141	4.44738	5.00154	-1.27912	-7.55831	-7.88848	-7.57503
ENSG00000129824	RPS4Y1	-5.07858	-5.07858	7.55697	4.65271	6.37186	6.81134	-5.07858	-5.07858	-5.07858
ENSG00000167210	LOXHD1	6.12261	-0.838702	6.7825	2.65519	5.23704	2.49542	-7.93954	-6.57499	-7.93954
ENSG00000078018	MAP2	-1.99884	-3.89398	-5.53975	-5.53975	-5.53975	-0.643777	8.41745	6.25509	8.48331
ENSG00000171246	NPTX1	-5.26478	-4.11638	-3.09683	-4.42679	-3.21555	-3.59956	7.64844	7.41515	8.65631
ENSG00000189056	RELN	-4.06433	-4.06433	-4.06433	-4.06433	-4.06433	-3.43868	7.09615	7.86797	8.79619
ENSG00000125851	PCSK2	5.87273	5.26428	4.16114	3.0302	-6.86464	5.52251	-7.53234	-2.235	-7.21889
ENSG00000187094	CCK	5.53646	1.13903	6.00067	6.42434	-2.68394	4.39005	-6.93554	-6.93554	-6.93554
ENSG00000134954	ETS1	0.132887	-6.58776	-2.18508	-0.928226	-6.37471	-5.557	8.15201	5.88157	7.46632
ENSG00000146250	PRSS35	4.09314	3.50849	4.62461	1.76683	5.51686	3.60259	-7.98348	-7.14556	-7.98348
ENSG00000186297	GABRA5	-5.69627	-5.69627	6.14593	5.04416	5.8504	6.95252	-5.69627	-1.52138	-5.38282
ENSG00000066056	TIE1	-3.80918	-4.0875	-3.53577	-4.0875	-4.0875	-3.46186	7.58531	6.38394	9.10007
ENSG00000135447	PPP1R1A	4.30823	3.50914	4.40603	4.17284	3.86071	2.61222	-8.96364	-5.73101	-8.17451
ENSG00000151789	ZNF385D	-3.73463	-3.73463	-3.73463	-3.73463	-3.73463	-3.73463	9.84329	4.49029	8.07423
ENSG00000171724	VAT1L	-2.88702	-3.93241	-3.93241	-3.93241	-3.93241	-0.364609	-0.686563	9.30194	10.3659
ENSG00000171954	CYP4F22	4.45549	4.13354	3.38858	3.73263	4.3812	2.64352	-7.52253	-8.01121	-7.20123
ENSG00000147571	CRH	-3.17611	-3.17611	-3.17611	-2.83981	-3.17611	-3.17611	-0.618812	10.9844	8.35477
ENSG00000178343	SHISA3	-2.94328	-3.535	-3.73353	-3.64772	-4.42496	-2.50424	9.54003	2.41434	8.83437
ENSG00000112562	SMOC2	-6.45646	3.02808	-6.4327	-6.39848	-2.52847	1.57836	5.8576	3.78338	7.5687
AC097381.2	AC097381.2	5.96722	1.7921	4.65669	1.19507	6.74813	0.0495027	-6.8029	-6.8029	-6.8029
ENSG00000101670	LIPG	-4.60383	-2.29518	-4.60383	-4.60383	-3.93613	-1.17458	9.07603	7.23438	4.90696
AP000924.1	AP000924.1	5.8717	2.50756	2.74322	0.636941	3.60999	5.79082	-7.05341	-7.05341	-7.05341
ENSG00000117114	ADGRL2	-3.69432	3.74997	-5.12849	-5.12849	-5.12849	-3.59235	4.89414	7.20966	6.81837
ENSG00000281690	ADAMTS12	-3.67493	-3.26769	-3.95326	-3.95326	-3.47573	-3.60678	7.26924	7.09988	7.56252
ENSG00000111885	MAN1A1	-3.21248	-2.31051	-4.49225	-4.99752	-3.70082	-2.86209	7.20483	6.75486	7.61599
ENSG00000006468	ETV1	0.502162	-3.16974	-4.50557	2.01464	-7.02581	-6.26623	5.80411	6.34243	6.30402
ENSG00000151892	GFRA1	-3.40289	-3.40289	-2.14134	-2.56491	-2.41674	-3.05641	-2.05638	9.66613	9.37544
ENSG00000262243	CES1	-1.59268	0.511449	-7.49332	-0.268662	5.98535	2.75559	-9.2285	5.4633	3.86748
ENSG00000288237	H19	-5.75421	-1.05701	-3.74416	-5.41791	-1.25727	-3.13185	6.25932	6.06818	8.03491
ENSG00000179314	WSCD1	-3.22746	-4.96758	-4.41585	-4.96758	-0.18706	-2.78843	7.05757	6.69719	6.7992
ENSG00000274137	MYOM2	2.05788	7.68949	-4.40111	-1.72738	7.50338	3.48773	-4.76219	-5.69084	-4.15697
ENSG00000186340	THBS2	-3.97452	-3.59139	-3.97452	-2.93885	-3.97452	-0.870072	5.22097	3.26528	10.8376
ENSG00000181234	TMEM132C	-3.06828	-3.34661	-3.34661	-3.34661	-3.34661	-3.34661	2.23243	8.59823	8.97066
ENSG00000118785	SPP1	-3.0139	-1.86551	-3.0139	-2.6776	-3.0139	-3.0139	4.90778	12.3472	-0.656215
ENSG00000157214	STEAP2	3.23385	3.03639	5.00023	4.28929	2.42452	2.93746	-7.27627	-6.94	-6.70547
ENSG00000197406	DIO3	-4.42037	2.33541	-2.04391	-3.81153	-1.81141	-3.35976	-4.0902	9.05319	8.14857
ENSG00000149633	KIAA1755	-3.54649	-3.54649	-3.24441	-2.70851	-3.54649	-3.20001	3.09746	6.97115	9.72378
ENSG00000105825	TFPI2	-4.76013	2.48363	-4.76013	-3.92215	-3.92444	-2.497	10.0952	4.22521	3.05979
ENSG00000127152	BCL11B	3.98139	2.48296	4.28093	3.66258	3.59713	2.30618	-8.38829	-7.35268	-4.57021
ENSG00000284872	TRMT9B	4.17624	3.5047	4.68316	3.0215	2.68494	2.28859	-7.75932	-4.84049	-7.75932
ENSG00000141756	FKBP10	-3.35423	0.772336	-5.06612	-5.66581	-5.71918	0.599549	6.69574	5.44787	6.28983
ENSG00000083857	FAT1	1.35523	-4.59431	-5.33835	-5.5413	-5.75895	4.03611	5.0594	5.21492	5.56725
ENSG00000176049	JAKMIP2	3.73399	3.50804	4.06764	2.40532	3.34032	3.0872	-8.16819	-7.83192	-4.14241
ENSG00000154783	FGD5	-3.65761	-3.65761	-2.70775	-3.65761	-3.39918	-3.31113	7.6984	4.85237	7.84012
ENSG00000170558	CDH2	-2.35536	-2.79796	-4.46346	-5.01519	-4.53767	-0.616882	7.7407	7.10354	4.9423
ENSG00000169297	NR0B1	5.69155	-4.44653	4.90504	4.15995	2.52631	4.19152	-5.78043	-5.78043	-5.46698
ENSG00000173546	CSPG4	-3.48245	-3.11267	-3.39244	-3.76299	-4.86918	-0.62197	2.92699	8.74381	7.5709
ENSG00000165566	AMER2	3.39915	3.5705	4.96191	3.32237	3.67719	0.427161	-7.9778	-3.40268	-7.9778
ENSG00000227932	SELENOOLP	4.12468	2.11427	3.89761	2.00783	4.45104	3.68033	-6.75859	-6.75859	-6.75859
ENSG00000067048	DDX3Y	-3.87573	-4.38101	6.78867	4.23767	5.26766	5.13586	-4.43397	-4.76414	-3.97501
ENSG00000154856	APCDD1	3.37147	2.69014	4.02168	3.00251	3.61135	3.09253	-6.91016	-3.85742	-9.0221
ENSG00000117115	PADI2	-5.64234	5.79443	4.77473	4.93695	3.6735	1.73417	-5.21703	-4.01425	-6.04016
ENSG00000159674	SPON2	-1.77807	-5.89942	-3.83119	-2.00439	-2.23182	-3.85786	8.06292	5.45589	6.08394
H2AFY2	H2AFY2	3.10434	2.46574	4.98768	2.95847	3.9696	2.50687	-5.43492	-6.73782	-7.81996
ENSG00000146674	IGFBP3	-4.67831	-4.29518	-4.67831	-4.34201	2.88496	0.204454	0.877252	10.0679	3.95926
ENSG00000166501	PRKCB	2.90809	3.7719	2.88799	3.13764	4.76119	2.26675	-5.31965	-5.44636	-8.96754
ENSG00000175868	CALCB	-0.879415	2.1455	6.86019	3.72518	4.72561	1.90355	-6.1602	-6.1602	-6.1602
ENSG00000112936	C7	-3.48739	6.96404	-6.75151	-4.99865	6.77423	-1.39901	-1.39904	-0.457504	4.75484
ENSG00000008196	TFAP2B	4.02875	3.1205	2.31723	2.70995	4.75356	2.98875	-7.07169	-7.07169	-5.77535
ENSG00000262655	SPON1	-5.69212	-2.99724	-4.06158	0.388518	-3.0375	-3.34963	4.73768	5.51791	8.49397
ENSG00000125820	NKX2-2	4.34879	3.2678	3.71427	2.73666	3.74714	2.05965	-5.47226	-7.20103	-7.20103
ENSG00000123338	NCKAP1L	4.97088	3.12757	3.26938	2.03556	2.56493	2.45795	-10.2579	-4.96059	-3.20775
ENSG00000282830	CALB2	-2.78177	-2.78177	-2.78177	-2.78177	-2.78177	-1.92231	-1.76126	9.48117	8.11125
ENSG00000148082	SHC3	0.331743	-5.81038	-3.03121	-0.784663	-3.08301	-5.90717	5.13523	6.61653	6.53293
ENSG00000185634	SHC4	-4.06902	-3.19455	-3.98548	-2.58425	-1.64161	-4.26608	5.9819	7.18851	6.57058
ENSG00000114374	USP9Y	-4.31959	-3.93646	5.95344	3.75062	5.17695	6.00365	-3.98942	-4.31959	-4.31959
ENSG00000256553	TRAV1-2	3.82415	5.11395	3.16728	3.7186	0.165737	3.29217	-6.4273	-6.4273	-6.4273
ENSG00000000971	CFH	-0.101544	1.52653	-6.7068	-6.92222	-0.996908	-2.60551	6.86634	2.33676	6.60335
ENSG00000266524	GDF10	-4.15078	6.60289	1.95802	2.30258	8.38582	-4.15078	-4.15078	-2.64618	-4.15078
ENSG00000112182	BACH2	-4.27624	-3.59067	-4.27624	-2.77156	-4.27624	0.103382	7.51342	5.70281	5.87134
ENSG00000204936	CD177	-2.42759	-2.42759	-2.42759	-2.42759	-2.42759	-2.42759	-2.42759	11.002	5.99111
ENSG00000048740	CELF2	-0.0717467	-3.45192	-4.13749	-3.80119	-4.13749	-3.27803	7.47048	7.20503	4.20236
ENSG00000185272	RBM11	3.59733	4.81259	1.93531	0.458551	5.31666	2.82522	-6.29804	-6.01941	-6.62821
ENSG00000164647	STEAP1	2.20826	3.93931	4.20015	3.62732	2.22343	3.29087	-7.41161	-6.80281	-5.27494
ENSG00000184613	NELL2	4.55517	3.85065	2.20222	2.02791	1.20815	4.633	-8.65898	-6.51587	-3.30225
ENSG00000086548	CEACAM6	-0.703896	9.46191	-2.55518	-0.734548	5.53029	2.16317	-5.32559	-2.51056	-5.32559
ENSG00000188778	ADRB3	2.46558	2.98089	2.987	3.3899	6.25919	0.857792	-6.76478	-6.05934	-6.11624
ENSG00000198300	PEG3	0.917836	-6.92254	5.83866	5.78004	-3.82008	-7.30567	1.45949	1.82051	2.23175
ENSG00000112541	PDE10A	-4.53788	-0.722389	-3.77339	-1.04755	-4.27945	-4.53788	6.16573	6.21455	6.51826
ENSG00000100234	TIMP3	2.72379	3.55587	0.529344	2.24356	3.95114	2.81385	-10.414	0.608473	-6.01199
ENSG00000100065	CARD10	-3.33291	-3.33291	-3.33291	-3.33291	-2.85539	-3.33291	6.78126	5.25787	7.48083
ENSG00000012817	KDM5D	-4.23251	-3.84939	5.88284	3.8164	4.96032	5.7836	-4.23251	-3.89624	-4.23251
ENSG00000166206	GABRB3	3.2067	-5.64049	4.57999	3.78825	4.201	4.19801	-6.02362	-2.28623	-6.02362
ENSG00000123388	HOXC11	4.56691	3.64956	3.81777	3.00838	3.29159	0.727013	-6.35374	-6.35374	-6.35374
ENSG00000159217	IGF2BP1	3.34361	3.34995	3.02572	3.92136	1.79902	3.84609	-6.98211	-5.72771	-6.57592
ENSG00000037280	FLT4	-5.83636	2.96452	-5.83636	-4.47173	-2.7566	1.08552	2.55188	5.20568	7.09345
ENSG00000198075	SULT1C4	-3.61849	-2.68303	-3.61849	-3.00965	-3.61849	-2.22413	7.50572	3.57808	7.68846
ENSG00000164265	SCGB3A2	7.39814	3.22222	4.17722	-3.96617	-2.39512	4.95245	-4.57501	-4.23873	-4.57501
ENSG00000166033	HTRA1	-3.49891	-2.16501	-3.19683	-3.49891	1.44684	-3.49891	-0.879918	10.5295	4.76211
ENSG00000136193	SCRN1	2.92162	2.4628	2.16577	3.68755	-2.69559	3.35723	-7.82235	3.74533	-7.82235
ENSG00000130226	DPP6	2.23739	-4.53485	-4.53485	-4.53485	-1.1007	-4.53485	4.54679	5.53755	6.91837
ENSG00000128714	HOXD13	1.43218	2.80873	4.45055	2.25863	3.18824	4.13448	-7.61065	-3.0515	-7.61065
ENSG00000182168	UNC5C	-3.50789	-1.89979	-3.25494	-3.41059	-4.01943	-2.78231	7.10261	4.36132	7.41101
ENSG00000104967	NOVA2	-1.13932	-3.68148	-2.95051	-4.06461	-4.06461	-3.00401	5.79786	5.96893	7.13776
ENSG00000156466	GDF6	1.77932	3.69081	0.504228	2.86261	4.70696	4.06464	-7.89979	-2.3798	-7.32899
ENSG00000071242	RPS6KA2	2.99067	-3.23195	-5.99436	-6.49962	-3.70074	2.14324	5.11637	3.84488	5.33151
ENSG00000133687	TMTC1	3.79758	-2.46681	-2.53916	-2.96272	-3.32318	-3.45423	-3.80071	8.61621	6.133
ENSG00000198692	EIF1AY	-4.01659	-4.01659	4.45809	3.83821	5.61881	6.16783	-4.01659	-4.01659	-4.01659
ENSG00000133110	POSTN	-4.62412	-1.20009	-4.07239	-3.25949	-2.2138	-2.36099	7.35417	2.32829	8.04841
ENSG00000211445	GPX3	-3.92521	-2.2413	-4.03478	-1.89971	-4.67918	0.963946	0.391602	8.70593	6.7187
ENSG00000106538	RARRES2	3.95659	-1.65597	5.05829	2.79289	5.32369	0.0950865	-8.18819	-1.48191	-5.90048
ENSG00000020633	RUNX3	2.60694	1.63444	4.31862	4.36862	2.3248	1.68354	-7.76879	-0.966948	-8.20122
ENSG00000067842	ATP2B3	2.77155	1.47239	3.94931	4.03026	4.5988	1.86076	-6.485	-6.81517	-5.38289
ENSG00000170549	IRX1	-3.18071	-3.18071	-3.18071	-3.18071	-3.18071	-3.18071	5.42121	6.56552	7.09751
ENSG00000049247	UTS2	5.36887	8.33522	1.81107	0.977352	-3.69051	1.22795	-4.67666	-4.67666	-4.67666
ENSG00000135744	AGT	-3.74144	-3.29595	-3.51574	-2.57667	-2.97086	-2.84615	5.27271	6.31564	7.35845
ENSG00000164683	HEY1	-4.60348	2.32299	-5.18981	-5.49189	-0.113071	-2.80728	7.38435	4.13584	4.36235
ENSG00000187955	COL14A1	-5.44308	-2.81762	-3.7079	-2.57511	-2.7442	0.0392404	2.65955	6.05809	8.53104
ENSG00000174099	MSRB3	1.22967	-2.31717	-5.26555	-4.203	-5.56763	-0.930264	5.89752	5.41987	5.73655
ENSG00000106236	NPTX2	-2.85911	0.218519	-6.19189	-5.53399	-1.07755	1.48691	-0.113986	7.87325	6.19785
ENSG00000176692	FOXC2	-3.6466	1.19533	-3.6466	-3.6466	-3.6466	-3.6466	8.15392	2.5877	6.29603
ENSG00000034971	MYOC	-2.89408	-2.51095	-2.89408	-2.55777	-2.89408	-2.89408	10.8327	2.68256	3.12976
ENSG00000067715	SYT1	2.27591	4.89122	1.66487	2.97001	4.717	0.704201	-7.03119	-7.85615	-2.33588
ENSG00000115380	EFEMP1	-4.01293	-3.62981	-4.01293	-4.01293	-3.17724	2.05236	4.66161	8.12012	4.01176
ENSG00000109610	SOD3	-3.21146	-2.82833	-3.21146	-3.21146	-3.21146	-3.21146	5.65654	6.46243	6.76666
ENSG00000130287	NCAN	0.783525	-4.30315	1.21163	2.67365	-1.43967	-2.90879	-2.81766	10.7902	-3.9897
ENSG00000043591	ADRB1	1.36407	4.1119	4.14502	1.36028	4.45111	2.91975	-6.22946	-5.89319	-6.22946
ENSG00000280641	CDH4	1.16129	-6.40496	3.27811	3.26162	-5.73727	-4.22581	-2.09953	4.68547	6.08109
ENSG00000149256	TENM4	-3.53325	-3.15012	-2.13794	-3.53325	-3.53325	-2.13889	5.27393	8.81299	3.93979
ENSG00000139219	COL2A1	-5.08269	-0.664557	0.192811	-2.43876	-4.82426	2.66304	2.01845	10.3018	-2.16579
ENSG00000182601	HS3ST4	2.67866	2.74384	2.97663	3.89036	3.25974	2.60038	-8.79504	-5.05766	-4.29691
ENSG00000169908	TM4SF1	-3.4588	-2.52334	-3.4588	-3.4588	-3.4588	-2.39819	6.39207	6.25667	6.108
ENSG00000230316	FEZF1-AS1	1.76804	0.547777	4.73319	3.83836	3.99293	3.17503	-7.14516	-5.64056	-5.2696
ENSG00000181195	PENK	6.04441	9.68005	-3.12536	-1.37577	-2.28967	0.442435	-3.12536	-3.12536	-3.12536
ENSG00000166265	CYYR1	5.30478	5.8895	1.38212	2.85773	-5.25825	3.37393	-5.25825	-3.03331	-5.25825
ENSG00000130477	UNC13A	1.5493	-4.29287	-3.7614	-3.39469	-1.34271	-5.68122	5.44609	5.45107	6.02643
ENSG00000134443	GRP	2.51067	5.07004	2.3208	3.38995	1.30861	3.66117	-6.49022	-5.28079	-6.49022
ENSG00000198844	ARHGEF15	-3.20827	-3.20827	-3.20827	-2.59943	-3.20827	-2.86179	6.42066	3.91413	7.95952
ENSG00000188643	S100A16	-4.51193	-4.79026	-2.7802	1.84555	-4.31273	-2.30105	4.30162	6.18676	6.36224
ENSG00000168447	SCNN1B	-6.59033	1.54377	0.344735	1.34151	-2.8552	-7.28924	6.22522	2.88167	4.39787
ENSG00000229807	XIST	3.41756	3.59536	-4.99168	-4.65538	-4.99168	-4.99168	4.41968	3.51726	4.68057
ENSG00000143851	PTPN7	-3.83934	5.93158	-2.88948	5.14089	7.30326	-2.97988	-1.55915	-3.83934	-3.26854
ENSG00000080573	COL5A3	-2.40966	-0.795841	-4.91245	-3.37157	-5.95801	0.381968	5.85833	5.72222	5.48502
ENSG00000124343	XG	4.22621	4.37525	3.06176	1.95414	4.13472	0.142969	-6.3955	-6.05146	-5.44807
ENSG00000143032	BARHL2	6.89707	3.41032	-3.71079	1.41016	4.1738	2.73643	-4.97233	-4.97233	-4.97233
ENSG00000134184	GSTM1	-2.35761	-3.24602	-3.24602	-3.24602	6.73515	-3.24602	6.02767	-3.24602	5.8249
ENSG00000168546	GFRA2	3.56913	1.34561	3.74857	2.63243	2.15122	2.70085	-8.10505	-0.25899	-7.78376
ENSG00000042062	RIPOR3	2.26532	1.53898	5.32067	3.98751	3.94557	0.703655	-6.58675	-5.37732	-5.79763
ENSG00000163347	CLDN1	-2.78348	5.10324	2.00924	2.94236	6.46733	0.265455	-8.20351	-2.48007	-3.32057
ENSG00000132688	NES	-5.72136	-2.60043	-3.34369	-2.04274	-3.16371	-0.940394	5.23918	6.82398	5.74917
ENSG00000144810	COL8A1	-4.49471	1.39027	-4.19263	-4.15841	-0.65273	-3.10036	8.4524	0.983414	5.77275
ENSG00000132872	SYT4	3.0692	3.74215	-0.196866	2.11237	7.27353	0.478961	-5.04514	-5.6927	-5.74151
ENSG00000107438	PDLIM1	-4.02399	-1.33193	-3.14021	-4.53552	-3.28866	-1.73396	6.49831	6.28884	5.26712
ENSG00000128610	FEZF1	3.13073	1.48122	3.77781	3.56186	3.07668	3.21582	-6.36068	-5.52276	-6.36068
ENSG00000277586	NEFL	-4.45686	-4.45686	-1.29992	-1.22412	-3.78916	-0.23619	8.62934	0.67753	6.15625
ENSG00000043039	BARX2	2.20918	3.89942	5.72631	3.19276	3.98786	-4.77538	-5.12185	-4.78558	-4.33273
ENSG00000144119	C1QL2	3.67824	-3.24185	7.57448	4.91774	1.04083	-4.57575	-4.57575	-0.242185	-4.57575
ENSG00000283158	MUC5AC	-2.72357	-2.72357	-2.42149	-2.72357	-2.72357	-2.72357	10.0072	1.04192	4.99028
ENSG00000136167	LCP1	1.87222	4.97617	0.956766	1.55308	-0.0420085	5.71574	-7.77585	-0.626522	-6.6296
ENSG00000104369	JPH1	3.76375	-0.0428506	2.68687	2.73269	5.15764	3.20915	-6.57042	-5.71039	-5.22644
ENSG00000077279	DCX	6.28376	2.00889	4.9227	3.98319	-2.16607	-5.97916	-5.50069	0.223721	-3.77634
ENSG00000164691	TAGAP	-1.65227	0.879535	6.57647	3.51104	6.59578	-2.55776	-4.45093	-4.45093	-4.45093
ENSG00000173868	PHOSPHO1	4.61254	2.65377	0.730122	3.59453	3.22852	3.03587	-6.70536	-5.67097	-5.47902
ENSG00000146938	NLGN4X	3.21632	1.7768	2.81728	2.40151	2.38849	2.08047	-8.32043	1.38918	-7.74962
ENSG00000180440	SERTM1	-0.821411	6.24824	5.18482	4.02247	2.56592	-2.43876	-5.12336	-4.51456	-5.12336
ENSG00000143127	ITGA10	-2.30272	-2.88192	-2.95427	-2.58349	-3.95739	-1.87333	8.6292	1.32872	6.5952
ENSG00000288335	TWIST2	-3.23902	-2.30357	-3.23902	-3.23902	-2.98059	-3.23902	6.20892	5.43478	6.59656
ENSG00000160255	ITGB2	1.19511	5.5589	0.334505	-1.90734	6.24037	2.81171	-6.63655	-1.44936	-6.14736
ENSG00000138653	NDST4	0.275976	4.85817	2.95181	0.222528	3.57744	5.0179	-5.63461	-5.63461	-5.63461
ENSG00000134709	HOOK1	2.72572	3.53486	2.86683	1.4225	4.21112	3.17595	-5.95797	-5.58296	-6.39605
AC007846.1	AC007846.1	-3.61949	-3.23636	-3.61949	-3.01065	-1.20917	-3.27301	5.95112	5.9199	6.09714
ENSG00000089250	NOS1	1.55844	9.35209	-3.29441	-2.30929	0.569736	-3.19943	-4.05889	4.65153	-3.26977
ENSG00000157851	DPYSL5	3.10448	2.82416	-1.17894	4.55369	-2.23832	5.13487	-6.77238	1.34483	-6.77238
ENSG00000118004	COLEC11	-3.98588	-3.36423	-3.43658	-2.55646	-3.71198	1.00323	8.45655	2.56897	5.02638
ENSG00000162493	PDPN	-0.328489	2.16816	-4.17702	-4.17702	-3.91859	2.86859	-3.57835	9.13326	2.00948
ENSG00000117154	IGSF21	3.0961	0.57252	4.02485	4.39019	4.28899	-1.25158	-7.23258	-1.22671	-6.66177
ENSG00000091879	ANGPT2	-3.14915	-2.34536	-3.20345	-3.85615	-2.9974	-2.1225	6.83164	4.11692	6.72544
ENSG00000074416	MGLL	-2.59824	-4.5049	-2.62152	-1.16415	-3.46119	-3.02265	6.91559	3.89549	6.56157
ENSG00000155011	DKK2	0.315089	3.74216	5.07694	2.71747	2.50914	2.81766	-4.79047	-6.92029	-5.46768
ENSG00000163630	SYNPR	-4.1783	4.24838	2.34274	1.82769	8.54742	-2.3946	-4.1783	-2.03673	-4.1783
ENSG00000047457	CP	-3.211	-3.48932	-2.09401	-2.65133	-1.37328	-3.48932	1.70004	8.82635	5.78187
ENSG00000108821	COL1A1	-9.27028	0.633459	0.179479	2.76235	-3.19338	-2.73922	4.44448	2.03829	5.14482
ENSG00000101463	SYNDIG1	-4.30055	6.03844	1.51798	1.16918	6.63221	1.84438	-4.30055	-4.30055	-4.30055
ENSG00000144278	GALNT13	-3.58669	-1.80708	-1.95615	-2.74871	-3.58669	-3.58669	4.67309	4.4735	8.12542
ENSG00000102290	PCDH11X	1.58994	3.87102	4.04394	-0.583056	5.0387	2.78549	-5.58202	-5.58202	-5.58202
ENSG00000185477	GPRIN3	-3.91964	-2.85228	-3.37034	-4.63189	2.2158	-3.23753	6.14523	3.28992	6.36072
ENSG00000181449	SOX2	2.18327	3.64123	0.843125	3.28582	-7.35064	1.31898	-7.82817	3.71256	0.193835
ENSG00000112769	LAMA4	-3.60954	-2.30025	-2.37753	-1.37554	-3.81604	-3.85261	6.49104	3.98452	6.85595
ENSG00000184486	POU3F2	2.75163	0.832329	4.08715	4.46837	3.35779	0.262471	-7.12	-1.51975	-7.12
ENSG00000188992	LIPI	0.808377	5.37891	-0.0344641	-0.169204	6.33198	3.14359	-4.66029	-5.51671	-5.28219
ENSG00000134201	GSTM5	5.53702	-4.55903	5.03902	3.87209	4.00192	-4.21255	-2.52836	-4.55903	-2.59108
ENSG00000130052	STARD8	-2.45642	-4.33011	-3.49796	-1.14276	-4.34798	-1.2622	6.45994	4.11186	6.46562
ENSG00000128917	DLL4	-3.32886	-1.54982	-2.85653	-4.37425	-4.37425	-0.43061	6.26824	4.06003	6.58604
ENSG00000154310	TNIK	-1.79996	0.0127144	-5.13877	-4.48099	-5.6905	2.61771	4.5721	4.60078	5.30691
ENSG00000165092	ALDH1A1	1.00267	5.31083	4.15995	-0.148874	5.97002	-4.26528	-5.32588	-1.37755	-5.32588
ENSG00000123407	HOXC12	4.26252	3.47312	3.74516	3.40022	2.46313	-0.605539	-6.29176	-6.29176	-4.15509
ENSG00000184937	WT1	-3.74747	-1.43883	-3.74747	-3.41117	-2.76133	-0.318223	8.57047	0.963985	5.89004
ENSG00000081189	MEF2C	-2.26829	-1.05709	-4.26068	-3.65184	-2.89924	-3.20007	6.84529	4.88969	5.60223
ENSG00000129354	AP1M2	-3.43248	-1.98371	-3.86443	-0.30412	-5.31833	-1.96428	6.18924	5.42391	5.25421
ENSG00000109113	RAB34	3.04682	3.65791	2.51078	2.53118	3.11641	2.82731	-6.57416	-5.31733	-5.79891
ENSG00000188452	CERKL	4.53116	5.64117	-2.8331	1.41732	2.34285	3.90374	-5.00104	-5.00104	-5.00104
ENSG00000152977	ZIC1	-2.47334	-2.09021	-2.47334	-2.47334	-1.48719	-2.47334	-2.14317	8.18872	7.42522
ENSG00000176678	FOXL1	-3.25602	0.168003	-3.25602	-3.25602	-2.99759	-2.19542	9.5614	0.787242	4.44443
ENSG00000077274	CAPN6	1.39065	1.67688	6.00056	4.70362	-0.294986	2.6482	-5.91732	-5.0794	-5.1282
AC090150.1	AC090150.1	0.533847	3.40036	2.66261	0.86401	5.50215	3.72657	-5.56318	-5.56318	-5.56318
ENSG00000128283	CDC42EP1	-1.99823	-3.22577	-1.98721	-2.279	-3.91133	-3.56486	7.42774	3.28006	6.2586
ENSG00000197467	COL13A1	3.36013	1.28417	4.34799	2.58798	3.50033	-1.22181	-6.96998	0.530874	-7.41969
ENSG00000101825	MXRA5	-3.9357	-4.44723	-4.44723	2.11434	-4.44723	0.236584	3.73164	5.76867	5.42617
ENSG00000099139	PCSK5	-4.09453	1.11486	-1.98794	-4.80678	-3.33919	-3.14156	6.09406	4.36936	5.79172
ENSG00000181072	CHRM2	0.929932	3.94825	2.37023	2.20973	7.50433	-4.10487	-3.71001	-4.73052	-4.41707
ENSG00000162511	LAPTM5	-3.25077	-2.86764	-3.25077	-2.41279	-2.99234	-2.62512	7.37232	5.15699	4.87013
ENSG00000137571	SLCO5A1	1.65529	3.28222	2.72983	3.45432	1.74592	2.45489	-8.80689	-0.52976	-5.98582
ENSG00000102445	RUBCNL	3.97445	3.00262	3.96542	2.07546	-1.92805	4.57352	-6.16471	-3.64746	-5.85126
ENSG00000134242	PTPN22	2.3188	-0.283427	4.01912	3.80851	4.5206	2.27062	-5.9352	-5.09727	-5.62175
ENSG00000156299	TIAM1	0.240034	4.57029	-6.04588	-4.29628	-3.22182	1.26193	-3.10361	5.18825	5.40709
ENSG00000070748	CHAT	4.15116	4.55404	1.04908	-0.433616	4.29921	2.31302	-3.35	-5.98705	-6.59584
ENSG00000146038	DCDC2	2.26752	5.46998	2.31592	3.27761	2.36802	0.797199	-6.43709	-3.62206	-6.43709
ENSG00000198585	NUDT16	-4.51393	-5.70087	3.18309	1.06939	-4.33943	-3.07851	4.03505	4.38029	4.96491
ENSG00000147138	GPR174	-0.652059	7.35501	2.25875	3.13761	4.07204	-3.91232	-3.28629	-4.77178	-4.20097
ENSG00000069431	ABCC9	-2.99992	-1.09785	-2.99992	-2.99992	-2.99992	-2.99992	7.03902	1.72592	7.33252
ENSG00000187688	TRPV2	-3.46927	-4.51465	-3.96292	-3.47898	1.01882	-1.45647	5.92266	3.45174	6.48908
ENSG00000183878	UTY	-3.6887	-3.6887	5.33094	2.9921	4.74788	5.05914	-3.6887	-3.6887	-3.37525
ENSG00000106511	MEOX2	-2.58523	-2.58523	-2.58523	-2.58523	-2.58523	-2.23876	8.98882	0.564481	5.61161
ENSG00000076716	GPC4	-6.59594	0.730419	-0.339436	1.50059	-1.8748	-6.38852	5.93673	3.75836	3.2726
ENSG00000184254	ALDH1A3	-1.40163	-2.94515	-2.94515	-2.94515	-2.94515	-2.59867	1.24308	7.43207	7.10574
ENSG00000125810	CD93	-3.00662	-3.00662	-3.00662	-3.00662	-3.00662	-1.94601	6.38113	6.84296	3.755
AL590727.1	AL590727.1	4.57194	-3.09981	5.36164	5.0414	3.0288	-2.79816	-4.03527	-4.03527	-4.03527
ENSG00000167191	GPRC5B	-5.16316	-5.09908	-2.76176	0.919839	-2.46978	0.196282	1.74935	6.33613	6.29218
ENSG00000198765	SYCP1	6.62292	-2.33349	-2.41454	-2.10778	0.185234	8.19752	-2.71662	-2.71662	-2.71662
ENSG00000157765	SLC34A2	-1.34345	1.13957	2.52674	9.83762	-1.53669	-0.339825	-4.77481	-1.71307	-3.7961
ENSG00000077522	ACTN2	1.90513	5.07096	3.95336	2.39215	2.2717	0.976441	-5.00937	-5.51795	-6.04243
ENSG00000198729	PPP1R14C	-4.19734	3.44817	-3.24748	-4.19734	-3.71981	-2.53212	5.65152	4.17657	4.61783
ENSG00000164692	COL1A2	-7.7366	2.39319	2.21884	2.69808	-4.26955	-3.76294	5.7525	0.759605	1.94689
ENSG00000137801	THBS1	-3.11708	-2.33108	-1.16094	-2.07973	-3.82933	-1.8344	-0.268524	6.40493	8.21616
ENSG00000135046	ANXA1	-0.168484	4.91222	-2.27232	-1.75048	6.40838	3.88036	-6.08416	-0.273629	-4.65188
ENSG00000131002	TXLNGY	-3.57403	-3.57403	5.10384	3.05414	4.34193	5.37024	-3.57403	-3.57403	-3.57403
ENSG00000159182	PRAC1	5.88968	2.40238	1.99595	1.66979	2.91894	1.45964	-5.54995	-5.54995	-5.2365
ENSG00000181291	TMEM132E	-1.1916	-2.72834	-2.8821	-3.75832	-1.91514	-3.88584	4.47424	7.6735	4.21359
ENSG00000109099	PMP22	-4.38337	-3.79714	-4.06868	-3.39537	0.273382	-0.208159	4.96857	6.65022	3.96054
ENSG00000004848	ARX	2.86974	4.85326	1.24477	-2.79141	4.39166	3.90637	-5.17	-4.13439	-5.17
ENSG00000117009	KMO	2.45053	4.85579	2.9059	1.77743	4.0243	0.264966	-5.40637	-5.85625	-5.0163
ENSG00000141448	GATA6	-2.82531	-2.82531	-2.82531	-2.82531	-2.82531	-2.82531	6.23356	4.46617	6.25211
ENSG00000196482	ESRRG	-3.40732	-3.40732	-3.10524	0.999611	-3.40732	-3.40732	3.75467	4.98023	6.99999
ENSG00000046604	DSG2	3.99484	-3.75945	-3.75945	-3.75945	-3.28193	5.34137	-1.64073	0.188877	6.67594
ENSG00000016490	CLCA1	6.99193	-2.62847	2.18486	3.12438	4.64067	-2.42624	-3.96237	-3.96237	-3.96237
ENSG00000143341	HMCN1	1.84604	4.17986	3.0419	0.829656	2.60895	3.12075	-8.46339	-3.66048	-3.50328
ENSG00000089225	TBX5	5.21263	7.12217	-3.48164	-3.14534	3.65059	-2.62218	-3.48164	0.227061	-3.48164
ENSG00000131386	GALNT15	-3.1089	-3.1089	-2.55717	-2.27091	-2.27321	-2.48325	8.66897	2.71507	4.41829
ENSG00000015592	STMN4	-2.90732	7.55173	-0.52406	-0.00863757	6.32272	0.105624	-4.45084	-3.41523	-2.67399
ENSG00000197747	S100A10	-7.50549	-2.33428	-0.912347	-0.0405493	-3.49481	-0.125781	4.90434	4.42396	5.08496
ENSG00000122176	FMOD	4.32744	-2.72288	5.92378	3.47292	0.0470181	-4.58921	-6.76837	1.49034	-1.18103
ENSG00000164742	ADCY1	0.123704	-4.60129	-2.20276	-2.52098	-3.48752	-3.19426	4.46069	4.32061	7.10181
ENSG00000100346	CACNA1I	1.83877	2.04817	3.95928	2.0871	1.60056	4.8426	-5.84262	-5.0047	-5.52917
ENSG00000164266	SPINK1	7.24552	2.95717	2.46109	-2.06762	-1.85321	3.88488	-4.20928	-4.20928	-4.20928
ENSG00000154269	ENPP3	4.63841	-0.600622	2.58063	-0.105663	6.70189	1.105	-4.77322	-4.77322	-4.77322
ENSG00000177301	KCNA2	7.47603	-0.097716	-1.41851	1.47853	2.28121	3.69294	-5.89072	-3.18754	-4.33422
ENSG00000123610	TNFAIP6	3.90653	5.07603	1.48769	0.031824	4.37087	-4.98376	-6.64898	-3.30028	0.0600719
ENSG00000141968	VAV1	2.86614	4.04925	1.33552	3.10963	2.27528	2.35614	-6.76733	-2.77075	-6.45388
ENSG00000163191	S100A11	-6.65073	-0.655802	-6.92905	1.28329	0.289321	2.34497	4.48549	1.3566	4.47592
ENSG00000064195	DLX3	-4.02134	0.857183	3.34526	4.40908	6.74866	0.647995	-3.70099	-4.29966	-3.98621
ENSG00000110436	SLC1A2	-2.79128	-2.79128	-2.79128	-2.79128	-2.31376	-2.79128	7.82591	4.14885	4.29541
ENSG00000197177	ADGRA1	1.7734	2.98279	3.57375	3.79393	2.53341	1.90843	-5.12279	-5.72146	-5.72146
ENSG00000182022	CHST15	-6.86148	2.8604	-4.93736	1.06201	-2.42861	-1.78058	3.13523	3.7682	5.18218
ENSG00000178031	ADAMTSL1	-3.62993	-3.62993	-0.764233	-1.88033	-3.3715	-3.00428	4.63105	5.51176	6.13739
ENSG00000148143	ZNF462	2.94153	-5.45501	2.18486	2.45122	-5.45501	1.00665	-5.45501	3.49401	4.28677
ENSG00000159216	RUNX1	-1.95789	-3.60305	-2.65319	-3.26675	-1.36201	-3.60305	4.81478	5.99224	5.63894
ENSG00000185668	POU3F1	2.95841	3.9754	3.15949	-0.832021	4.82074	1.00985	-6.17685	-3.30898	-5.60604
ENSG00000175538	KCNE3	0.114891	4.85333	4.18458	2.70573	1.15991	2.62104	-6.2452	-4.62365	-4.77063
ENSG00000166250	CLMP	1.99986	4.29423	3.14432	2.62401	3.53854	0.359677	-5.67071	-3.97401	-6.31592
ENSG00000175899	A2M	-4.27437	7.57664	-4.00096	-2.24884	-1.65083	2.13473	-1.9337	5.52952	-1.1322
ENSG00000140600	SH3GL3	4.14461	1.68374	-3.377	-3.34278	6.74452	4.16366	-2.65857	-3.67908	-3.67908
ENSG00000104219	ZDHHC2	-2.06666	-3.33826	-4.27372	-3.66488	-3.43803	3.6711	3.3499	6.89447	2.86608
ENSG00000057294	PKP2	-0.912712	6.34344	-3.41892	-3.41892	4.86622	5.11843	-3.08875	-2.38331	-3.10547
ENSG00000170381	SEMA3E	-2.95599	-2.57286	-2.95599	-2.95599	-0.906759	-2.60951	3.05566	2.90754	8.99389
ENSG00000029534	ANK1	-1.08974	-0.397512	-5.23621	-5.11715	-0.815218	-2.34396	4.99745	3.82034	6.182
ENSG00000115112	TFCP2L1	-2.97799	-0.858361	-2.67591	-2.36915	-2.97799	-0.233726	-2.15304	7.85179	6.39438
ENSG00000054598	FOXC1	-3.47876	-3.80788	-3.0769	-2.04934	0.609962	-3.84453	5.93151	4.50944	5.20651
ENSG00000250742	LINC02381	4.9043	4.05603	3.80005	3.71771	-1.21775	-1.27784	-5.29588	-4.68708	-3.99954
ENSG00000163638	ADAMTS9	-3.49392	0.123663	-4.5393	-2.16072	-2.63376	1.24256	-1.64613	5.31151	7.7961
ENSG00000134874	DZIP1	-5.87319	-4.7248	-1.86064	0.94819	-3.89402	3.6046	4.3897	2.80708	4.60308
ENSG00000111321	LTBR	0.830972	-7.15771	-4.54317	-1.21804	0.948976	-1.98709	4.22064	3.70803	5.19741
ENSG00000166148	AVPR1A	2.20461	-3.1615	-2.83541	-4.09696	-4.09696	-1.60776	4.20104	1.83019	7.56276
ENSG00000144229	THSD7B	-3.32174	-5.46073	1.027	-2.8787	-1.30116	-2.97152	5.12784	3.79128	5.98774
ENSG00000152137	HSPB8	-1.85664	-3.62879	5.27262	5.40816	3.69155	-3.9386	-4.56425	2.40337	-2.78741
ENSG00000165588	OTX2	5.46408	2.06573	-1.0069	1.39615	-3.25285	5.89547	-5.23202	-0.0976339	-5.23202
ENSG00000164946	FREM1	3.02682	3.16586	4.04103	3.42751	0.594806	1.00673	-7.75555	-3.71822	-3.78899
ENSG00000150471	ADGRL3	-3.19026	0.737816	4.02563	3.80323	-4.23564	-3.60999	-3.63697	7.09487	-0.988681
ENSG00000072041	SLC6A15	5.17884	2.84822	-3.07087	0.496808	-4.46617	3.38507	-4.46617	-4.46617	4.56046
ENSG00000285222	GCNT2	-3.21448	-4.453	-4.70347	-1.46135	0.346183	-1.55906	6.26873	3.4753	5.30115
ENSG00000164929	BAALC	-3.57351	-2.88795	-2.17821	-2.96467	0.55403	0.538111	-2.74856	8.32247	4.93829
ENSG00000119715	ESRRB	-3.01968	4.21674	0.477319	3.44602	5.38251	2.51262	-6.06281	-2.7739	-4.17882
ENSG00000072657	TRHDE	3.49771	1.52494	1.6416	4.75826	2.1083	2.49189	-5.23288	-5.22677	-5.56305
ENSG00000176788	BASP1	1.55859	3.54969	-0.589632	0.811767	2.05251	3.10389	-7.60824	3.26196	-6.14054
ENSG00000099715	PCDH11Y	-3.14185	-3.03704	5.56208	1.61389	6.21309	3.05035	-3.42017	-3.42017	-3.42017
ENSG00000187772	LIN28B	1.43834	3.82843	-2.93423	3.93724	-3.48596	7.06527	-3.48596	-2.87717	-3.48596
ENSG00000162745	OLFML2B	-3.85524	-1.55243	-4.84703	-0.341762	-3.73977	-0.669939	6.79695	4.24088	3.96833
ENSG00000144908	ALDH1L1	2.29641	-0.805656	1.60098	-0.757156	7.16716	3.42202	-6.36047	-2.53687	-4.02642
ENSG00000137819	PAQR5	6.17479	1.83856	1.64132	0.853547	3.63822	0.954278	-4.74643	-5.15815	-5.19614
ENSG00000101542	CDH20	-2.41423	-2.41423	-1.8625	-2.41423	-2.41423	-2.06775	-0.577657	8.36796	5.79686
ENSG00000232783	FRG2FP	0.988098	0.0312678	5.11134	-1.30816	1.1724	6.97687	-4.32394	-4.32394	-4.32394
ENSG00000187678	SPRY4	0.779714	-1.32853	-0.451383	-3.84335	-3.08763	-6.3219	4.99922	4.93104	4.32283
ENSG00000166482	MFAP4	0.609685	4.30255	1.83618	1.75565	4.73816	0.498232	-8.42117	-1.72972	-3.58957
ZBED6CL	ZBED6CL	3.62689	0.875772	3.26837	2.25893	3.18827	2.42561	-6.14654	-3.0206	-6.47671
ENSG00000276644	DACH1	-1.77469	-2.96163	-2.96163	-2.62533	-2.96163	-2.96163	4.5342	5.56898	6.14338
ENSG00000165973	NELL1	-0.574575	-2.09519	-4.31242	-4.31242	3.04362	4.91205	-4.31242	6.18572	1.46563
ENSG00000105419	MEIS3	-2.35917	-3.31877	-3.23985	-3.3955	-1.8883	-1.38197	7.24553	2.9663	5.37173
ENSG00000198691	ABCA4	-3.31447	-1.00583	-3.31447	-2.2788	-3.31447	-1.22449	8.80157	2.85291	2.79806
ENSG00000076356	PLXNA2	-0.455184	-3.8578	-3.8578	-3.8578	-3.19011	0.111061	6.30378	4.77365	4.03021
ENSG00000132958	TPTE2	0.0258298	5.41144	-2.06072	-1.21289	5.46018	4.46346	-3.62999	-4.22866	-4.22866
ENSG00000154864	PIEZO2	-2.54771	-3.48043	-3.56148	-3.86356	-2.2971	0.67616	4.32297	3.76676	6.9844
ENSG00000180801	ARSJ	-3.89104	-1.87609	-1.88099	-1.44141	-3.89104	-0.290592	-0.394528	7.3434	6.3223
ENSG00000118733	OLFM3	1.49507	2.61844	3.79737	-1.9338	3.17867	-5.10472	4.78402	-6.43366	-2.4014
ENSG00000164056	SPRY1	-2.45936	-2.95807	-3.3418	-3.89353	-3.6351	1.00245	4.87844	5.0783	5.32867
ENSG00000136110	CNMD	4.01965	8.29662	0.119473	-3.66615	0.525981	-0.492764	-4.27499	-0.566285	-3.96154
ENSG00000185052	SLC24A3	3.80898	1.44444	3.38231	2.33683	2.29096	1.60925	-7.62152	-1.69529	-5.55596
ENSG00000187323	DCC	0.367504	3.34086	4.127	2.85498	3.64453	-2.91008	-7.46012	0.405819	-4.37049
ENSG00000164434	FABP7	-2.13971	-2.13971	-2.13971	-0.281662	-1.30402	2.08096	-2.13971	10.2033	-2.13971
ENSG00000169116	PARM1	2.89822	2.25811	3.59529	-2.17046	6.04859	0.717147	-5.84523	-4.81444	-2.68722
ENSG00000074410	CA12	-4.32639	-1.63151	-4.32639	-1.09365	-1.86379	-2.14724	6.54108	5.23972	3.60816
ENSG00000196352	CD55	1.4233	-2.36254	-4.48217	-2.3405	-3.35978	-3.62271	4.54504	4.01425	6.18512
ENSG00000184185	KCNJ12	-5.03199	-0.386455	-3.10787	-3.52731	-2.73229	0.283343	2.87431	6.63906	4.98922
ENSG00000135925	WNT10A	0.0640266	5.552	3.09105	3.27704	3.37962	-1.37666	-4.85404	-3.45405	-5.67899
ENSG00000109861	CTSC	2.01412	1.27983	-3.26838	0.131039	-5.19035	3.32341	-6.35372	2.47004	5.59401
ENSG00000180818	HOXC10	3.41752	2.37794	2.72582	1.9372	2.03232	0.98036	-6.83709	-7.16726	0.533194
ENSG00000196353	CPNE4	0.561268	3.88723	3.8246	0.757963	5.32744	0.19415	-5.32417	-3.61909	-5.60939
ENSG00000106688	SLC1A1	1.88821	3.65196	2.34748	3.67147	3.29118	0.355368	-7.23443	-3.2861	-4.68513
ENSG00000185274	GALNT17	2.99258	0.539742	-1.55479	2.87895	4.00427	2.70403	-6.56429	1.5638	-6.56429
ENSG00000156925	ZIC3	-3.07673	6.08982	-3.35505	-3.35505	-3.35505	4.25092	4.32392	1.83226	-3.35505
ENSG00000172995	ARPP21	5.66441	1.30667	5.27784	0.490523	1.15287	0.4127	-4.87282	-4.87282	-4.55937
ENSG00000067646	ZFY	-3.65828	-3.27515	4.63441	2.90729	4.50972	4.87695	-3.32811	-3.322	-3.34483
ENSG00000233452	STXBP5-AS1	-1.7536	-2.51831	-2.40516	-2.4572	-0.883177	-3.32023	-0.630993	6.52771	7.44096
ENSG00000183801	OLFML1	-3.59937	-3.59937	3.73795	-1.54619	-3.59937	-3.59937	7.01925	2.1701	3.01637
ENSG00000153820	SPHKAP	-0.494201	3.94279	3.9731	0.809806	3.08345	3.48214	-3.59586	-6.48903	-4.71219
ENSG00000172716	SLFN11	1.36367	2.57201	2.92718	1.11669	2.98013	2.76188	0.151079	-6.86528	-7.00737
ENSG00000184160	ADRA2C	-0.3367	2.64108	-4.52538	-4.52538	6.08795	-4.52538	1.61281	4.64354	-1.07256
ENSG00000124762	CDKN1A	-6.80019	2.07725	-3.29782	-1.07948	3.22787	-4.5785	3.49226	3.00133	3.95728
ENSG00000154127	UBASH3B	-0.939534	-5.0253	-3.32571	-3.12913	0.68252	-3.06716	5.71472	4.52048	4.56911
ENSG00000170091	NSG2	1.05525	-2.24371	3.09924	7.06182	2.2116	1.58498	-5.1288	-2.82505	-4.81535
ENSG00000143507	DUSP10	-1.84073	-3.38425	-2.61977	-2.77541	-3.38425	-1.9899	5.39195	5.70972	4.89265
ENSG00000163513	TGFBR2	-2.14032	0.160202	-3.19928	-3.93435	-5.0905	-0.508236	3.83932	5.61654	5.25662
ENSG00000147257	GPC3	-4.8821	0.837862	-1.76334	0.241595	-2.76606	-4.8821	7.29386	3.35919	2.56108
ENSG00000173905	GOLIM4	-0.318506	2.01818	-5.71251	-6.47699	-2.55815	2.08336	3.4985	3.30408	4.16203
ENSG00000111341	MGP	0.896716	-1.09073	-0.722217	-2.81692	-4.10813	-0.453779	9.64117	-2.72274	1.37663
ENSG00000143355	LHX9	0.99543	6.90954	-2.98879	-2.45289	-3.29087	1.95392	5.4554	-3.29087	-3.29087
ENSG00000282185	PTPRN2	2.198	-2.41833	-2.6688	-3.72781	-3.39641	-4.06411	3.19311	5.7867	5.09764
ENSG00000180353	HCLS1	-1.72654	-4.14722	-3.85192	1.95654	-6.16217	2.18022	3.54564	3.21528	4.99017
ENSG00000174951	FUT1	-2.78191	-2.78191	-2.78191	-2.44561	-2.78191	-1.7213	7.04178	2.46645	5.78632
ENSG00000131080	EDA2R	-4.69359	-0.114757	0.0479877	-4.97191	2.4132	-4.97191	4.23555	3.21843	4.83699
ENSG00000106080	FKBP14	2.60183	2.45549	2.21131	1.99307	2.66246	2.10202	-6.92039	-0.185384	-6.92039
ENSG00000089169	RPH3A	8.19308	-1.65492	2.87269	-1.18329	-2.29999	-0.216517	-4.08586	2.79083	-4.41603
ENSG00000188133	TMEM215	5.29606	2.24916	4.39747	3.81933	-4.12276	-3.26331	-0.130421	-4.12276	-4.12276
ENSG00000072135	PTPN18	0.278039	-3.69235	-4.72417	-4.41741	-2.84635	1.82277	4.47387	4.75052	4.35508
ENSG00000164600	NEUROD6	4.73319	1.8756	0.516413	-1.73553	4.1468	4.27406	-4.60351	-4.60351	-4.60351
ENSG00000161031	PGLYRP2	3.71941	2.86818	2.87385	3.27896	3.64083	-1.83752	-4.8479	-4.8479	-4.8479
ENSG00000135903	PAX3	3.35679	2.5849	3.96855	2.61923	-4.40587	3.13899	-5.39202	-0.478566	-5.39202
ENSG00000137440	FGFBP1	-2.01347	-1.63035	-2.01347	-2.01347	-1.75504	-1.667	-1.4148	9.9475	2.56011
ENSG00000186469	GNG2	-2.62255	-0.0709892	-4.26771	-3.93141	-4.26771	3.26401	5.30582	1.19332	5.39723
ENSG00000187808	SOWAHD	3.3372	-3.42757	5.8569	3.69234	3.10498	-1.14359	-4.92582	-2.54734	-3.94711
ENSG00000132274	TRIM22	-3.87512	0.892545	-2.79046	-4.03863	2.56427	-5.16258	4.24754	2.78973	5.3727
ENSG00000139874	SSTR1	1.39182	5.66038	4.19992	3.24603	0.909318	-1.83476	-4.63632	-4.30005	-4.63632
ENSG00000128342	LIF	-3.86817	-1.39243	-3.86817	-2.65866	-1.30637	-2.08447	3.27031	5.28154	6.62642
ENSG00000282067	MAPT-AS1	1.52673	-3.17972	6.719	4.02982	3.62305	-3.17972	-3.17972	-3.17972	-3.17972
ENSG00000106484	MEST	3.61058	1.72077	3.76701	0.986543	-1.74918	-4.2175	-5.70881	5.34875	-3.75818
ENSG00000171444	MCC	-6.10484	-0.98985	-4.07951	-0.641499	-1.564	-0.551694	3.47902	6.28299	4.16938
ENSG00000178538	CA8	-3.67523	4.3664	-3.67523	-3.67523	-3.67523	-1.89154	4.08641	4.5698	3.56986
ENSG00000075213	SEMA3A	-2.46756	1.84463	-5.49072	-5.10015	-2.49357	1.49649	3.45651	3.24229	5.51208
ENSG00000178726	THBD	-2.43089	-2.43089	-2.43089	-2.43089	-2.43089	-2.43089	1.53795	7.93976	5.10764
ENSG00000188803	SHISA6	4.81953	-0.815279	3.78133	-1.58458	1.93492	2.86313	-6.0441	1.08914	-6.0441
ENSG00000101938	CHRDL1	1.94553	4.85769	2.05868	1.41996	3.98115	0.601861	-5.39351	-3.51565	-5.95572
ENSG00000150672	DLG2	2.43125	3.92442	3.73524	1.14468	2.98616	1.1847	-4.89628	-5.7665	-4.74368
ENSG00000277401	TJP1	-0.165432	0.0699771	-5.25583	-4.77189	-4.44612	2.18263	3.76011	4.64725	3.97931
ENSG00000276495	APBA2	4.25886	-2.6221	-4.63705	-4.63705	-4.37861	4.35646	2.67723	3.01791	1.96434
ENSG00000165061	ZMAT4	0.681428	4.66706	2.71974	3.42315	2.42861	-0.587331	-6.23501	-0.862622	-6.23501
ENSG00000164509	IL31RA	-2.25591	-2.75729	-3.14077	-1.48395	-2.19599	-2.81721	6.99259	1.55598	6.10255
ENSG00000196557	CACNA1H	3.38031	3.45969	3.18737	2.15972	3.63883	-1.48396	-3.22895	-5.66337	-5.44965
ENSG00000140279	DUOX2	2.2797	7.6191	1.27663	1.13515	2.25804	-2.75239	-3.81894	-3.57968	-4.41761
ENSG00000167244	IGF2	-2.89938	-2.72535	-1.48679	-3.41092	-2.57523	-2.35031	6.57779	3.7277	5.14249
ENSG00000106689	LHX2	-2.00754	-2.03421	-1.60568	-2.38348	-2.24225	-2.71978	-0.162481	8.80664	4.34877
ENSG00000135074	ADAM19	-5.01579	0.106879	-2.66163	-0.0834664	-5.26889	0.929884	1.23755	6.97248	3.78299
ENSG00000283632	EXOC3L2	-2.78836	-2.1028	-2.78836	-2.78836	-2.78836	-2.44189	5.1606	4.39001	6.14753
ENSG00000122877	EGR2	-2.80916	5.4219	3.58717	2.18879	4.5898	-3.88395	-3.57311	-4.4995	-1.02194
ENSG00000119138	KLF9	-1.58824	-1.0918	-4.99246	-0.950646	-1.66065	-4.11163	6.86984	3.33655	4.18903
ENSG00000163520	FBLN2	-6.45536	-4.23813	1.12255	3.1248	-0.856194	-2.4617	1.085	2.25867	6.42037
ENSG00000105894	PTN	-0.141736	-5.13713	2.87265	2.12821	-3.55954	-2.87983	-3.51529	5.29235	4.94032
ENSG00000134323	MYCN	4.13983	1.89915	4.54303	4.19087	-2.40042	-0.473331	-5.69732	-1.0753	-5.12651
ENSG00000127324	TSPAN8	2.2787	5.07485	4.15013	-4.10236	3.05388	1.5217	-3.77219	-4.10236	-4.10236
ENSG00000111249	CUX2	3.31828	3.45715	3.71695	4.26582	-0.63033	0.101081	-3.74248	-5.3974	-5.08908
ENSG00000120875	DUSP4	0.798398	-3.71247	-0.902114	-1.02237	-5.43202	-3.66597	4.37166	5.1849	4.37998
ENSG00000133424	LARGE1	-2.13109	-5.04844	-5.24697	-1.27074	-0.322126	0.100274	4.62995	4.18124	5.10791
ENSG00000169744	LDB2	2.39965	4.44884	2.86649	0.327564	4.37455	-3.00488	-5.11228	-5.98931	-0.310621
ENSG00000175592	FOSL1	-4.21031	-1.86317	-3.53877	-1.97128	-2.18893	-1.57889	4.45741	5.54815	5.3458
ENSG00000160223	ICOSLG	-3.20869	0.698178	-1.18603	-3.25912	-3.61958	-3.75063	3.45912	4.18855	6.6782
ENSG00000133019	CHRM3	-2.86143	-2.86143	-2.86143	-2.52513	-2.86143	-1.32529	3.2448	6.07064	5.9807
ENSG00000218336	TENM3	-0.732787	-1.42126	-2.51531	-3.06704	0.367108	1.74778	-2.73687	9.64857	-1.29019
ENSG00000204347	BTBD17	2.39153	5.59064	-1.30737	4.14994	-0.965804	3.18088	-4.34661	-4.34661	-4.34661
ENSG00000148704	VAX1	1.98995	2.75677	2.75895	0.00779847	2.35348	-1.09272	-6.38825	4.00228	-6.38825
ENSG00000069122	ADGRF5	-2.34924	-1.96611	-2.34924	-2.34924	-2.34924	-0.259256	-1.32872	4.03767	8.91337
ENSG00000120738	EGR1	-4.26887	-0.518973	9.20443	-0.787474	0.407963	-1.34539	2.12071	-1.63481	-3.17759
ENSG00000169436	COL22A1	-1.47927	-1.47927	-1.47927	-1.47927	-1.00175	-1.1328	-1.47927	10.4394	-0.908471
ENSG00000105880	DLX5	4.9788	6.67331	-4.23197	-3.62313	-2.57298	1.29351	1.07451	-3.62317	0.0311155
ENSG00000146072	TNFRSF21	-2.56075	-2.18187	-2.06919	-1.96044	-3.16142	3.12954	-3.23038	6.64373	5.39077
ENSG00000149948	HMGA2	-3.09256	2.84674	-2.71952	-2.15406	-7.17652	2.20357	4.57642	2.24522	3.27071
ENSG00000233056	ERVH48-1	-4.66165	-0.501899	-4.71595	-1.80249	-3.32288	3.2509	6.1428	3.08069	2.53047
ENSG00000258484	SPESP1	-3.09974	4.10271	-3.05954	-3.00243	4.83264	-3.61127	4.28572	-3.61127	3.16319
ENSG00000139767	SRRM4	4.73713	-2.1086	4.12009	3.32155	4.02961	-4.12355	-4.12355	-3.28563	-2.56705
ENSG00000144645	OSBPL10	-3.54313	-0.569852	-3.82403	-3.97967	-2.84258	0.457249	3.61699	5.93429	4.75073
ENSG00000132329	RAMP1	3.07847	1.06919	2.88598	2.03973	4.33917	1.41569	-6.52683	-3.29274	-5.00864
ENSG00000102466	FGF14	3.67336	0.360463	5.07427	2.17452	4.22434	-3.5502	-4.17585	-4.17585	-3.60505
ENSG00000189223	PAX8-AS1	3.14171	1.80151	2.9866	2.57037	-6.39174	2.60023	2.22538	-3.68856	-5.24549
ENSG00000138685	FGF2	-3.47663	0.56524	0.603221	-4.32728	-4.18605	-2.32109	2.2441	4.14808	6.75041
CTGF	CTGF	-0.261687	-3.30876	-5.63215	-3.70919	-0.767528	0.859382	4.98128	6.00502	1.83364
ENSG00000080031	PTPRH	-2.7986	-3.84398	-3.84398	-2.3393	3.68751	-3.49751	4.43861	3.98594	4.21131
ENSG00000137509	PRCP	2.06128	0.211568	2.66062	1.20089	3.19695	3.22537	-7.98331	0.390974	-4.96433
ENSG00000122574	WIPF3	2.89343	4.83105	0.694473	1.10768	4.4375	0.149634	-5.3239	-3.46595	-5.3239
ENSG00000170214	ADRA1B	-2.36741	-2.36741	5.71202	7.36965	-2.36741	-2.36741	-2.36741	1.1228	-2.36741
ENSG00000102935	ZNF423	-3.61978	1.51902	-1.88117	-5.67546	-3.8898	0.714257	4.07421	4.29094	4.46778
ENSG00000170439	METTL7B	-4.178	5.84061	-2.66029	1.29173	5.83091	2.13397	-2.83149	-2.54576	-2.88166
ENSG00000101425	BPI	-2.94841	-2.94841	-2.94841	-2.61211	-2.47088	-0.459207	1.91108	5.55324	6.92312
ENSG00000170561	IRX2	-4.62365	-1.2838	-0.213298	-3.25902	0.00497859	-4.62365	4.39071	4.15303	5.4547
ENSG00000162545	CAMK2N1	1.02462	-0.165407	2.87238	2.87204	4.82079	-3.09444	-5.41936	2.84797	-5.7586
ENSG00000285109	GATA4	-2.02027	-2.04695	6.49367	6.20741	-2.73252	-2.38604	-2.73252	1.94974	-2.73252
ENSG00000140961	OSGIN1	-2.44084	-3.49188	-3.57293	-3.26617	-2.30855	0.259092	4.55039	4.80342	5.46748
ENSG00000237438	CECR7	1.43231	-2.98823	4.20995	3.40085	2.99893	3.91257	-4.32213	-4.32213	-4.32213
ENSG00000130300	PLVAP	-1.86354	-2.24393	-2.87731	-3.17939	-2.3437	-2.83291	6.02995	4.25687	5.05397
ENSG00000086967	MYBPC2	-1.89588	-0.465534	-1.82716	-2.94127	-2.27357	-2.31562	-1.1047	8.72012	4.10362
ENSG00000060718	COL11A1	0.592005	-4.33229	3.91689	-1.05981	-4.33229	-4.33229	-0.103929	4.37088	5.28084
ENSG00000248329	APELA	2.27356	3.75955	3.66612	3.82884	-4.197	1.79397	-6.31304	-2.72511	-2.08689
ENSG00000231976	FAM238B	3.29725	1.0035	3.88307	1.99385	4.81066	-1.09668	-4.82082	-4.82082	-4.25002
ENSG00000128710	HOXD10	1.76902	2.73648	2.48395	2.32007	4.77093	0.826905	-4.96912	-4.96912	-4.96912
ENSG00000108813	DLX4	0.341296	0.363207	3.82597	4.47908	5.11737	-1.24637	-3.82656	-3.70432	-5.34968
ENSG00000078725	BRINP1	4.47254	-3.80146	-0.495441	-3.1224	-1.40726	1.76454	-4.48703	0.00639177	7.07012
ENSG00000187902	SHISA7	3.57856	2.08784	4.05781	3.82038	1.89228	-2.76741	-2.15106	-5.58041	-4.93798
ENSG00000026508	CD44	-4.38597	2.69027	0.109477	-3.62564	1.31151	-3.44028	-2.72329	7.01732	3.04659
ENSG00000120907	ADRA1A	2.07558	2.3215	3.33194	3.20889	2.83803	1.41809	-5.46782	-4.25839	-5.46782
ENSG00000171551	ECEL1	-4.12301	8.88077	-1.50847	1.62561	0.229014	-1.78052	-2.51076	1.6395	-2.45213
ENSG00000136928	GABBR2	1.57415	-3.34	-1.70946	-3.34	-3.08157	-1.34507	-0.721005	7.96619	3.99674
ENSG00000162631	NTNG1	1.89046	3.46457	3.29999	2.25383	2.27245	0.478005	-7.758	-4.4093	-1.49201
CCDC155	CCDC155	2.12749	-1.73926	2.94296	3.14944	5.67081	1.05595	-5.12791	-3.60012	-4.47936
AC092535.4	AC092535.4	-2.17122	-3.10394	-1.75189	-2.4514	-2.24021	-3.14059	6.19206	2.84448	5.82269
ENSG00000151615	POU4F2	0.284606	2.71517	3.07167	3.39153	5.35675	-1.48423	-4.44517	-4.44517	-4.44517
ENSG00000113578	FGF1	-1.60467	-1.32418	-3.87672	-3.54042	-1.89755	-1.69757	7.85171	3.06032	3.0291
ENSG00000170500	LONRF2	-2.1959	6.25611	-2.70743	-2.70743	-1.34599	-1.04221	-2.70743	7.02105	-0.570763
ENSG00000167107	ACSF2	-5.93466	-1.65209	-1.42013	-1.06728	-3.44855	-0.394718	4.49585	4.17461	5.24697
ENSG00000143153	ATP1B1	-6.31173	2.21631	-2.70404	-0.600548	-3.86678	0.0755621	6.17034	2.81749	2.2034
ENSG00000196990	FAM163B	-2.55239	4.79803	0.524701	-0.716064	6.68612	1.54263	-1.55325	-4.75945	-3.97032
ENSG00000138650	PCDH10	-4.23383	4.54544	4.52795	2.72172	2.77733	-3.88486	-5.27921	-0.483536	-0.691
ENSG00000285395	XYLT1	3.92251	-6.28781	-2.40592	-2.63812	2.84528	-3.73049	0.920066	3.71505	3.65943
ENSG00000166394	CYB5R2	-2.09169	-2.09169	-2.09169	-2.09169	-2.09169	-2.09169	5.76425	7.58127	-0.795353
ENSG00000188848	BEND4	-2.82112	-0.59007	-3.53337	-2.69538	-2.54722	-0.911001	7.07031	0.365048	5.66281
ENSG00000135111	TBX3	1.84151	-0.704343	-6.71034	-4.00705	5.90618	-0.330963	3.16719	-1.45205	2.28987
ENSG00000153885	KCTD15	-0.790591	-4.56875	-3.7366	-4.64548	-0.591767	1.08209	4.46761	4.04414	4.73934
ENSG00000224470	ATXN1L	-0.328196	-0.123591	0.181179	-9.15412	0.879574	0.631177	1.13273	1.40101	5.38023
ENSG00000099998	GGT5	-3.15918	-0.398071	-2.20932	-2.55034	-2.17303	-3.15918	7.68224	1.52308	4.4438
ENSG00000134602	STK26	-2.94303	4.01395	-3.45457	-2.84573	-2.46842	5.2666	5.73076	-1.40149	-1.89807
ENSG00000172296	SPTLC3	-3.23376	6.1235	1.53813	0.80962	5.85167	-1.99665	-3.23376	-2.62497	-3.23376
ENSG00000173212	MAB21L3	1.69146	4.1232	-2.24304	0.221799	5.36269	3.34539	-4.16716	-4.16716	-4.16716
ENSG00000077943	ITGA8	-2.53837	-1.8528	-2.53837	-2.53837	-2.53837	-2.19189	1.54433	5.82408	6.82977
ENSG00000164488	DACT2	-1.38497	7.56704	-3.91175	-2.9588	-1.67996	2.95377	-2.62691	3.58816	-1.54658
ENSG00000172348	RCAN2	-3.1374	-0.86318	-0.221595	2.11263	-3.41572	-2.79007	-3.41572	4.91061	6.82044
ENSG00000104112	SCG3	4.43032	-4.26987	-1.89342	-2.52028	-3.60218	-3.20927	1.88923	4.59636	4.5791
ENSG00000009694	TENM1	2.7552	3.06411	1.04837	1.97657	2.25408	3.49213	-6.81142	-3.25533	-4.52371
ENSG00000075461	CACNG4	0.922594	-0.131444	-3.51581	-2.57196	-4.77224	-0.986956	-0.958099	6.14511	5.86881
ENSG00000282932	PTPRD	-3.14746	-2.49033	-1.90807	-3.42579	-3.42579	2.82579	1.89933	2.09421	7.57812
ENSG00000171033	PKIA	3.19564	3.28297	-1.99497	2.88721	2.53935	3.62166	-5.32896	-3.18739	-5.01551
ENSG00000039560	RAI14	-5.3064	0.50742	-3.08432	-3.62581	-1.62893	2.0995	0.374219	6.12291	4.5414
ENSG00000276734	KIF5C	-2.33629	-2.99855	-2.26757	-3.04537	-3.38167	1.41916	1.01466	7.47695	4.11869
ENSG00000182149	IST1	0.56489	0.451882	1.03204	-10.0746	1.37238	1.51465	1.65371	1.81311	1.67194
ENSG00000272398	CD24	-0.605763	1.30335	-1.96431	-2.15011	-3.10118	5.7182	-3.35961	6.72991	-2.57049
ENSG00000115594	IL1R1	-4.42206	-0.806861	-1.34252	-1.36021	-1.15425	-3.5626	0.358644	5.0496	7.24025
ENSG00000080493	SLC4A4	-2.25187	-3.30642	-3.99199	-3.38315	-2.333	3.18932	2.23802	6.24258	3.59651
ENSG00000024422	EHD2	-6.66968	-1.03537	-0.502085	0.0608471	0.490994	-4.45364	3.3062	4.16755	4.63519
ENSG00000178522	AMBN	2.56235	2.6343	-2.44761	-0.891642	-1.914	8.30566	-2.74969	-2.74969	-2.74969
ENSG00000122585	NPY	4.77439	2.00269	3.06873	2.61026	-0.32506	2.12126	-4.95369	-4.34489	-4.95369
ENSG00000168453	HR	1.98533	4.25165	0.256552	3.70048	4.75067	-3.18121	-3.97689	-3.21101	-4.57556
ENSG00000215475	SIAH3	1.98362	1.49467	4.23916	2.55994	2.6556	-0.276668	-5.1286	-0.368461	-7.15926
ENSG00000225535	LINC01393	-2.66174	-2.99085	-3.37398	-2.00935	-1.46844	-1.37905	1.45973	5.68634	6.73734
ENSG00000133048	CHI3L1	-2.20759	-2.71913	-2.1674	-0.494094	-2.71913	-0.301418	-2.12046	7.94993	4.7793
ENSG00000134121	CHL1	-2.10811	-0.328503	-2.10811	-2.10811	-2.10811	-1.76164	-2.10811	8.55231	4.07839
ENSG00000281230	SERTAD4	-2.86577	7.46575	-1.03303	5.47478	-2.03008	-0.686616	-2.86577	-0.906955	-2.55232
ENSG00000166147	FBN1	-4.04576	-1.85375	-1.75118	-2.8796	-3.25957	-0.875524	4.24101	5.10988	5.3145
ENSG00000138769	CDKL2	1.62267	3.52202	2.38098	2.20019	4.03604	0.911631	-4.46308	-4.97167	-5.23879
ENSG00000123360	PDE1B	3.18369	1.44774	3.04714	3.32299	1.07746	2.6179	-5.75789	-5.14909	-3.78994
ENSG00000106772	PRUNE2	-2.33601	-2.33601	-2.33601	-2.33601	-2.33601	-1.27541	0.0185982	7.46854	5.46833
ENSG00000155849	ELMO1	0.0469168	-1.25349	-2.75174	-2.75174	-1.50488	-1.89229	-2.75174	5.52172	7.33725
ENSG00000214336	FOXI3	-3.26172	3.46535	7.29089	0.326325	-2.13934	2.89423	-3.26172	-2.05229	-3.26172
AC023481.1	AC023481.1	4.64184	2.25375	5.89423	0.726252	-1.80098	0.41096	-4.04202	-4.04202	-4.04202
ENSG00000134531	EMP1	-1.2615	2.58604	-4.27222	-1.51244	-4.5743	-2.57937	1.26662	6.34679	4.00038
ENSG00000187164	SHTN1	1.069	2.11667	2.8986	1.94462	2.66098	1.15614	-7.35997	1.20305	-5.68909
ENSG00000060709	RIMBP2	-0.309845	2.34215	-4.79425	-3.13742	-1.42157	-4.47069	2.02092	3.92443	5.84627
ENSG00000122870	BICC1	-3.68442	2.14922	-3.89388	-3.58712	-3.52826	0.618857	3.85025	2.10229	5.97306
ENSG00000281300	NXN	-1.47908	1.51876	-5.76733	-5.44933	-1.88593	3.36271	3.62882	2.89674	3.17465
ENSG00000140682	TGFB1I1	-1.73957	-2.94951	-2.34369	-1.86379	-4.05163	-1.84543	4.47793	5.14474	5.17095
ENSG00000198074	AKR1B10	6.24429	-3.10835	-2.50252	4.45008	-2.69261	3.29144	-4.03288	-2.10395	0.454496
ENSG00000214548	MEG3	0.95699	1.2464	3.01346	0.382997	2.32664	-7.10704	-5.76053	1.93112	3.00997
ENSG00000100842	EFS	2.15436	1.46766	2.45084	1.94069	1.29787	2.78179	-6.72859	1.05051	-6.41514
ENSG00000170421	KRT8	-3.61697	8.14676	-5.32514	1.05955	0.418787	-0.723135	-1.56341	0.646852	0.956713
ENSG00000198795	ZNF521	-2.99435	1.769	-3.50589	-3.16958	-1.38985	1.72854	-3.50589	5.04405	6.02397
ENSG00000197705	KLHL14	-2.41827	4.4507	-2.41827	-2.41827	-2.41827	0.438392	-1.39776	8.02924	-1.84747
ENSG00000237515	SHISA9	0.316459	-0.354451	2.46068	1.13098	2.77209	-5.38312	-6.90065	4.32611	1.6319
ENSG00000100504	PYGL	-4.11115	-0.324641	-5.2981	-3.07306	-1.20331	1.38552	3.19477	5.13113	4.29885
ENSG00000246223	LINC01550	2.59139	1.58542	3.18757	3.05469	2.63648	1.52179	-5.67562	-3.22609	-5.67562
ENSG00000153246	PLA2R1	-1.81252	-3.24669	-3.24669	-2.40871	-3.24669	0.321105	2.01214	5.45102	6.17705
ENSG00000121871	SLITRK3	1.38975	-1.18437	1.59789	4.2954	0.987446	5.17584	-4.30904	-6.25295	-1.69996
ENSG00000183242	WT1-AS	-2.54304	-1.39465	-2.54304	-2.54304	-2.54304	-1.48244	7.25087	0.324821	5.47357
ENSG00000139364	TMEM132B	0.843937	0.885979	0.0329608	4.58545	-3.71611	3.26053	-7.90701	1.73642	0.277847
AL353150.1	AL353150.1	-0.529775	-3.71338	-1.9782	-1.96379	-2.591	-3.71338	4.59401	4.80075	5.09478
ENSG00000171227	TMEM37	0.723382	0.856152	3.42137	3.44858	2.8121	2.52925	-5.87918	-2.03247	-5.87918
ENSG00000165495	PKNOX2	-1.21381	-4.0548	0.453095	-0.954596	-6.3645	-0.293228	3.25992	4.51451	4.65342
ENSG00000038295	TLL1	1.04861	5.64243	-3.60362	-2.6962	-0.165942	-3.55923	-3.9057	5.18758	2.05208
ENSG00000130147	SH3BP4	1.88958	1.88935	2.2311	2.69224	2.87819	-0.492654	-7.56238	1.47451	-4.99993
ENSG00000231532	LINC01249	2.41509	-1.1712	4.82661	2.27097	2.97774	2.34205	-4.55376	-4.55376	-4.55376
ENSG00000145632	PLK2	-3.7005	-1.58657	-4.21204	-3.6032	2.01976	-1.94891	3.70658	4.89847	4.42641
AL359555.1	AL359555.1	-2.40828	-2.40828	-2.40828	-2.40828	-2.40828	-1.78263	1.32981	5.98604	6.50818
ENSG00000139289	PHLDA1	-3.19438	-1.827	-1.55081	-4.36552	0.176743	-3.27222	3.9868	5.03075	5.01563
ENSG00000113361	CDH6	-3.70684	-1.2311	-1.46599	-0.321323	-2.04784	2.68192	-3.70684	8.17166	1.62635
ENSG00000255248	MIR100HG	1.6125	-4.49792	-0.38485	-3.65994	-3.13648	-1.10549	5.5899	-0.183264	5.76556
ENSG00000127399	LRRC61	2.83067	1.87518	2.74223	2.09202	1.21346	3.15087	-6.24268	-1.73254	-5.92923
ENSG00000144644	GADL1	2.65858	4.82573	1.83249	-2.67572	-2.34995	5.6336	-3.71139	-2.50196	-3.71139
ENSG00000147889	CDKN2A	2.51954	-6.5343	1.08692	1.77316	-6.5343	2.81069	1.57506	1.63119	1.67205
ENSG00000128052	KDR	-3.25032	-0.146661	-0.806787	-1.45801	-3.76186	1.38685	0.405865	8.96836	-1.33743
ENSG00000166342	NETO1	-3.43811	3.0011	-0.823569	-3.43811	3.1954	-3.43811	-3.10794	1.34387	6.70545
ENSG00000127824	TUBA4A	2.35296	2.96809	1.51932	2.33368	2.03281	3.1407	-6.66355	-2.91	-4.77401
ENSG00000139970	RTN1	-2.94811	-1.39876	0.866064	-1.41686	-3.28151	-1.83606	-2.3832	7.05594	5.3425
ENSG00000103260	METRN	-1.6618	-0.955644	-4.41162	-5.1761	-1.04856	-0.190871	4.55328	4.46686	4.42446
ENSG00000140557	ST8SIA2	-0.384421	-0.59339	3.28498	5.39717	1.99579	-3.75413	-5.14849	3.20473	-4.00224
ENSG00000182667	NTM	1.65797	7.18979	-3.11735	-3.11735	0.465924	4.2101	-3.11735	-1.36784	-2.8039
ENSG00000173698	ADGRG2	0.542331	4.31977	3.4078	-3.81756	2.99112	2.39423	-6.82518	-1.58213	-1.43038
ENSG00000279082	LINC01727	3.15324	2.39998	1.13504	2.25882	4.56443	0.713973	-4.74183	-4.74183	-4.74183
ENSG00000117266	CDK18	3.99991	2.2159	3.02992	0.952142	3.07632	0.444724	-6.41954	-2.57776	-4.72163
ENSG00000111218	PRMT8	1.63467	-0.229237	4.62806	3.31389	4.35612	-0.730497	-4.54091	-4.20463	-4.22746
ENSG00000178695	KCTD12	1.73837	-1.3299	-5.52581	2.99063	-3.17327	-1.33958	-2.66246	3.24022	6.06181
PLA2G16	PLA2G16	-3.46315	-0.519853	-3.46315	-2.85431	-0.0554278	-3.46315	5.07832	5.38841	3.35231
ENSG00000176928	GCNT4	1.26141	3.42872	2.59019	2.40367	3.58517	-5.84523	-4.82472	1.03186	-3.63107
ENSG00000203727	SAMD5	-0.0364661	-2.97726	-0.40988	-4.16517	-3.55063	-0.295374	-0.467928	5.67318	6.22953
ENSG00000121297	TSHZ3	2.06972	1.64103	2.60995	3.64779	1.24723	-0.194579	-8.89613	-0.795378	-1.32963
ENSG00000139737	SLAIN1	2.57502	4.0106	-1.39802	-0.520919	2.54553	1.66459	-8.19467	1.72814	-2.41026
ENSG00000180537	RNF182	2.65771	1.30622	1.75517	2.09287	-0.15534	1.84256	-8.5429	2.42866	-3.38495
ENSG00000254703	SENCR	-2.39311	-2.39311	-2.39311	-2.39311	-2.39311	-2.39311	6.18183	2.68634	5.49047
ENSG00000052850	ALX4	2.27145	2.09948	3.92815	3.58255	2.28845	-1.76519	-1.74762	-6.69891	-3.95836
ENSG00000135604	STX11	-2.28077	-0.946873	-2.28077	-2.28077	-1.15839	-2.28077	-1.6821	5.94289	6.96757
ENSG00000215845	TSTD1	-3.76781	4.60889	2.95583	2.33636	3.46223	-3.42049	-4.04614	-4.04614	1.91727
ENSG00000116106	EPHA4	1.23719	0.604881	2.8467	1.53363	1.84781	1.05281	-9.62908	0.267349	0.23871
ENSG00000227039	ITGB2-AS1	2.50785	3.17772	2.53417	-0.53825	4.4454	1.48192	-5.22063	-3.16755	-5.22063
ENSG00000139915	MDGA2	-2.39006	-2.39006	1.16014	-1.35439	-2.39006	-2.39006	-2.39006	7.50039	4.64417
ENSG00000146648	EGFR	1.12436	2.90486	-3.49903	-1.83248	-4.05865	-4.54786	4.2769	0.292976	5.33892
ENSG00000185811	IKZF1	-4.18203	2.80924	-2.82981	3.93634	5.29549	-0.859901	-4.46035	2.53721	-2.24619
ENSG00000186867	QRFPR	2.79995	2.96403	2.07081	1.36365	5.25441	-1.54378	-4.64822	-3.61262	-4.64822
ENSG00000188158	NHS	-3.9257	2.5544	-1.41497	-3.97612	-4.33658	-0.845242	3.03542	4.99256	3.91623
ENSG00000165186	PTCHD1	0.501928	-1.50882	-1.58987	-1.89195	-1.89195	-1.89195	9.58861	-0.856343	-0.459668
ENSG00000145431	PDGFC	0.136309	1.35069	0.313421	2.18556	-6.29751	2.69835	-6.17637	2.96765	2.8219
ENSG00000123572	NRK	-0.383372	0.7581	4.09167	3.0777	-5.43345	0.95997	-5.43345	4.2506	-1.88777
ENSG00000178222	RNF212	-3.89925	-1.35767	4.62879	3.31399	2.55028	-3.01643	-4.41078	-2.18585	4.37693
ENSG00000281103	TRG-AS1	2.51713	3.62419	1.8318	2.74598	4.31042	-2.49602	-3.69513	-3.97119	-4.86717
ENSG00000282152	DLGAP2	-2.34717	-2.34717	-2.34717	-2.34717	-2.34717	-2.34717	7.08476	3.05239	3.94586
ENSG00000115339	GALNT3	-0.133145	-3.81576	-1.5305	-0.54919	-2.14966	-1.18851	8.76225	-1.68164	2.28616
ENSG00000275399	NLRP2	5.05868	-2.65671	5.10894	4.45764	-2.65671	-2.65671	-2.65671	-2.32043	-1.678
ENSG00000250488	LINC02233	3.94705	-2.18242	4.69705	3.91792	2.03374	-0.768651	-4.08449	-3.4757	-4.08449
ENSG00000198914	POU3F3	-0.848076	3.51094	-2.5898	-2.5163	-0.0288699	-3.0078	-3.35428	7.76996	1.06423
ENSG00000111816	FRK	2.02501	4.45907	1.90762	2.15058	4.36289	-2.8576	-3.92415	-3.91403	-4.20937
ENSG00000106078	COBL	-5.20879	-1.94537	5.30795	0.35029	-0.199547	-5.48711	1.66708	2.2429	3.2726
ENSG00000163359	COL6A3	-6.91235	3.95334	0.235139	2.54367	1.70725	-5.27313	0.63653	0.579011	2.53053
ENSG00000204897	KRT25	0.643887	5.58214	-0.58914	1.18538	1.82715	4.09985	-4.24976	-4.24976	-4.24976
ENSG00000198807	PAX9	1.98484	0.889726	0.697224	-1.757	4.04545	1.53921	-5.8456	3.9783	-5.53215
ENSG00000026559	KCNG1	-0.0734843	-2.95779	-2.95779	-2.95779	-2.1221	0.985846	4.47503	7.26953	-1.66145
ENSG00000180530	NRIP1	-3.25865	-4.57198	-0.59423	-4.85205	0.652852	0.444084	4.50746	2.96798	4.70451
ENSG00000158869	FCER1G	-3.37849	-0.657567	-2.54271	-3.04797	-2.18922	-1.87312	5.72649	2.14016	5.82243
ENSG00000166747	AP1G1	-0.125783	0.505644	0.183388	-9.45581	1.4591	1.36981	1.5418	1.61528	2.90657
ENSG00000134716	CYP2J2	3.69901	2.53594	4.13787	1.59103	-0.259765	2.01895	-4.85365	-4.01573	-4.85365
ENSG00000169071	ROR2	-4.02321	2.26697	-4.02321	3.17348	-2.90082	1.80763	-4.02321	2.89204	4.83032
ENSG00000146453	PNLDC1	-2.94363	4.43002	2.1707	-2.62253	2.83806	-2.2959	-3.50187	-3.49576	5.4209
ENSG00000115461	IGFBP5	0.917808	-0.248496	2.17099	1.28308	3.49727	0.831492	-9.23792	-0.382931	1.16872
ENSG00000174460	ZCCHC12	-1.9945	6.14077	-2.87518	1.96071	2.20581	4.14743	-2.61915	-3.63966	-3.32621
ENSG00000169174	PCSK9	1.71911	3.18195	2.57145	2.63646	2.05672	1.36571	-7.37573	-2.41287	-3.7428
ENSG00000188153	COL4A5	-3.92619	1.13327	2.46664	-2.93304	-4.43772	-3.04337	4.93723	1.28231	4.52087
ENSG00000099725	PRKY	-3.24955	-3.2025	4.11783	2.25358	4.85162	3.88722	-2.65247	-3.30004	-2.70568
ENSG00000112419	PHACTR2	-4.10967	-1.80103	-4.10967	-4.10967	0.399757	1.59919	4.75355	3.30233	4.07519
ENSG00000136535	TBR1	-1.91149	-0.577586	-1.91149	0.732445	-1.43396	-0.85088	-1.91149	9.46248	-1.59804
ENSG00000234224	TMEM229A	1.79576	3.54193	3.67834	-0.132688	0.456767	3.35081	-1.47369	-5.0039	-6.21333
ENSG00000050030	NEXMIF	4.34255	-3.1015	3.75852	3.9574	-0.907193	2.69849	-3.8606	-2.57736	-4.31031
ENSG00000110427	KIAA1549L	-1.31955	-5.27854	2.81015	2.13471	-5.56288	-1.64887	1.33787	3.20632	4.3208
ENSG00000116132	PRRX1	3.56046	4.67102	2.23854	1.58514	-5.91121	1.08618	-5.08625	-1.32028	-0.823581
ENSG00000158560	DYNC1I1	2.43372	2.04611	-4.56903	-4.56903	-2.91004	-1.37627	6.26102	0.510418	2.1731
ENSG00000137872	SEMA6D	-1.78248	2.10851	-3.8025	-4.72774	2.31427	-4.4384	2.53682	4.14765	3.64386
ENSG00000187714	SLC18A3	0.789901	3.67082	2.64898	1.20224	4.53349	-4.49183	0.71674	-3.71905	-5.35129
ENSG00000145147	SLIT2	-2.38382	0.36093	-5.9389	-0.410617	0.591308	-0.221398	-2.6805	5.02795	5.65504
ENSG00000166535	A2ML1	4.8119	0.797617	1.77284	1.57107	4.21137	0.105529	-4.30781	-4.63798	-4.32453
ENSG00000163661	PTX3	-0.558695	0.871839	-2.85848	-1.22632	-3.54991	-0.453699	-3.80834	5.23269	6.35092
ENSG00000179603	GRM8	0.336003	1.79094	3.96923	3.15458	4.44433	-0.743573	-4.03024	-4.8552	-4.06607
ENSG00000164694	FNDC1	-2.92866	0.0618682	5.3322	3.83301	4.47936	-3.60816	-3.84382	-1.14524	-2.18056
ENSG00000143382	ADAMTSL4	-3.76954	-4.09866	0.0642118	-1.61381	-3.12034	-0.699559	5.21801	2.91906	5.10062
ENSG00000134853	PDGFRA	-2.27693	-3.08301	-1.28757	0.10945	-5.16422	-1.57263	5.22618	3.59745	4.45127
ENSG00000172123	SLFN12	-2.88975	-3.28294	-4.10486	-4.4645	1.12476	2.82156	2.85332	3.38381	4.55861
ENSG00000158270	COLEC12	-5.68094	2.43059	2.18029	3.12154	-5.68094	0.122113	-2.12014	3.03039	2.5971
ENSG00000221866	PLXNA4	-3.54703	-2.61157	-0.591953	-2.33752	-0.571356	-2.48642	0.758412	7.72205	3.66539
ENSG00000166426	CRABP1	0.721009	2.37267	-5.38002	0.23293	1.56074	-1.42419	-5.70503	5.21981	2.40207
ENSG00000182263	FIGN	1.38378	-0.607775	-4.25835	-4.25835	-4.25835	3.61978	4.63249	0.0563127	3.69045
ENSG00000106537	TSPAN13	-1.48348	3.86561	3.35615	2.04415	4.23073	0.181538	-5.74665	-2.75651	-3.69153
ENSG00000181408	UTS2R	-2.20468	6.83505	-1.44019	-0.840048	5.80212	-2.20468	-1.87451	-1.8684	-2.20468
ENSG00000165626	BEND7	2.77068	-3.70638	3.64718	2.52786	1.97266	1.9275	-4.78349	1.25244	-5.60845
ENSG00000244405	ETV5	-3.78972	-0.361855	0.997073	0.566693	0.243551	-7.50277	3.02516	3.54878	3.2731
ENSG00000112280	COL9A1	-1.85338	-1.23172	-2.26354	-1.201	-2.56562	1.35233	-1.74067	9.01954	0.484053
ENSG00000101680	LAMA1	-2.27379	-2.27379	-1.15969	1.54647	-1.02693	-1.03668	-1.44884	9.15793	-1.48467
ENSG00000132561	MATN2	-6.68514	-1.17046	1.69292	2.13064	0.858067	-1.78201	-3.37156	3.51702	4.81053
ENSG00000108176	DNAJC12	3.01683	1.92394	1.50457	2.55407	3.75235	0.361043	-4.65889	-6.56555	-1.88836
ENSG00000103449	SALL1	-2.12887	-2.12887	-2.12887	-2.12887	-1.87044	1.83999	-2.12887	8.30556	2.36926
ENSG00000120318	ARAP3	-1.31284	5.17271	-4.42724	-2.04865	-4.42724	-0.733038	1.22739	5.32471	1.22419
ENSG00000185038	MROH2A	-2.25149	-1.46549	4.09982	7.15584	-2.29604	2.17389	-2.13878	-2.62746	-2.65029
ENSG00000138722	MMRN1	-1.41468	-1.41468	-1.41468	-1.41468	-1.41468	-1.41468	9.53724	-0.205253	-0.843881
ENSG00000196368	NUDT11	3.1473	1.11974	2.61401	1.88995	1.16331	3.92012	-4.219	-4.0555	-5.57993
ENSG00000125430	HS3ST3B1	-1.82757	-2.53981	-2.23773	-2.53981	-2.53981	-2.53981	5.79427	4.65933	3.77096
ENSG00000283802	ADAMTS2	-2.69248	-0.761234	2.97301	-1.72948	1.80542	-4.60457	-4.14314	4.08554	5.06693
ENSG00000186493	C5orf38	-3.08544	-2.70231	-1.56772	-2.4766	-1.10626	-3.08544	4.44493	3.91509	5.66374
ENSG00000228630	HOTAIR	3.45491	3.39167	2.45831	1.44677	2.26584	0.882564	-5.11078	-5.11078	-3.6785
ENSG00000104490	NCALD	-3.09624	0.867237	-3.09624	-3.09624	-3.09624	-0.351969	1.87392	7.28864	2.70711
ENSG00000156103	MMP16	-5.57919	1.38915	-4.90765	-0.906723	-0.380111	-0.32356	1.50039	4.23618	4.97152
ENSG00000176887	SOX11	2.50238	1.22118	2.47859	1.61768	0.353009	2.21344	-8.59133	0.85559	-2.65054
ENSG00000119866	BCL11A	-0.680133	-3.47879	-2.92706	-3.47879	-3.47879	2.90058	1.43094	5.09916	4.61289
ENSG00000102230	PCYT1B	1.66263	6.18103	-0.874752	1.9605	-4.06888	3.55309	-3.24392	-1.10082	-4.06888
ENSG00000152503	TRIM36	-3.48869	5.38743	0.841951	2.79805	3.6408	1.21903	-4.53407	-2.30914	-3.55536
ENSG00000179520	SLC17A8	1.77398	-1.45754	8.31489	2.18946	-1.83341	-2.09634	-2.13084	-2.11787	-2.64234
ENSG00000135097	MSI1	-0.70958	2.67661	-3.95837	3.59215	-5.07248	4.5244	-1.30685	3.18993	-2.93581
ENSG00000120149	MSX2	-3.91798	1.45547	3.34239	4.13016	4.90725	-0.767051	-4.1963	-1.32844	-3.6255
ENSG00000173406	DAB1	2.4623	-6.21245	-0.934164	0.553877	-0.535541	-4.17787	-0.00837316	4.64342	4.2088
ENSG00000261115	TMEM178B	2.27419	1.34234	3.07928	0.743235	1.54508	2.77206	-8.3355	-1.27023	-2.15046
ENSG00000001036	FUCA2	-1.80283	-2.64683	-3.24349	-3.18638	-0.971167	-2.01153	3.40763	5.64517	4.80944
ENSG00000169083	AR	-3.21668	-2.99346	4.38399	4.90793	4.14032	-2.14523	-3.92892	0.423304	-1.57124
ENSG00000136960	ENPP2	-1.50027	-0.802322	3.98419	-3.2498	0.780973	-0.0830088	-6.52228	4.83157	2.56096
ENSG00000169851	PCDH7	-4.17818	3.4426	-0.83648	-3.70789	-0.829652	0.0191271	-3.47637	4.90594	4.66091
AC021683.2	AC021683.2	2.18406	1.69721	4.47135	3.10914	1.61783	0.48709	-5.02986	-3.82043	-4.71641
ENSG00000183780	SLC35F3	4.3432	-1.69954	0.890724	2.05388	2.91693	2.21063	-6.03314	0.37175	-5.05443
ENSG00000135540	NHSL1	-1.36811	-0.756905	-3.47629	-1.04409	-5.85926	0.558419	2.29932	4.82477	4.82214
ENSG00000117519	CNN3	-2.33698	1.16812	-4.04509	-0.82265	-6.05942	1.55622	3.98545	4.18362	2.37073
ENSG00000288411	SAA1	-1.89094	-1.89094	-1.58886	-1.89094	-1.89094	7.4915	-1.89094	4.87223	-1.32014
ENSG00000122254	HS3ST2	-1.11773	-4.22957	2.22933	2.8015	-2.30155	-5.16503	5.28083	-0.62203	3.12425
ENSG00000185847	LINC01405	3.59632	-0.652935	6.0451	3.74728	-0.738858	-1.95346	-3.34781	-3.34781	-3.34781
ENSG00000118508	RAB32	-3.07788	-2.97307	0.330747	-2.51822	-2.52051	-2.29559	2.0234	6.05723	4.9739
ENSG00000178662	CSRNP3	3.45104	-2.44722	1.01558	0.857223	-5.55226	3.0143	4.47001	-4.71433	-0.0943487
ENSG00000138670	RASGEF1B	1.47375	2.05442	3.0123	0.929041	3.80305	1.04672	-6.8513	-4.73194	-0.736042
ENSG00000100285	NEFH	-7.73968	3.07053	2.82303	1.71862	1.41895	0.951489	-3.89216	-0.169886	1.81911
ENSG00000165071	TMEM71	3.97923	3.28459	-0.249718	1.31993	4.54361	-0.699055	-5.1462	-4.11397	-2.91842
ENSG00000160963	COL26A1	-3.89014	-5.15218	3.62957	1.82706	-4.86761	2.55599	1.10121	2.80044	1.99567
ENSG00000176720	BOK	-7.19595	1.7711	-4.07719	-1.51217	2.13116	1.52429	1.15754	3.29378	2.90744
ENSG00000066248	NGEF	-2.27362	1.47744	3.04106	4.71406	1.95076	2.49569	-5.01832	-1.3409	-5.04618
ENSG00000274588	DGKK	-2.48819	6.47448	3.10525	4.13998	-2.48819	-2.48819	-2.48819	-1.27876	-2.48819
ENSG00000224109	CENPVL3	4.76067	3.01504	0.51543	-1.96486	-0.017114	4.81417	-2.9222	-3.93243	-4.26871
ENSG00000171992	SYNPO	-3.33419	4.47576	2.11794	2.73598	4.03478	0.104997	-4.67622	-1.13454	-4.32452
ENSG00000105383	CD33	-2.1033	-2.1033	-2.1033	-2.1033	-1.84487	-2.1033	8.00215	1.12933	3.22989
ENSG00000183486	MX2	0.368425	-3.04511	-2.68084	4.48864	-4.21336	5.07339	-2.57217	3.63898	-1.05795
ENSG00000152779	SLC16A12	-1.9102	-0.974737	-1.9102	-1.9102	-1.9102	-1.56372	-1.9102	7.8325	4.25694
ENSG00000105409	ATP1A3	3.81454	-1.50444	2.2125	3.79618	3.63595	-0.112025	-5.008	-2.14014	-4.69455
ENSG00000143171	RXRG	2.69978	3.71655	2.25342	2.79044	2.72126	-1.18932	-5.05451	-3.19656	-4.74106
ENSG00000184985	SORCS2	-2.15738	-2.35391	-0.105729	-4.19752	1.98147	-4.78138	4.22425	4.38776	3.00244
ENSG00000117707	PROX1	-4.50138	-1.08815	2.23882	0.516991	-3.80082	-0.312336	-3.05391	5.06294	4.93784
ENSG00000283649	ZDBF2	-0.65282	3.78127	-4.41349	-3.57551	-3.93596	4.1746	3.93318	-1.22173	1.91046
ENSG00000131634	TMEM204	0.595439	-2.84684	-2.04712	-3.17346	-3.7823	-1.99861	4.61146	3.67781	4.96362
ENSG00000162761	LMX1A	3.01194	-2.84436	4.79166	2.07731	3.54301	0.759899	-3.77982	-3.77982	-3.77982
ENSG00000169933	FRMPD4	-1.9396	-1.9396	-1.9396	-1.9396	-1.9396	-1.9396	0.340587	3.02326	8.27375
ENSG00000039068	CDH1	-2.28506	-2.48791	5.69404	-0.591445	4.42819	-2.31402	-3.17347	3.5897	-2.86002
ENSG00000091656	ZFHX4	0.542032	2.40524	1.0921	2.4742	2.62863	2.67873	-7.108	0.00681155	-4.71974
ENSG00000139112	GABARAPL1	2.24624	2.72273	1.62774	2.43363	2.74791	1.70576	-6.81982	-3.35691	-3.30729
ENSG00000067177	PHKA1	-2.4976	4.68142	-1.61886	-1.23913	-3.06546	6.36437	-2.71803	2.33993	-2.24664
ENSG00000116962	NID1	-3.83947	-3.80118	-0.914262	0.591303	-3.05758	-1.62006	2.49485	4.92505	5.22134
ENSG00000182759	MAFA	-3.25067	3.63808	2.31997	1.193	6.2055	-0.727951	-3.96291	-2.59836	-2.81666
ENSG00000185518	SV2B	-0.834869	1.87071	2.04105	2.46506	1.2849	4.18198	-7.23423	-0.0248156	-3.74979
ENSG00000148468	FAM171A1	2.13484	-7.05539	2.32755	-2.0717	-3.95501	2.12665	1.14822	2.77061	2.57423
ENSG00000151952	TMEM132D	-1.73521	-1.73521	-1.73521	-1.73521	-1.73521	-1.73521	-1.73521	7.64791	4.49857
ENSG00000134755	DSC2	-0.626604	-2.45581	-2.45581	-2.45581	-2.45581	-2.45581	2.40369	3.22047	7.28147
AC021683.1	AC021683.1	2.77147	1.01123	4.44317	2.86284	2.00768	0.163742	-4.62297	-4.01418	-4.62297
ENSG00000008394	MGST1	2.64209	1.10424	-0.242055	1.46016	-1.79853	5.31435	-5.87666	1.8408	-4.44438
ENSG00000158352	SHROOM4	-2.04688	0.892374	1.38295	5.2391	-7.53992	-1.81289	1.23755	1.30072	1.34699
ENSG00000050628	PTGER3	2.79437	2.21549	2.41436	1.2149	2.45194	2.69062	-5.43323	-5.14254	-3.20592
ENSG00000125618	PAX8	3.76024	1.67834	3.63891	1.86708	-5.19438	1.35351	1.06013	-2.96945	-5.19438
ENSG00000143858	SYT2	1.72975	4.46826	0.545896	1.88744	1.62163	2.5127	-2.31631	-6.57973	-3.86964
ENSG00000250722	SELENOP	1.33318	0.43488	3.09607	2.72341	2.74219	-1.23564	-8.21141	-1.7712	0.888514
ENSG00000139567	ACVRL1	0.289146	-1.38861	-3.57453	-0.350277	-4.28489	-3.22812	4.43068	2.80877	5.29784
ENSG00000106278	PTPRZ1	-0.838776	2.24034	-3.04583	0.0606796	-2.5683	-1.98523	-3.04583	7.92968	1.25327
ENSG00000132622	HSPA12B	0.270745	-0.810948	-3.58179	-2.7422	-3.8428	-1.51241	4.8286	1.40668	5.98413
ENSG00000100427	MLC1	3.02358	1.65283	1.74216	2.73026	1.66268	0.819371	-7.04356	0.284248	-4.87157
ENSG00000263243	KRT12	-0.497106	8.98505	-0.486089	-0.357031	0.102842	-0.517034	-2.41021	-2.41021	-2.41021
ENSG00000211777	TRAV3	2.44423	3.63228	-1.87624	3.29086	2.74938	2.31894	-4.18648	-4.18648	-4.18648
ENSG00000198846	TOX	0.0145794	-1.56568	-3.06393	-2.72763	-3.06393	-0.72144	-0.638546	6.05954	5.70705
ENSG00000134138	MEIS2	1.0748	1.59595	-5.10189	-4.84225	-3.48995	3.7331	1.3441	1.95937	3.72677
Z97192.2	Z97192.2	-2.44134	-2.44134	-2.44134	-2.44134	-2.44134	-1.58188	3.94764	6.02541	3.81552
ENSG00000048540	LMO3	0.844485	3.94948	0.725033	-1.62704	-0.329517	3.01163	-8.03652	2.21741	-0.754968
ENSG00000168938	PPIC	-3.36785	-2.98472	-3.06577	-3.36785	-1.12681	1.31597	3.18421	5.07516	4.33765
ENSG00000278565	CEACAM21	3.4802	4.47802	-3.29283	-1.96258	-0.35679	5.08006	-0.236265	-3.59491	-3.59491
ENSG00000177374	HIC1	-2.84127	0.326706	-3.0192	-2.89633	-2.45468	-2.49124	3.97975	4.084	5.31227
ENSG00000156140	ADAMTS3	-3.1205	-1.90057	-3.39882	-2.56083	-3.39882	1.99313	4.26194	4.56303	3.56144
ENSG00000111058	ACSS3	1.48511	-4.29723	-3.96274	0.0084168	-4.43404	0.102575	4.27727	4.09856	2.72207
ENSG00000180828	BHLHE22	3.30212	4.2763	0.130144	-1.35157	4.13347	-4.08967	-5.48403	0.799716	-1.71647
ENSG00000198739	LRRTM3	-2.16742	-2.16742	-2.16742	-1.83112	-2.16742	-2.16742	6.06917	5.84956	0.749484
ENSG00000156453	PCDH1	-0.352499	-0.174346	-2.30184	-3.96426	-4.80224	-0.229235	5.69354	4.25452	1.87637
ENSG00000138347	MYPN	-0.806779	3.99703	-0.501481	-3.00152	5.6348	3.11553	-4.63384	-0.840764	-2.96297
ENSG00000170801	HTRA3	-2.74718	-1.41328	-2.4451	-2.74718	-2.74718	-1.21105	2.71047	6.45361	4.14691
ENSG00000157613	CREB3L1	-1.3045	-2.5957	0.137263	-0.200033	-4.2447	-4.30839	3.58008	4.09728	4.83869
ENSG00000124212	PTGIS	-0.42155	-4.95883	2.51665	0.563382	-5.89429	0.649415	5.00149	0.0203536	2.52339
ENSG00000176597	B3GNT5	1.35826	4.84798	0.613406	1.85425	0.246711	2.60612	-6.56364	-0.68716	-4.27593
FP565260.3	FP565260.3	-1.93446	-2.68307	-1.85092	-2.15913	-0.160823	-3.02215	5.8167	0.0167647	5.97709
ENSG00000153551	CMTM7	0.163075	-3.201	-3.58514	-1.93895	-4.69925	2.0766	2.54823	4.89163	3.74481
ENSG00000114948	ADAM23	-3.32863	-1.31368	-3.32863	-3.32863	-2.66094	5.12294	4.076	3.23681	1.52475
ENSG00000120278	PLEKHG1	-0.987815	3.81575	-3.10641	-4.10117	-3.953	-1.78987	2.08427	4.2821	3.75614
ENSG00000114698	PLSCR4	-3.10573	-4.63967	2.29589	-0.0883719	1.93896	-4.49303	3.56669	-0.398275	4.92353
ENSG00000109472	CPE	3.0679	1.78739	0.590224	0.177385	0.345439	2.26555	-8.19437	-2.46717	2.42765
ENSG00000231419	LINC00689	-5.56906	1.19078	2.80792	2.88276	-5.56906	3.65345	-1.44322	1.26554	0.78088
ENSG00000146352	CLVS2	-1.31162	4.17263	-0.863598	1.84708	2.1447	2.63189	-5.53357	2.13261	-5.22012
ENSG00000261371	PECAM1	-1.88725	-1.64351	-3.22428	1.64384	-3.09153	-3.71274	5.08546	1.78078	5.04923
ENSG00000212766	EWSAT1	4.00639	1.27536	2.81167	0.29837	3.77847	-0.115374	-1.6408	-5.62351	-4.79056
ENSG00000138759	FRAS1	-4.34444	-0.459439	3.1795	0.199682	-6.90369	1.86764	1.05872	3.39872	2.00332
ENSG00000173918	C1QTNF1	1.48545	3.56433	1.20964	3.17364	3.90039	-0.54973	-4.74268	-3.71012	-4.33092
ENSG00000134438	RAX	-1.47111	3.98642	2.85046	-0.0186691	0.980917	-1.34932	-4.81447	4.65024	-4.81447
ENSG00000282972	GNG4	2.04458	2.12766	-2.2873	1.0751	-0.77583	2.66549	-6.38083	4.7801	-3.24897
ENSG00000140945	CDH13	-3.33054	-3.33054	-3.33054	-0.515397	1.00756	-1.54684	6.53949	0.378166	4.12864
ENSG00000166446	CDYL2	-5.26841	-6.01702	0.327944	0.627192	4.1254	-0.0304369	1.66783	1.26684	3.30066
ENSG00000128805	ARHGAP22	-2.52822	-2.14509	-1.97649	-2.52822	-2.52822	-1.66876	5.62351	5.39046	2.36104
ENSG00000242265	PEG10	-1.99522	2.34005	2.06417	1.94774	-1.69137	-7.42718	3.75675	2.31124	-1.30617
ENSG00000128713	HOXD11	1.96468	3.26863	1.82251	1.94163	3.68203	0.816633	-4.4987	-4.4987	-4.4987
ENSG00000171303	KCNK3	0.0365462	-1.47666	5.43301	4.12849	3.43497	-2.79209	-4.0292	-2.99359	-1.74149
ENSG00000124092	CTCFL	4.39155	2.8433	2.30976	3.28338	-0.625971	0.354286	-4.18544	-4.18544	-4.18544
ENSG00000105122	RASAL3	3.05302	4.34085	1.01621	3.94149	1.27864	-3.58887	-4.81388	-3.08775	-2.13969
ENSG00000108691	CCL2	0.296975	-2.36423	1.84344	-3.99885	1.59076	-2.61921	-4.17078	4.36856	5.05334
ENSG00000121361	KCNJ8	-4.55135	0.290585	-0.739505	-1.6324	-4.29291	0.68308	4.65862	-0.0579266	5.6418
ENSG00000136205	TNS3	-2.66411	2.77857	-5.45575	-2.26998	-3.54488	2.20759	2.79804	4.1937	1.95682
ENSG00000105810	CDK6	-2.41319	-0.656837	2.62553	-3.26383	-2.13254	3.76344	-3.60013	6.36079	-0.683229
ENSG00000275199	AKT3	-0.757205	-2.70367	-3.34419	-1.58997	-4.60574	0.40401	3.81534	4.787	3.99442
ENSG00000183580	FBXL7	-0.958214	1.52347	-4.73148	1.59177	-6.78329	2.17618	2.24509	2.16036	2.77612
ENSG00000003147	ICA1	-1.66216	-2.55057	-2.55057	-2.55057	-2.55057	-1.48996	6.02436	2.62631	4.70372
ENSG00000162407	PLPP3	-5.04049	-1.5737	1.16203	0.520126	-4.02337	-2.26528	2.27409	4.15331	4.7933
ENSG00000214944	ARHGEF28	4.03485	-1.87881	-3.32356	-2.04838	-2.44547	-3.21281	0.438173	2.08608	6.34993
ENSG00000138162	TACC2	2.19528	-3.38292	-0.582605	-4.53131	-4.53131	0.71348	3.28732	4.8022	2.02986
ENSG00000108679	LGALS3BP	1.69805	1.81284	1.69183	1.49982	2.3229	1.26884	-8.38459	0.725265	-2.63497
ENSG00000166106	ADAMTS15	-2.97042	3.64472	-1.57511	-2.97042	2.9886	0.894767	-2.97042	5.92871	-2.97042
KIAA1324L	KIAA1324L	1.76693	2.3294	2.06381	2.03641	-5.3262	1.66437	-6.68764	0.445591	1.70734
ENSG00000109667	SLC2A9	0.770855	-3.4511	-1.71592	-1.22606	-3.4511	-2.59164	7.04134	2.29033	2.33331
ENSG00000164128	NPY1R	0.990357	-0.922891	3.32088	2.37558	3.93738	-1.46908	-6.01559	-4.3513	2.13466
ENSG00000086696	HSD17B2	-3.2488	-0.696255	1.44734	5.35093	4.49035	2.06654	-3.2488	-2.91252	-3.2488
ENSG00000103966	EHD4	-6.79014	2.99128	-4.9574	1.47609	2.07021	1.49313	0.335108	2.57069	0.811029
ENSG00000196562	SULF2	-4.50348	-2.79094	-2.52084	-3.81533	1.33449	1.41122	2.50563	3.30838	5.07087
ENSG00000185215	TNFAIP2	-1.47802	-1.04257	-2.80355	-1.49493	-3.60529	-2.23847	2.8751	2.88147	6.90628
ENSG00000007264	MATK	-2.78076	3.25366	3.07514	-3.34364	4.77493	-3.45396	3.24348	-2.46984	-2.29902
ENSG00000147459	DOCK5	-2.67074	-0.0796027	-4.52633	-3.46201	-1.59812	-0.199502	4.97557	3.79276	3.76798
ENSG00000163235	TGFA	3.25103	0.979868	-2.10326	1.64669	-0.0908435	-3.49856	-3.49856	6.49875	-3.18511
ENSG00000125355	TMEM255A	-2.23357	3.50299	-0.140528	5.76056	-0.765881	3.37108	-3.87874	-1.73717	-3.87874
ENSG00000183166	CALN1	-1.21889	-1.9286	-0.305458	-2.86405	0.111616	5.75425	-2.53389	5.84908	-2.86405
ENSG00000165025	SYK	4.90156	-1.3725	-3.15211	-3.15211	-3.15211	3.92574	-3.15211	3.27055	1.88309
ENSG00000144824	PHLDB2	1.60051	1.70933	2.89748	2.77556	-0.0106338	0.0056471	-6.81593	2.4398	-4.60177
ENSG00000140873	ADAMTS18	-1.15193	-1.43025	-1.43025	-1.43025	-1.43025	-0.369645	-1.43025	9.12437	-0.451542
ENSG00000041515	MYO16	1.90682	4.09183	1.38001	1.86106	3.9943	-3.65344	-5.54662	-2.78643	-1.24752
ENSG00000080618	CPB2	0.877434	3.7582	3.20874	1.04173	-2.08111	4.592	-3.57889	-3.90905	-3.90905
ENSG00000125813	PAX1	1.805	2.66038	4.71493	1.6379	3.15002	-2.9555	-4.01611	-2.9805	-4.01611
ENSG00000198947	DMD	-2.39407	-1.06017	-2.39407	-2.39407	-2.39407	-2.39407	1.94841	5.49934	5.58278
ENSG00000125384	PTGER2	-1.82781	-1.82781	-1.82781	-1.82781	-1.82781	-1.82781	-0.807293	4.31834	7.45579
ENSG00000236333	TRHDE-AS1	2.49005	1.11402	2.26027	3.66955	2.49018	1.45623	-4.49343	-4.49343	-4.49343
ENSG00000215218	UBE2QL1	-2.89852	6.26575	-2.89852	-2.89852	3.14874	-2.55204	-2.29984	2.27837	1.85457
ENSG00000006377	DLX6	3.65681	5.54838	-3.60591	-3.60591	-3.60591	-0.595528	2.68223	-1.64709	1.17291
ENSG00000172379	ARNT2	-2.1087	-1.72557	-2.1087	-2.1087	-1.441	3.4751	-1.51002	7.85943	-0.331853
ENSG00000137726	FXYD6	-4.09862	-2.77327	-1.64909	0.711872	-4.99075	2.44501	3.72865	3.27092	3.35527
ENSG00000130513	GDF15	-2.6617	-0.743612	-2.89879	-2.63914	-0.108886	-3.84865	5.12865	3.66632	4.1058
ENSG00000185559	DLK1	-2.29619	-0.0789595	1.0378	-2.29619	-0.828598	-0.901834	-2.29619	8.66001	-0.999848
ENSG00000078549	ADCYAP1R1	3.10861	-0.999212	3.58094	0.418085	-2.63448	1.93778	-4.39187	3.97069	-4.99054
ENSG00000118276	B4GALT6	3.70216	-2.38151	-3.038	-4.36795	-3.95908	1.48528	2.78008	1.42974	4.34927
ENSG00000162670	BRINP3	-1.13234	-2.02075	-1.25627	5.50672	-1.54323	6.50813	-2.02075	-2.02075	-2.02075
ENSG00000144227	NXPH2	-3.37245	7.20093	0.227582	1.32394	1.85139	-4.08469	-1.09495	-2.72014	0.668391
ENSG00000139410	SDSL	-2.70218	-2.52815	-3.21372	-3.21372	0.27187	-1.5485	3.99416	5.31996	3.62027
ENSG00000086289	EPDR1	2.89014	1.20931	1.49671	2.47814	4.22987	-1.62326	-6.51923	-0.649214	-3.51247
ENSG00000158089	GALNT14	1.62102	2.11232	-0.630289	1.34165	3.60734	-5.74713	-5.58607	2.65656	0.624592
ENSG00000154096	THY1	0.24688	-0.343347	-0.0520014	0.462495	-7.66539	0.125966	-0.944698	4.59389	3.5762
ENSG00000149294	NCAM1	4.59139	2.78348	-1.9216	-0.774407	-4.03962	-2.40488	-4.29805	3.97786	2.08582
ENSG00000163629	PTPN13	2.06436	2.2697	2.66928	1.44013	1.84177	1.2721	-0.20152	-3.98557	-7.37025
ENSG00000011201	ANOS1	-1.05497	-3.76257	0.0963464	-3.76257	-2.77642	-0.852829	4.44419	1.99294	5.67588
ENSG00000144596	GRIP2	-1.09009	0.274479	-0.988236	-2.19341	4.22059	-2.8826	-2.20857	7.11821	-2.25037
ENSG00000173482	PTPRM	-0.67318	-4.70179	3.78512	3.75219	4.34403	-3.64118	-1.45594	1.23776	-2.64701
ENSG00000276781	CHGA	5.05014	-0.877031	-1.42864	-3.01646	-0.942447	4.8195	-3.35276	3.10047	-3.35276
ENSG00000128309	MPST	2.70947	-8.23021	1.38336	-1.57549	-1.21782	2.32232	1.36602	1.48751	1.75484
ENSG00000187754	SSX7	4.66475	3.92413	4.02045	1.19892	-2.93354	-2.07408	-2.93354	-2.93354	-2.93354
ENSG00000154639	CXADR	1.72653	2.61247	-4.50368	2.29317	-2.34998	3.68442	-2.8828	3.60536	-4.18551
ENSG00000185585	OLFML2A	1.20123	1.58132	3.74197	0.0780849	0.997371	-1.69087	-7.7503	3.11036	-1.26916
ENSG00000136237	RAPGEF5	4.13289	2.65819	-3.17256	-2.68862	-3.72429	-0.123834	1.41331	4.91574	-3.41084
ENSG00000119938	PPP1R3C	-0.788325	-4.28849	-0.829493	1.10772	-4.10157	0.964581	-2.05853	5.2973	4.69681
ENSG00000158258	CLSTN2	1.72768	3.16985	2.76755	3.11438	-2.81146	-0.383534	-7.12293	1.12247	-1.58402
ENSG00000170579	DLGAP1	2.13673	2.98717	-4.53512	-2.25551	-2.49874	-4.63135	2.67001	3.37806	2.74874
ENSG00000255571	MIR9-3HG	1.40583	0.20146	1.10611	4.10989	-0.657561	4.80911	-4.7204	-1.20387	-5.05057
ENSG00000050165	DKK3	-2.80517	-1.42614	0.305048	0.516415	-2.75958	-0.426821	0.0672019	8.4359	-1.90685
ENSG00000276336	SCARF1	-2.96198	-2.85718	0.0254446	-1.73563	-2.25416	-2.89383	4.73544	2.32037	5.62152
ENSG00000172987	HPSE2	3.30103	-0.678045	6.34848	3.10536	-2.40496	-2.72617	-3.07265	-1.11384	-2.7592
ENSG00000160307	S100B	-0.916407	1.82333	-1.00894	2.90539	6.08899	-2.77545	-4.55914	1.70503	-3.2628
ENSG00000105357	MYH14	-0.396048	0.43452	-0.779665	-2.04121	-1.05506	-2.04121	-1.21626	8.8227	-1.72776
ENSG00000224689	ZNF812P	-1.76068	-1.76068	-1.76068	-1.42437	-1.76068	-1.76068	-1.76068	5.69513	6.2933
ENSG00000198353	HOXC4	2.43841	2.82059	2.59172	1.45977	1.89153	-0.754325	-5.52801	-5.85818	0.9385
ENSG00000182132	KCNIP1	1.62248	-2.43351	0.811365	2.02639	2.53707	-3.47425	-5.25794	5.58365	-1.41525
ENSG00000164129	NPY5R	2.48349	-1.60996	3.52223	2.90784	4.09664	-0.0736972	-5.1889	-3.55666	-2.58099
ENSG00000146592	CREB5	-1.10288	-1.77843	-4.24327	-1.31399	-3.52943	-0.817652	5.0047	4.04994	3.73102
ENSG00000088992	TESC	0.896444	3.07608	-3.16946	-5.54591	-3.24621	-1.30439	2.99655	3.64001	2.65688
ENSG00000138792	ENPEP	2.11463	3.02012	-1.68295	0.188812	-1.92245	-0.188131	-6.72342	-0.0171328	5.21052
ENSG00000162975	KCNF1	-1.98137	0.277103	-3.00625	-3.78406	-3.86193	1.30842	2.01255	5.85644	3.17909
ENSG00000144481	TRPM8	2.31105	1.11485	-3.17503	2.07565	-2.64142	0.466529	-3.47711	6.48913	-3.16366
ENSG00000132623	ANKEF1	4.03661	0.425185	-1.75976	3.6133	-2.40416	5.13433	-3.3903	-3.05403	-2.60118
ENSG00000164176	EDIL3	2.77913	1.86058	2.37007	3.22134	-3.28541	3.03011	-5.11336	-0.538232	-4.32423
ENSG00000121966	CXCR4	-4.24834	5.50033	-4.6708	2.86618	-1.30774	-1.59723	2.16939	-0.797976	2.08619
ENSG00000164251	F2RL1	-3.42333	-0.371037	-2.02896	-0.731218	-2.72278	-2.68502	6.55036	4.04023	1.37176
ENSG00000133169	BEX1	2.25261	1.5833	1.42672	3.76367	2.23924	0.0887847	-5.79117	-0.0963351	-5.46681
ENSG00000154655	L3MBTL4	-3.11653	-3.11653	3.83746	5.26888	2.81955	-3.11653	-3.11653	1.44262	-0.902368
ENSG00000083067	TRPM3	-2.28783	-0.78958	-2.28783	-1.67899	-2.28783	-2.28783	5.03805	6.51198	0.0698572
ENSG00000144668	ITGA9	-2.86732	0.11266	-2.58078	-2.68974	-3.67178	-0.179086	1.49341	4.77129	5.61135
ENSG00000106086	PLEKHA8	2.4066	1.89686	1.1356	1.82758	1.3344	2.22613	-5.48635	1.00341	-6.34422
ENSG00000096696	DSP	3.70924	0.561917	0.938264	-3.94273	-2.36529	2.96685	2.51353	1.76485	-6.14663
ENSG00000229104	YY1P2	-1.73911	6.77299	-1.43703	-1.73911	5.09871	-1.73911	-1.73911	-1.73911	-1.73911
ENSG00000182968	SOX1	7.92935	3.06027	-0.899317	-1.79652	-1.16691	-2.6345	-2.03583	-1.59889	-0.857655
ENSG00000183439	TRIM61	0.677354	-2.83694	4.64272	4.71898	-2.83694	-2.83694	-2.83694	3.35654	-2.04782
ENSG00000110786	PTPN5	-0.531637	1.43197	-0.535186	4.28283	-6.51681	4.32683	-2.57186	-1.17211	1.28597
ENSG00000126733	DACH2	2.04293	0.519105	-3.65349	-3.65349	2.79472	5.30895	2.51596	-3.65349	-2.22121
ENSG00000221818	EBF2	-3.15411	-1.00329	1.20761	-2.66418	-4.41217	-0.416576	5.67958	0.261227	4.50191
ENSG00000146966	DENND2A	0.961865	-4.45945	-1.71819	0.293201	-5.884	2.33249	1.22397	3.66404	3.58608
ENSG00000136158	SPRY2	-0.286919	-6.56269	0.874519	-1.59485	-3.01994	0.48194	2.92072	4.43965	2.74757
ENSG00000121440	PDZRN3	-4.02913	-2.52198	1.27581	0.297998	-3.41553	-3.18134	3.60184	3.37933	4.59301
ENSG00000123095	BHLHE41	-2.81303	6.49316	-0.436579	2.36398	-2.5546	3.52821	-2.81303	-0.955078	-2.81303
ENSG00000170893	TRH	-1.44151	-0.293117	-1.44151	-1.44151	-1.18308	-1.09503	-0.616553	8.95381	-1.44151
ENSG00000133107	TRPC4	3.07303	2.75905	2.0862	1.67841	3.86447	-3.7093	-2.0525	-5.37452	-2.32484
ENSG00000133134	BEX2	3.51368	1.04088	2.63707	3.62374	0.700462	0.838173	-2.35662	-4.24639	-5.75099
ENSG00000131981	LGALS3	-3.7593	1.23183	-1.78127	0.892239	0.411856	-1.83147	-4.25698	6.63885	2.45425
ENSG00000087245	MMP2	-5.33095	1.43539	-3.49614	0.170131	2.40946	-0.665489	-2.74368	3.39893	4.82234
ENSG00000180318	ALX1	3.57772	3.85383	-3.83486	-1.60982	-3.83486	3.69263	1.80497	0.185252	-3.83486
ENSG00000128422	KRT17	2.55259	5.14971	0.145143	-0.934338	2.75657	1.42361	-1.81053	-5.46902	-3.81374
ENSG00000115363	EVA1A	-1.83236	-1.83236	-1.53028	-1.83236	-1.57393	-1.83236	-1.23369	7.14549	4.52186
ENSG00000197757	HOXC6	1.84791	2.80125	2.07452	2.53763	2.20948	0.124467	-4.50014	-6.61886	-0.476282
ENSG00000183715	OPCML	0.0927276	2.50397	-2.91121	-2.91121	5.46362	-0.916277	-2.91121	4.50079	-2.91121
ENSG00000197635	DPP4	-2.32729	-1.13746	-2.73746	4.95992	-3.03954	0.798523	-2.70937	5.91331	0.279358
ENSG00000066468	FGFR2	-3.48156	-2.796	1.84507	-1.3399	-2.64587	3.56996	-3.1514	5.45205	2.54764
ENSG00000156395	SORCS3	1.1537	-1.30529	-1.68842	-1.68842	-1.68842	-1.34194	-1.68842	8.63927	-0.392075
ENSG00000166289	PLEKHF1	-4.46161	-3.32737	1.45729	0.850945	5.00298	-4.62667	0.688829	1.70012	2.71548
ENSG00000130203	APOE	-4.92478	3.43545	0.939448	1.28039	5.71928	-1.77418	-2.48304	0.899254	-3.09182
ENSG00000018236	CNTN1	-0.343067	2.29069	3.4389	1.73943	1.07805	1.96731	-5.67047	-5.67047	1.16964
ENSG00000134013	LOXL2	-3.48611	-0.620468	-2.8098	-2.61559	-3.21215	0.339803	4.90456	3.05296	4.4468
ENSG00000150394	CDH8	0.404636	2.1608	1.93852	1.09499	3.44479	1.52202	-7.96617	-1.34581	-1.25378
AC078845.1	AC078845.1	-1.60537	3.38637	3.17928	3.32917	3.7938	-2.87447	-1.32191	-3.7753	-4.11158
ENSG00000040731	CDH10	-1.49612	4.13593	-3.45059	0.847013	5.66719	0.0864698	-4.00232	1.23605	-3.02361
ENSG00000136099	PCDH8	2.01444	3.15253	2.90769	0.848045	3.979	-1.85573	-5.93761	-2.65495	-2.45342
ENSG00000112175	BMP5	-1.88097	-0.732578	-1.11648	0.260696	-1.88097	-0.820363	8.8072	-1.54469	-1.09184
ENSG00000105143	SLC1A6	1.61004	-4.25387	0.493213	-3.64503	-4.25387	1.00122	0.862499	5.33504	2.85075
ENSG00000145428	RNF175	3.99481	0.619754	2.29771	3.67607	-0.456157	1.78268	-5.01445	-2.19942	-4.701
ENSG00000251493	FOXD1	-3.58472	2.15655	-3.56096	-3.52674	-3.38552	2.23692	3.30411	2.78023	3.58013
ENSG00000076864	RAP1GAP	1.13731	1.65336	2.32066	1.74434	3.70468	1.53492	-6.11706	-1.16254	-4.81567
ENSG00000162998	FRZB	3.72142	4.32026	-3.912	-1.66553	1.44944	2.2297	-4.72936	1.45847	-2.87238
ENSG00000135318	NT5E	-2.15315	0.0640823	-1.60142	-1.81685	-2.15315	2.43622	-1.82298	8.05413	-1.0069
ENSG00000176046	NUPR1	-2.67977	-2.67977	-2.67977	-1.64411	-1.11331	-2.3333	4.77224	3.28424	5.07356
ENSG00000155966	AFF2	-3.73199	-1.42335	3.37852	1.82076	-2.60961	-3.38552	4.48852	3.89833	-2.43565
ENSG00000188042	ARL4C	0.244851	1.14976	-0.951102	2.65597	-0.248911	1.05928	-5.80662	5.64862	-3.75185
ENSG00000163873	GRIK3	-2.26465	1.20546	4.45488	2.73705	1.61021	-1.95224	-5.95614	2.76653	-2.60111
ENSG00000100078	PLA2G3	-0.59933	2.1619	-3.16725	1.64522	-1.40006	3.03826	-5.54371	5.3198	-1.45484
ENSG00000101440	ASIP	2.08104	3.89929	2.43241	1.704	3.51999	-1.9743	-4.13334	-3.85471	-3.67438
ENSG00000143226	FCGR2A	-3.25797	0.213917	0.937016	0.303318	-3.31721	-3.67771	6.89361	2.46677	-0.561735
ENSG00000134207	SYT6	0.0406866	1.58444	-3.30268	1.45163	-2.63498	5.43694	-3.30268	4.02932	-3.30268
ENSG00000137142	IGFBPL1	4.70694	1.45071	1.85611	-0.698645	-3.32801	3.76992	-3.87396	0.697948	-4.58102
ENSG00000150893	FREM2	-1.03449	3.39682	-1.12465	-0.0953844	2.45971	0.713751	-5.65619	4.94184	-3.60142
ENSG00000144820	ADGRG7	-1.74881	1.98018	-2.69432	-0.570356	2.9823	2.68914	-3.95587	5.2736	-3.95587
ENSG00000175040	CHST2	-3.04196	-2.01168	-1.56052	0.861822	-3.39322	-2.83455	2.42981	5.83608	3.71421
ENSG00000138964	PARVG	-2.41956	4.49797	-1.29701	-0.449176	6.08279	-0.315672	-3.46495	0.830555	-3.46495
ENSG00000196730	DAPK1	1.45231	2.67884	2.89395	1.25359	1.73628	1.08077	-7.52409	-3.0618	-0.509847
ENSG00000233098	CCDC144NL-AS1	0.717548	-2.27834	-2.66207	5.00999	5.97612	-2.58816	-0.371459	-2.87753	-0.926093
AL450023.1	AL450023.1	3.93858	2.6173	3.8597	3.40341	-3.26553	-1.62931	-2.90516	-3.64288	-2.37612
ENSG00000011465	DCN	-0.633718	1.76024	3.91033	3.18759	4.41191	-3.19594	-2.33967	-3.29265	-3.80809
ENSG00000070540	WIPI1	-3.21478	0.660135	-4.10319	-3.76689	-1.12752	-0.211375	4.26273	3.6638	3.83708
ENSG00000187513	GJA4	-2.49962	-2.49962	-2.49962	-2.49962	-1.83192	-0.157128	4.18818	6.45628	1.34307
ENSG00000171557	FGG	-1.26049	-1.26049	-1.26049	-1.26049	-1.26049	-0.634838	8.88743	-1.26049	-0.689682
ENSG00000132911	NMUR2	-1.68032	-1.68032	-1.68032	-1.68032	-1.68032	-1.68032	-1.68032	6.35843	5.4038
ENSG00000132182	NUP210	-5.76196	-3.03517	0.460149	0.816309	-2.64087	2.66727	3.57366	4.36063	-0.44003
ENSG00000276155	MAPT	2.3709	1.85821	3.41223	2.86558	2.81329	-1.10965	-3.59288	-5.09084	-3.52684
ENSG00000078295	ADCY2	-2.47561	-2.47561	0.681329	0.106423	3.21955	-2.47561	-2.47561	7.22447	-1.32936
ENSG00000182240	BACE2	2.64678	0.26027	2.18647	1.55765	1.22326	1.43314	-8.43083	-0.438207	-0.438538
ENSG00000143469	SYT14	3.93118	6.48673	-2.00198	-0.898659	1.49408	-2.60536	-2.95184	-0.502309	-2.95184
ENSG00000196581	AJAP1	5.96711	-2.82112	-2.82112	-2.48482	3.60751	-0.136517	-2.82112	2.89892	-1.38884
ENSG00000183971	NPW	1.10481	3.22035	2.478	2.421	3.34267	0.00630693	-4.83967	-3.21509	-4.51837
ENSG00000147573	TRIM55	-1.3758	-1.27099	-1.65412	-1.65412	-1.17659	-0.593516	-1.32395	8.73528	0.313822
ENSG00000119283	TRIM67	-0.232539	-2.23526	4.25932	0.15134	1.535	-5.5435	-3.85007	2.61728	3.29844
ENSG00000061918	GUCY1B1	-3.77791	-0.77866	-3.22618	2.90658	-0.914428	0.67507	-3.77791	4.47212	4.42132
AC090673.1	AC090673.1	-2.40863	-1.72307	-1.8569	-2.40863	-2.40863	-2.40863	3.81146	5.09595	4.30709
AL122019.1	AL122019.1	6.47693	-0.347117	0.033547	-1.17902	-0.408146	4.28249	-3.2322	-2.39428	-3.2322
ENSG00000138083	SIX3	0.373274	3.51043	5.18399	2.47708	-3.08055	1.29789	-2.95941	-3.55808	-3.24463
ENSG00000157404	KIT	3.40552	2.13151	2.64441	0.136485	-1.04625	1.9957	-7.61999	-1.49527	-0.152111
ENSG00000136732	GYPC	2.94515	-2.28694	2.30467	-4.9678	-5.49674	1.84661	1.41029	2.20737	2.03737
ENSG00000168497	CAVIN2	-3.29485	-0.0314285	-2.80868	-2.06849	-2.45078	-1.67999	2.76627	3.51067	6.05729
ENSG00000142149	HUNK	-0.665617	1.59646	-4.39587	-5.71115	-0.393179	0.746223	0.807918	4.04435	3.97086
ENSG00000124191	TOX2	3.79831	1.01707	2.8791	1.55658	1.19318	1.38749	-4.9036	-1.14018	-5.78795
ENSG00000143340	FAM163A	-3.43178	0.944705	-3.43178	0.700674	-1.86532	-3.0853	0.129023	5.04776	4.99203
ENSG00000108018	SORCS1	-0.941455	-1.70617	-2.09007	-2.85456	-0.245603	3.23968	-2.85456	7.30054	0.152203
ENSG00000204131	NHSL2	-5.27246	1.47517	-3.43972	0.320086	-3.29329	1.56975	0.674502	3.31044	4.65551
ENSG00000197181	PIWIL2	-0.00202388	-2.50823	0.16016	-1.47256	8.31304	0.549949	-2.50823	-1.89943	-0.632674
ENSG00000206579	XKR4	1.12746	2.38141	1.08381	-2.22297	3.13308	0.0179224	-6.6813	3.74036	-2.57978
ENSG00000198028	ZNF560	2.47242	0.228516	2.99484	2.66846	-4.24709	2.64211	-5.71468	-2.48206	1.43747
ENSG00000078098	FAP	1.47651	1.86769	0.558936	5.03408	-2.47408	3.86385	-3.83553	-3.22673	-3.26472
ENSG00000131724	IL13RA1	1.41336	-1.70427	-4.40868	-3.22822	-4.04057	2.26827	3.82764	2.88579	2.98667
AL606970.1	AL606970.1	0.00231105	7.7552	-2.26974	-0.637414	-1.79222	2.71549	-2.26974	-1.23414	-2.26974
ENSG00000225614	ZNF469	-2.33438	-2.6127	-2.6127	-2.6127	-1.04624	-1.37559	2.34557	5.88999	4.35875
ENSG00000125726	CD70	-4.37193	2.1412	-4.37193	1.88743	-1.71731	-2.70672	3.41513	1.56142	4.16271
ENSG00000135333	EPHA7	2.61312	1.27572	-1.83828	-0.441614	-4.40173	2.40821	-5.23742	4.76212	0.859853
ENSG00000135144	DTX1	3.66107	-5.27895	1.3678	0.828184	-2.68241	-0.0746564	-3.18529	5.17558	0.188667
ENSG00000176204	LRRTM4	-3.10502	-1.1918	-1.50702	-3.20842	-3.55883	2.15752	1.30976	5.91923	3.18456
ENSG00000123700	KCNJ2	0.873086	-2.27633	-2.27633	-2.27633	-2.27633	-1.92986	-0.929825	5.8679	5.22403
ENSG00000067798	NAV3	-3.15959	-0.679251	-3.78561	1.11802	-2.85048	-1.14623	4.32273	0.397628	5.78278
ENSG00000114251	WNT5A	0.898403	3.04247	1.19563	0.0815902	-0.665574	-0.265353	-8.23661	1.95108	1.99835
ENSG00000187730	GABRD	1.29337	1.19086	3.8618	3.79292	2.95081	-3.99086	-2.19226	-2.46779	-4.43885
ENSG00000166546	BEAN1	-2.52194	-2.13881	-1.75745	-1.68396	-2.04441	-2.17546	5.88281	1.42639	5.01282
ENSG00000120833	SOCS2	-6.70615	1.35214	0.864232	0.0272475	0.899238	-3.94171	4.28478	1.40323	1.81698
ENSG00000204789	ZNF204P	2.82994	1.55352	1.86129	1.5132	1.87716	3.36771	-4.43876	-4.43876	-4.12531
ENSG00000181019	NQO1	-0.763218	-0.799953	-5.4967	-1.30398	-1.46962	0.791462	0.180616	1.96773	6.89367
ENSG00000112218	GPR63	1.88229	3.22361	3.0832	3.1971	-2.83263	2.37654	-3.35635	-3.61874	-3.95502
ENSG00000184524	CEND1	-2.57267	-1.8871	-2.02094	-1.36316	-2.09514	-1.51206	1.13734	7.39697	2.91676
ENSG00000156298	TSPAN7	3.74151	0.89535	-1.21332	2.26768	3.93579	1.94232	-4.58025	-2.72229	-4.2668
ENSG00000017483	SLC38A5	-2.62127	3.39015	2.44461	1.76319	2.93797	-4.61129	-4.76834	2.47235	-1.00736
ENSG00000153162	BMP6	0.648624	-0.715129	2.65795	1.47404	1.91754	0.632642	-6.01917	3.97599	-4.57249
ENSG00000133401	PDZD2	-4.44594	-2.67404	0.308519	-0.701553	-3.03314	-1.36565	3.71865	3.31401	4.87913
LINC01862	LINC01862	-1.15298	-2.89309	-1.63155	-1.85742	-2.63466	-2.26745	5.9844	2.09385	4.3589
ENSG00000111199	TRPV4	-0.484748	-3.21602	-2.48505	-2.38965	-3.12162	0.780471	1.32287	3.00574	6.58801
ENSG00000168539	CHRM1	2.33353	-1.41163	4.60485	3.47301	2.99876	-2.03223	-3.42658	-3.42658	-3.11313
ENSG00000128284	APOL3	-2.38923	-2.38923	-2.38923	-1.55125	-1.55354	-2.38923	2.93588	3.5626	6.16324
ENSG00000166450	PRTG	-2.67106	-2.67106	-2.67106	-2.67106	-2.67106	1.3226	4.63855	3.11909	4.27507
ENSG00000171956	FOXB1	-1.09863	-1.09863	-1.09863	-1.09863	-1.09863	-1.09863	-1.09863	8.78903	-1.09863
ENSG00000117971	CHRNB4	-0.834017	-1.59873	-2.44504	-2.74712	-2.74712	0.487842	-1.01835	4.50267	6.39988
ENSG00000177464	GPR4	-2.17665	-2.17665	-2.17665	-2.17665	-2.17665	-2.17665	5.1699	3.45449	4.43552
ENSG00000288292	CLDN7	-2.22737	-0.306548	-2.82103	-3.43459	0.524605	-2.37653	6.1752	0.249221	4.21704
ENSG00000112964	GHR	-4.10596	-3.1705	-0.367748	1.3204	-1.5929	-3.04535	4.0353	1.75757	5.16919
ENSG00000281123	FCGBP	2.75679	-1.09998	3.3227	0.852374	2.68259	-0.479277	-5.44653	2.28859	-4.87725
ENSG00000189212	DPY19L2P1	3.04906	2.71583	0.0916692	2.90675	1.04856	2.76634	-3.97262	-4.30279	-4.30279
ENSG00000288364	NDN	2.3062	0.402077	2.10639	1.70538	1.66576	-8.25946	-1.29424	0.330338	1.03755
ENSG00000116016	EPAS1	-3.8419	1.04744	-3.08029	-1.48177	1.32527	-3.9486	5.64725	2.641	1.6916
ENSG00000117594	HSD11B1	-1.65517	2.93711	-2.02756	3.07877	2.07918	-5.02297	-3.61684	-0.127642	4.35512
ENSG00000187498	COL4A1	1.13316	1.24684	3.75208	1.83514	-7.20387	1.90478	-3.21153	0.660586	-0.117178
ENSG00000173535	TNFRSF10C	-2.17864	-3.72216	-3.42008	-1.97257	-1.97622	2.33138	2.40545	3.61921	4.91364
ENSG00000103241	FOXF1	-2.14266	-2.14266	-2.14266	-2.14266	-1.66513	-2.14266	6.2165	4.34474	1.81716
ENSG00000196376	SLC35F1	0.503784	1.09932	0.377407	2.68925	-0.203642	-0.141593	-5.44706	5.42334	-4.30081
AL137003.2	AL137003.2	-2.60397	2.02985	-5.44609	-2.43031	2.68504	-2.43571	4.12452	1.17428	2.90239
ENSG00000115604	IL18R1	-1.64766	-1.64766	-1.64766	-1.64766	-1.64766	-1.64766	-1.64766	6.40684	5.12681
ENSG00000205927	OLIG2	-1.09472	-1.09472	-1.09472	-1.09472	-1.09472	-1.09472	-1.09472	8.75774	-1.09472
ENSG00000276887	TTYH1	1.59426	-0.572131	2.79601	3.83178	1.57945	-1.55605	-4.87533	2.36256	-5.16055
ENSG00000168824	NSG1	4.00577	1.60451	2.24695	2.45495	-1.69236	2.95934	-3.96638	-3.50596	-4.10683
ENSG00000206435	HLA-C	-1.79323	3.1399	3.13746	3.33454	3.31775	-3.76775	-4.2263	-0.132359	-3.01
ENSG00000144847	IGSF11	3.95469	2.08541	1.77434	1.92886	3.06492	-0.653915	-4.25437	-3.64557	-4.25437
ENSG00000198832	SELENOM	1.53347	-2.57544	-3.09229	-0.749911	-5.48046	-0.00200898	2.96607	4.31657	3.084
ENSG00000175928	LRRN1	-4.49368	0.269639	-0.342285	-3.6557	-3.3713	1.25214	3.80195	4.5996	1.93964
ENSG00000105971	CAV2	2.75424	4.14221	0.76872	0.124777	3.34988	-0.0142952	-4.68891	-1.38018	-5.05644
ENSG00000069188	SDK2	-3.80502	-2.15925	-3.25329	0.4906	-3.13733	0.112933	3.96174	3.66152	4.1281
ENSG00000133104	SPART	1.87056	2.54561	2.84002	2.62937	2.13587	0.796744	-5.02552	-3.65512	-4.13753
ENSG00000228357	HSD17B8	2.73679	3.13951	1.76155	1.39335	2.5337	1.05217	-3.18833	-5.53021	-3.89854
ENSG00000147041	SYTL5	3.64108	6.10291	-2.08293	1.29651	-2.7195	-0.779318	-3.19703	0.935304	-3.19703
ENSG00000126785	RHOJ	1.09928	-1.15464	-2.52809	-0.819113	-6.51264	-0.0277454	3.00349	2.89678	4.04267
ENSG00000106536	POU6F2	-1.1663	3.03519	4.80335	4.15822	-3.37335	-1.979	-2.77468	0.669914	-3.37335
ENSG00000019991	HGF	-2.26812	-2.26812	-2.26812	-2.26812	-2.26812	-0.731984	4.41246	1.52496	6.13515
ENSG00000137959	IFI44L	4.92138	5.12352	0.0665729	0.471933	-1.96135	0.785638	-2.96371	-2.5221	-3.92188
ENSG00000165443	PHYHIPL	1.44892	-0.146054	-3.05866	-3.61039	-3.13287	-0.866128	-0.620651	5.41982	4.56602
ENSG00000018408	WWTR1	-4.58789	1.09706	-5.55309	0.926014	0.0431926	-1.38144	3.1382	3.14814	3.16981
ENSG00000109956	B3GAT1	4.66019	2.42272	-0.669346	-0.201458	3.83807	-3.24053	-4.09999	1.07689	-3.78654
ENSG00000198682	PAPSS2	-1.76688	-1.85012	-2.83402	-2.02195	-2.5024	-1.64954	4.7656	2.48635	5.37298
ENSG00000147180	ZNF711	2.11778	1.71551	2.49294	1.93194	0.835883	2.69941	-4.44063	-1.10694	-6.2459
ENSG00000132359	RAP1GAP2	-2.52939	-5.37151	2.80403	-4.53353	2.69245	2.94409	0.902316	1.80163	1.28991
ENSG00000171016	PYGO1	3.05215	-4.64418	2.12906	2.81328	1.75532	2.26614	-4.73107	0.63427	-3.27497
ENSG00000163071	SPATA18	-4.02955	2.17647	-1.51882	-4.30912	0.347698	-2.73881	3.18872	2.54215	4.34127
ENSG00000101955	SRPX	-3.05966	-0.884366	-3.20787	-3.39368	-1.94857	0.610285	3.34278	3.5072	5.03389
ENSG00000129988	LBP	-1.28654	-2.17495	-1.87287	-1.33696	-2.17495	-1.82847	1.38586	1.47463	7.81424
ENSG00000179776	CDH5	-0.250689	-4.55598	-1.85765	-0.118927	-3.51227	-1.1694	2.39618	4.64594	4.4228
ENSG00000138834	MAPK8IP3	-0.60651	-2.71475	-0.674456	-1.88971	-2.64726	-2.52502	0.140714	5.22523	5.69176
ENSG00000224982	TMEM233	-1.3878	-1.3878	-1.3878	-1.3878	-1.3878	-1.3878	-1.3878	8.33172	1.38286
ENSG00000165124	SVEP1	-2.64525	-2.33033	-0.126634	0.454767	-2.71491	-4.25854	3.20961	3.52646	4.88483
ENSG00000121005	CRISPLD1	-0.547614	0.720229	-0.819816	-0.171942	3.74258	1.17708	-7.26498	-0.655018	3.81948
ENSG00000163624	CDS1	2.30564	1.27573	1.52523	3.22699	2.20764	1.93668	-5.87449	-3.38841	-3.215
ENSG00000094963	FMO2	-2.43455	-1.21462	5.95347	4.76234	-2.71287	-1.47576	-2.1142	1.15992	-1.92374
ENSG00000087253	LPCAT2	0.295743	2.9899	-0.654095	2.13057	4.61863	1.7467	-5.49796	-3.04843	-2.58106
ENSG00000187800	PEAR1	1.37211	-2.12424	1.32514	0.522245	-5.6813	-4.04656	3.03314	1.67328	3.92618
ENSG00000006116	CACNG3	5.69056	4.52379	-2.35268	-0.393769	1.94282	-2.35268	-2.35268	-2.35268	-2.35268
ENSG00000162374	ELAVL4	6.00984	2.30145	-1.36823	-3.10341	-0.239932	3.53768	-1.26684	-2.76714	-3.10341
ENSG00000101493	ZNF516	2.30873	1.16238	1.34338	2.08153	-0.0188782	1.46091	-7.11086	-3.62105	2.39385
ENSG00000164116	GUCY1A1	-2.99647	2.40062	-4.52359	1.64487	2.66706	2.20504	-4.82568	3.34114	0.0870243
ENSG00000206052	DOK6	-2.53234	0.93475	0.543021	3.60168	-0.417906	5.19826	-4.76142	-3.58699	1.02094
38231	38231	-1.35322	-4.93813	1.25519	1.74326	-5.14617	-0.474992	2.75007	3.00871	3.15527
ENSG00000179869	ABCA13	-0.511388	0.425437	-3.2526	2.16176	-4.20246	2.28562	6.3306	-1.75293	-1.48404
ENSG00000145536	ADAMTS16	-3.29366	0.506478	-2.85533	-3.46889	-1.68916	-1.06093	3.15408	4.98353	3.72389
ENSG00000168306	ACOX2	-3.18514	-3.46346	-3.46346	0.556768	-0.901662	-0.841098	1.98572	5.22602	4.08632
ENSG00000134107	BHLHE40	-6.21756	1.44321	-2.95181	-2.22086	0.998913	-0.100573	3.7882	3.04003	2.22045
ENSG00000107104	KANK1	0.203906	1.5259	-4.57891	-1.17958	-3.37486	-1.28023	-0.823058	4.37208	5.13475
ENSG00000184156	KCNQ3	1.31485	-0.127806	1.64691	0.0784202	2.25058	-5.39131	-5.39131	3.2544	2.36527
ENSG00000122824	NUDT10	2.45391	0.555142	1.46666	2.11774	-0.760142	4.16816	-5.13962	0.277772	-5.13962
ENSG00000139117	CPNE8	0.816723	-3.87749	-0.705765	0.414534	-5.37574	-0.738375	4.66461	0.868586	3.93292
ENSG00000185985	SLITRK2	-1.92824	-1.92824	-1.92824	-1.92824	-1.92824	-1.92824	7.12854	2.85374	1.58715
ENSG00000104888	SLC17A7	1.39366	-0.73465	3.06586	3.15588	3.8327	-1.15054	0.00767079	-4.52645	-5.04413
ENSG00000136235	GPNMB	-2.75078	-1.48271	-3.26232	2.07316	-3.26232	-0.251943	-0.769471	5.41333	4.29306
ENSG00000224940	PRRT4	3.53847	3.95804	0.100835	2.22042	-0.334293	2.17324	-3.9895	-3.39245	-4.27476
ENSG00000168081	PNOC	-1.51267	4.49109	-3.58022	-0.0898886	-2.21878	2.36944	-3.58022	4.9308	-0.809558
ENSG00000084628	NKAIN1	-1.71265	-2.39999	-1.23774	-3.39312	-3.55786	2.47634	1.08078	5.72763	3.01662
ENSG00000249993	BFSP2-AS1	-1.9581	-1.9581	-1.9581	-1.9581	-1.69967	0.036834	6.96214	-1.3493	3.88238
ENSG00000283060	ID3	-8.01191	2.33774	-0.00756034	0.292942	1.41807	-1.13947	2.73581	0.849896	1.52449
ENSG00000261175	LINC02188	-2.0609	-1.12544	-2.0609	-2.0609	-2.0609	-1.71442	7.43254	2.29133	1.35959
ENSG00000135821	GLUL	0.817655	1.32161	0.242748	0.0545513	0.751368	0.650333	-8.14445	3.64562	0.660564
ENSG00000181433	SAGE1	-3.03057	4.63885	-0.720327	1.59157	-3.03057	3.72005	2.89213	-3.03057	-3.03057
ENSG00000006016	CRLF1	-2.60191	-0.631876	-1.24931	4.60952	0.958493	5.99086	-2.21641	-2.38912	-2.47023
ENSG00000248727	LINC01948	-1.62397	-1.62397	-1.62397	-1.62397	-1.62397	-1.62397	7.80688	-0.588369	2.52533
ENSG00000117407	ARTN	2.99974	-0.00507852	4.07518	2.5392	2.31431	-0.413228	-4.11106	-4.59974	-2.79934
ENSG00000154553	PDLIM3	-1.97235	-1.97235	-1.97235	-1.97235	-1.71392	2.85632	-1.97235	7.08726	1.63209
ENSG00000012124	CD22	-2.07379	-2.07379	-2.07379	-2.07379	-2.07379	-2.07379	6.06878	3.68173	2.69222
ENSG00000250337	PURPL	-4.2738	-1.38871	2.98231	-2.31489	0.331763	-3.64815	3.54154	-0.0173907	4.78732
ENSG00000152580	IGSF10	-1.32509	6.42029	-3.162	1.62665	0.021505	3.21572	-1.1839	-3.12781	-2.48537
ENSG00000170989	S1PR1	-3.51133	-1.06842	0.953193	-0.83806	0.450109	-3.36411	6.21935	-2.36562	3.52489
ENSG00000171617	ENC1	-1.97704	-1.85764	-2.76819	-2.33007	0.972201	-3.25743	1.31458	5.46266	4.44092
ENSG00000157554	ERG	-2.55494	-2.55494	3.9734	5.57192	-0.575768	-2.55494	-2.55494	-1.51933	2.76954
AC245297.1	AC245297.1	-2.50387	4.06052	1.0297	1.07245	4.19341	2.03379	-4.89774	-2.44821	-2.54005
ENSG00000141574	SECTM1	0.862301	2.46386	0.497594	-0.145465	4.79133	-0.948683	-7.13722	-0.933418	0.549708
ENSG00000168062	BATF2	-2.16521	-2.27513	-2.44611	-2.37261	-1.5516	-1.97348	4.88257	4.2751	3.62646
ENSG00000230778	ANKRD63	0.980745	3.22096	2.38306	1.83999	3.96497	-0.870739	-2.71475	-4.28122	-4.52303
ENSG00000155897	ADCY8	-2.06583	-2.06583	-2.06583	-2.06583	-2.06583	-2.06583	2.23961	4.43418	5.72118
ENSG00000174607	UGT8	-0.771465	2.42512	2.95184	3.48934	0.451447	2.68842	-5.02595	-1.75359	-4.45515
ENSG00000164512	ANKRD55	-2.13793	-1.7548	-2.13793	-2.13793	-2.13793	-2.13793	5.9941	2.84901	3.60132
ENSG00000173156	RHOD	4.85597	1.05396	3.26019	0.732279	-3.21291	0.971668	-4.95885	0.585686	-3.28798
ENSG00000164764	SBSPON	-2.53607	-0.0323815	-1.77579	-2.77151	-2.0963	0.0458569	7.14012	-1.00383	3.02991
ENSG00000178860	MSC	-1.42144	3.06576	2.1515	1.59671	1.78544	-5.96207	2.2468	-4.4174	0.954696
ENSG00000091664	SLC17A6	-0.623106	-1.13464	-1.13464	-1.13464	-1.13464	-1.13464	8.5656	-1.13464	-1.13464
ENSG00000198597	ZNF536	-2.49714	3.48999	2.98513	2.86719	-0.340346	-2.90519	-4.1423	3.53872	-2.99606
ENSG00000246022	ALDH1L1-AS2	2.48732	-1.13397	1.60375	0.586121	5.86035	1.08927	-3.6097	-3.27343	-3.6097
ENSG00000101134	DOK5	-2.38047	0.813371	-2.32823	-3.09272	1.37894	-3.09272	-0.303053	6.65571	2.34917
ENSG00000163395	IGFN1	-1.91361	4.9096	-1.91361	-0.704102	-1.24591	6.27217	-1.91361	-1.57733	-1.91361
ENSG00000197540	GZMM	-2.25553	2.77643	2.63157	2.91883	3.43817	0.144658	-5.10897	-0.538308	-4.00686
ENSG00000144366	GULP1	1.13316	-1.8448	-3.93733	-2.73473	-3.98097	2.43274	4.25346	3.75992	0.91855
ENSG00000144406	UNC80	-0.465915	2.0018	-4.56786	-2.93553	-4.56786	2.54719	2.99426	2.49063	2.50329
ENSG00000049540	ELN	1.45811	1.18271	-1.98569	1.84188	2.79219	-0.11707	-7.6864	2.13751	0.376768
ENSG00000169946	ZFPM2	1.02567	5.72299	3.79465	1.26265	-2.02017	-3.75059	-3.18354	-1.79432	-1.05734
ENSG00000123977	DAW1	-2.65221	5.47717	0.842585	1.19482	1.27557	3.35677	-2.76579	-3.36446	-3.36446
ENSG00000265107	GJA5	-4.10733	5.84992	0.481187	1.61283	0.588361	2.6213	-1.55003	-4.10733	-1.38891
ENSG00000225968	ELFN1	-3.02434	1.21947	-3.02434	-3.02434	-1.36535	-1.96373	3.46302	5.57623	2.14339
ENSG00000174640	SLCO2A1	-2.24409	-1.30863	-2.24409	-1.90779	-2.24409	-2.24409	2.28671	6.0787	3.82738
ENSG00000154928	EPHB1	2.49609	-3.5274	0.90974	-2.87486	-1.08647	0.310139	-3.91053	5.89445	1.78885
AL031651.2	AL031651.2	-1.7083	-1.7083	-1.7083	-1.7083	-1.7083	-1.7083	-0.883347	4.56569	6.56748
ENSG00000121316	PLBD1	1.13306	-2.49985	-2.60279	-2.96243	-3.3304	-0.0292309	0.53271	5.17411	4.58482
ENSG00000077092	RARB	-3.86434	-1.24272	-3.06975	0.217821	-1.81275	-1.97512	2.51407	4.33473	4.89806
ENSG00000164736	SOX17	3.81455	-1.68558	-1.13385	-1.34928	-1.68558	7.09647	-1.68558	-1.68558	-1.68558
AC141928.1	AC141928.1	-1.63517	2.556	-2.51761	-3.06934	5.14036	-3.06934	0.0960823	4.27203	-1.773
ENSG00000139044	B4GALNT3	-1.00439	0.0589684	-0.967944	-4.35508	-3.07703	1.90208	-1.7987	5.66739	3.5747
ENSG00000133863	TEX15	-2.60779	3.50691	0.0837042	2.9007	3.75522	1.46301	-4.39816	-0.364069	-4.33953
ENSG00000131620	ANO1	-3.66876	5.69518	-0.0622906	0.25495	1.94204	0.113466	-3.66876	2.74948	-3.35531
ENSG00000087237	CETP	-1.67366	-2.1852	-2.1852	-1.34722	-2.1852	-1.83872	1.8975	2.43682	7.08088
ENSG00000164796	CSMD3	0.070324	1.98905	-0.220394	3.27908	-3.88101	2.65428	-3.88101	-3.88101	3.8707
ENSG00000140479	PCSK6	-3.74243	-4.93877	0.486529	1.81999	-2.47328	-0.809824	3.00593	2.31061	4.34124
ENSG00000143867	OSR1	-2.34592	-2.47432	-1.22691	-2.01947	-1.38986	-0.86252	0.605811	2.16488	7.54831
ENSG00000162687	KCNT2	0.966376	2.64663	-4.12931	-3.52047	-4.12931	1.57956	3.60473	-0.449861	3.43164
ENSG00000163485	ADORA1	-2.69015	1.32094	-2.66639	-0.589883	-2.96847	-0.625975	0.460759	7.48067	0.278494
ENSG00000198797	BRINP2	3.85392	0.652712	6.1536	-1.44402	0.18719	-3.19361	-3.19361	-0.611691	-2.40449
ENSG00000183072	NKX2-5	-4.56737	2.8635	-4.56737	-0.979328	3.16912	3.31076	1.69683	1.35354	-2.27966
ENSG00000176769	TCERG1L	3.5338	1.06104	1.09209	-3.06769	2.04601	3.15765	-6.28612	0.387233	-1.924
ENSG00000282954	FBXO17	1.34121	0.529942	2.84749	1.9278	2.75523	1.15727	-5.40493	0.286757	-5.44077
ENSG00000237412	PRSS56	-1.13866	8.51457	-1.13866	-0.802361	-0.880231	-1.13866	-1.13866	-1.13866	-1.13866
ENSG00000128849	CGNL1	0.427347	-2.95462	-3.588	-1.93117	-3.89008	2.0659	4.18117	4.08236	1.60711
ENSG00000197461	PDGFA	-2.08322	-1.62438	-3.27016	-3.27016	-1.7037	0.15909	3.92258	5.34304	2.5269
ENSG00000288508	ISLR	-1.67109	-2.05095	-0.181128	-0.107077	-3.79791	-3.56553	4.13551	2.18567	5.05252
ENSG00000277848	MEGF11	-3.40862	-0.63852	-3.68952	-3.41834	0.0677892	0.0167395	4.62283	4.2437	2.20395
ENSG00000234456	MAGI2-AS3	-2.13459	-0.986202	-2.13459	-2.13459	-2.13459	1.3998	-1.80442	2.98897	6.94023
ENSG00000166833	NAV2	-3.34561	1.62784	-1.61043	0.988074	-2.86809	-0.544052	-3.34561	5.76147	3.33641
ENSG00000187634	SAMD11	-5.42201	3.93591	1.49517	0.226946	4.50404	-3.35784	-1.09142	-1.0034	0.712595
ENSG00000017427	IGF1	1.94494	5.01567	0.335773	2.62534	1.49069	-0.711976	-4.43612	-4.43612	-1.82821
ENSG00000170624	SGCD	-1.88435	-3.7399	3.8902	2.5698	2.39148	-0.970332	-4.88829	-0.692584	3.32398
ENSG00000154654	NCAM2	3.15399	0.0474689	2.77634	1.37839	1.74339	2.00263	-0.689654	-5.03203	-5.38053
ENSG00000198626	RYR2	3.26305	2.16424	1.38812	2.30308	2.25765	1.13392	-4.21346	-3.82899	-4.46761
ENSG00000172817	CYP7B1	1.96485	2.81564	2.0097	0.113365	3.60445	-2.91864	-6.19461	0.8177	-2.21246
ENSG00000184304	PRKD1	0.0768414	2.70913	-1.51589	-3.07499	-3.68383	-0.774086	-2.66332	5.19935	3.72679
ENSG00000134909	ARHGAP32	2.56898	1.09397	2.15631	0.628705	0.664196	1.46891	-7.02069	1.98618	-3.54655
ENSG00000170927	PKHD1	0.634385	3.51315	-0.0630349	3.99001	0.326301	3.00292	-3.80124	-3.80124	-3.80124
ENSG00000135298	ADGRB3	2.7688	2.44646	-4.39923	-3.31863	3.03812	3.74116	0.789445	-2.0831	-2.98302
ENSG00000121764	HCRTR1	-1.19278	-3.64391	0.750549	-3.03507	-1.34421	-3.01826	2.75828	4.41769	4.30771
ENSG00000227715	HLA-A	-0.697343	2.46473	1.83933	2.332	1.87823	-0.076741	-7.80299	-0.754898	0.817677
ENSG00000102383	ZDHHC15	3.65869	-0.173508	3.00166	3.39707	2.1019	-1.295	-4.2408	-2.19249	-4.25752
ENSG00000101311	FERMT1	2.28202	3.52137	0.956083	2.80097	0.567628	1.9571	-2.95261	-4.5823	-4.55025
ENSG00000175161	CADM2	2.3139	-2.97477	1.07884	0.515566	6.61618	-2.34912	-2.97477	-2.63849	0.412644
ENSG00000116678	LEPR	0.187491	-0.594898	-2.26687	-3.56567	-0.356696	-1.02369	6.70875	-2.37386	3.28543
ENSG00000148680	HTR7	-1.62183	-1.62183	-1.0701	-1.62183	-1.62183	-1.27536	-1.02316	1.93426	7.92169
ENSG00000124788	ATXN1	-2.64462	1.68932	-5.12167	-2.27911	1.5671	-2.6339	3.75457	2.82083	2.84748
ENSG00000128591	FLNC	1.14001	0.348996	-0.425351	0.139554	-7.71346	2.29458	-0.976227	2.53412	2.65777
ENSG00000178573	MAF	-4.7712	-3.22509	2.63666	1.90328	-3.55682	0.179215	-0.145314	3.59135	3.38791
ENSG00000154175	ABI3BP	3.37226	-1.66018	3.92862	1.9182	0.813763	-0.90444	-5.44416	-3.69465	1.67059
ENSG00000142185	TRPM2	4.91374	-3.26395	-2.12937	-3.31078	-2.81139	-1.08976	2.97067	3.18086	1.54
ENSG00000180806	HOXC9	2.49793	2.05929	1.60245	1.71793	0.971857	1.01964	-4.82592	-6.17243	1.12924
ENSG00000205002	AARD	2.29165	-1.63281	-2.7704	-0.566716	-2.54874	-2.67543	-1.80612	4.27155	5.43702
ENSG00000165370	GPR101	-1.12	-0.908397	0.400899	-2.21787	-1.43179	3.71781	-2.55418	6.66771	-2.55418
ENSG00000054356	PTPRN	4.49322	3.67601	0.090031	3.50287	-0.0778296	-2.3706	-3.10103	-3.09493	-3.11775
ENSG00000282838	PRSS21	-2.98021	1.2636	4.08586	1.53005	5.19857	-2.98021	-2.98021	-2.37141	-0.766043
ENSG00000105664	COMP	-2.27238	-2.27238	-0.262323	-0.907751	-1.79485	-2.27238	5.68855	5.21964	-1.12613
ENSG00000171004	HS6ST2	-3.94156	-1.07054	-0.594174	0.937594	-4.19466	-1.39491	5.13256	3.88616	1.23953
ENSG00000106066	CPVL	2.27915	1.83005	1.12141	0.0899254	1.79728	1.64629	1.8127	-3.6385	-6.9383
ENSG00000288188	MAGEL2	0.376079	-3.29103	4.65031	1.31565	-2.04417	4.97072	-3.29103	-0.184631	-2.5019
ENSG00000150627	WDR17	2.06966	2.75444	2.9823	4.03282	-2.02578	0.904598	-3.68477	-3.3485	-3.68477
ENSG00000087258	GNAO1	2.82578	-1.71194	-1.28621	-0.172017	-0.633743	-1.15726	-5.53141	2.10368	5.56312
ENSG00000102271	KLHL4	-1.91173	4.3765	-2.42327	-2.42327	-1.06182	5.13779	2.81605	-2.08699	-2.42327
ENSG00000105737	GRIK5	3.87088	-1.81945	4.77193	2.35205	-1.75595	1.45397	-2.42427	-4.15068	-2.29848
ENSG00000162409	PRKAA2	1.72097	-4.19471	-0.224406	-2.98521	-4.19471	3.42726	4.27008	0.516747	1.66398
ENSG00000120156	TEK	-2.08685	-1.70373	-2.08685	-1.75055	-2.08685	-2.08685	6.38422	1.90972	3.50775
ENSG00000106565	TMEM176B	1.55806	-2.23266	1.79588	-1.37752	6.23871	-0.900847	-4.72692	1.45542	-1.81012
ENSG00000163040	CCDC74A	2.91392	1.61968	0.952931	2.08659	2.27983	2.17858	-4.64686	-2.13914	-5.24553
ENSG00000007350	TKTL1	-2.39402	-2.90556	-1.27502	-0.20227	-1.78317	-2.0461	1.54268	7.10357	1.95988
ENSG00000079691	CARMIL1	0.501325	1.75482	1.27659	2.23132	-1.41886	0.797486	-5.4817	4.48001	-4.14099
ENSG00000116774	OLFML3	3.41794	2.37924	-2.07628	1.94777	-0.716305	3.65352	-5.40642	0.156165	-3.35563
ENSG00000074527	NTN4	2.08401	1.15325	-4.35759	-1.47801	-4.61125	-1.81348	3.922	2.46068	2.6404
ENSG00000125266	EFNB2	-3.39113	1.63676	1.57703	-0.199906	-6.95976	2.45741	0.960674	1.94214	1.97678
ENSG00000161281	COX7A1	2.26459	-2.68972	-1.92524	-2.68972	5.98156	-2.06407	-2.68972	0.929361	2.88297
ENSG00000163017	ACTG2	-0.987219	2.41046	0.91121	2.77551	-1.96634	5.65561	-3.18163	-1.66027	-3.95733
ENSG00000168505	GBX2	-2.24931	-2.24931	-1.1352	-1.913	-1.99087	-1.90283	1.54334	6.63387	3.26331
ENSG00000253873	PCDHGA11	-2.64318	4.65837	1.41348	-0.997064	-1.22663	-3.07444	-0.105494	-3.20051	5.17547
ENSG00000095203	EPB41L4B	-3.4293	-1.31302	-2.18991	-1.48259	-1.14583	-1.08526	0.00238525	5.34344	5.30008
ENSG00000137962	ARHGAP29	-1.32562	0.529299	-2.7516	-0.748702	-4.47753	-2.12758	4.66857	1.77333	4.45983
ENSG00000156687	UNC5D	2.02065	-0.915932	-2.24983	0.856679	-2.24983	-1.90336	-1.05713	7.43514	-1.93638
ENSG00000146416	AIG1	-1.62219	-1.33873	-3.97994	-1.31385	-4.02359	1.52803	3.00163	3.83383	3.91482
ENSG00000156150	ALX3	3.46048	2.31624	3.99714	2.23581	-1.73335	0.40757	-3.5613	-3.5613	-3.5613
ENSG00000109846	CRYAB	1.74967	-2.86905	3.52394	-2.04993	-2.19317	-2.69516	5.50842	1.60118	-2.5759
ENSG00000163032	VSNL1	2.89384	3.16304	1.92243	3.33549	-2.523	1.73564	-3.50915	-3.50915	-3.50915
ENSG00000170374	SP7	-0.328362	-2.39592	4.35778	6.19303	-0.56797	-0.400984	-2.06575	-2.39592	-2.39592
ENSG00000085552	IGSF9	0.505284	2.37067	1.43479	3.71013	-2.96098	4.37288	-3.4665	-2.95874	-3.00754
ENSG00000159263	SIM2	4.75377	-5.18852	2.00927	0.811567	0.957956	2.92557	-0.809916	-2.48534	-2.97436
ENSG00000002745	WNT16	-1.52325	0.674159	-1.80157	-0.592069	-1.32405	-1.17593	-1.80157	-0.592142	8.13642
ENSG00000072133	RPS6KA6	-3.11706	-3.39538	1.32646	3.03181	-2.91785	4.64178	-1.4585	3.50726	-1.61853
ENSG00000099810	MTAP	1.89443	0.932665	0.164356	0.269836	-8.27009	1.43865	1.32662	1.13387	1.10966
ENSG00000119946	CNNM1	3.79055	-5.76424	2.69401	2.99042	-3.68477	-0.160182	1.10499	-0.165265	-0.805519
ENSG00000141682	PMAIP1	3.33592	2.13501	-4.45507	-4.67049	1.63524	3.34161	-0.109461	1.30582	-2.51858
ENSG00000084636	COL16A1	-0.771373	5.93711	-0.835214	2.47488	3.00863	-2.02488	-3.64366	-2.94474	-1.20075
ENSG00000081138	CDH7	0.757058	0.857676	3.21529	3.55611	1.59026	2.03467	-4.11578	-3.77951	-4.11578
ENSG00000230461	PROX1-AS1	-2.93431	-2.06425	3.33738	1.31414	-2.73511	-2.15203	-2.88247	4.10043	4.01621
ENSG00000186827	TNFRSF4	-1.28961	4.87651	1.728	0.00363777	2.62964	-4.16014	-3.02113	-3.29719	2.53029
ENSG00000154930	ACSS1	3.09099	3.44567	-1.22436	-2.6746	0.849652	1.93923	-6.61589	0.583487	0.605832
ENSG00000100097	LGALS1	-3.7372	1.75409	-4.82629	-0.338855	0.873856	-3.00609	2.95947	3.24764	3.07338
ENSG00000185436	IFNLR1	0.161095	3.77477	1.82281	3.24621	-2.17734	2.72062	-4.35723	-0.833705	-4.35723
ENSG00000187479	C11orf96	-2.29778	-1.86382	-1.1703	-1.55703	-1.31476	-3.21277	1.38928	6.04165	3.98554
ENSG00000136944	LMX1B	5.5382	2.07651	1.75262	2.27807	-2.8353	-2.80238	0.251499	-3.35881	-2.9004
ENSG00000091513	TF	-0.779257	-2.77165	-0.46141	-1.56215	-0.361335	-2.77165	0.550365	7.71914	0.437952
ENSG00000197496	SLC2A10	-0.113861	-3.80493	0.0769602	-2.96695	-3.32741	-0.843997	2.45443	5.09022	3.43553
ENSG00000106823	ECM2	0.475878	3.34369	5.36575	-0.975575	1.69277	-0.0884249	-1.96337	-4.08209	-3.76864
ENSG00000228476	CSTP1	-0.844948	5.17424	-0.139962	-0.535266	4.99763	0.0967723	-3.1792	-3.1792	-2.39007
ENSG00000109193	SULT1E1	-3.5375	3.35013	-3.23541	-1.57859	0.472003	-3.5375	3.09529	0.573083	4.39849
ENSG00000198944	SOWAHA	-2.36466	2.52895	2.91887	3.53924	3.40039	-0.0168811	-3.6805	-2.6449	-3.6805
ENSG00000172380	GNG12	2.90147	-2.97787	-1.48456	-5.52665	3.02515	-1.17914	-0.653404	3.3372	2.55779
ENSG00000144218	AFF3	-1.12426	-1.40259	-1.40259	-1.40259	-1.40259	-1.40259	-1.40259	7.93561	1.60418
ENSG00000141485	SLC13A5	-1.0867	-1.0867	-1.0867	-1.0867	-1.0867	-0.740224	-1.0867	8.34713	-1.0867
AC006460.1	AC006460.1	-2.45134	-2.27731	-2.96287	-1.59825	-0.663175	-1.56852	2.26659	3.03116	6.22372
ENSG00000073282	TP63	-2.00274	4.41784	0.1036	4.30428	0.938425	-0.674342	-4.27479	-3.93852	1.12625
ENSG00000196091	MYBPC1	2.80813	7.12258	-1.97836	-1.97836	0.630593	-1.97836	-1.64819	-1.97836	-0.999654
ENSG00000113763	UNC5A	3.33714	2.75759	2.62817	2.43195	1.78805	-3.60665	-4.12802	-2.64271	-2.56552
ENSG00000082482	KCNK2	-2.18306	-2.18306	-2.18306	-1.14739	-0.524069	-2.18306	-0.152397	4.28308	6.27301
ENSG00000016082	ISL1	0.316452	4.03246	-1.25886	1.75439	2.19466	3.18603	-4.52461	-1.17592	-4.52461
ENSG00000101194	SLC17A9	-2.19145	-0.167444	0.230915	0.667717	1.68285	-3.16082	-3.50729	6.90313	-0.457617
ENSG00000076344	RGS11	-2.27097	-2.27097	-1.96889	-2.27097	-1.60328	-1.9245	4.43826	2.93698	4.93434
ENSG00000179542	SLITRK4	6.5851	-0.81465	0.909937	-0.308152	-3.12329	-3.12329	0.271076	2.41311	-2.80984
ENSG00000145247	OCIAD2	1.75666	1.61587	0.751934	1.63592	1.22031	1.94528	-7.11651	1.51399	-3.32347
ENSG00000170458	CD14	-3.07977	-2.69664	-1.68446	-0.630134	-2.41207	-1.08484	5.66737	3.82287	2.09767
ENSG00000123689	G0S2	6.61476	-1.07115	-3.89558	-2.53095	2.33245	-1.15131	-0.536931	-1.37833	1.61704
ENSG00000163083	INHBB	-1.34639	-0.963265	-0.581908	-1.34639	-1.34639	0.0479626	-1.34639	8.22918	-1.34639
ENSG00000168389	MFSD2A	0.235895	-0.396333	-3.26985	-1.06254	-5.14175	0.450177	1.03127	5.659	2.49413
AL365357.1	AL365357.1	5.41238	3.41235	-0.843672	-2.14256	-2.43414	-2.94	-1.15826	3.13801	-2.4441
ENSG00000101384	JAG1	0.284982	5.13954	-3.70304	0.0327861	-1.56829	-0.907097	-2.27935	5.01895	-2.01848
ENSG00000162645	GBP2	0.907796	1.12097	5.36635	3.05671	-1.71081	-1.47242	-5.41992	-1.78548	-0.063193
ENSG00000158125	XDH	3.87595	-0.0579742	2.13111	3.03807	-1.98533	-1.97192	-4.26412	-3.75636	2.99057
ENSG00000184058	TBX1	-3.69783	2.64388	3.67913	1.69272	-2.49953	2.73335	-4.4164	-2.00873	1.8734
FAM84A	FAM84A	-2.3784	-1.99527	0.887348	-0.419492	2.11854	-2.3784	-2.3784	7.14564	-0.601559
ENSG00000111859	NEDD9	-1.24307	0.493797	0.879759	-2.1433	-5.18351	-2.9965	3.3051	3.7395	3.14822
ENSG00000133816	MICAL2	-4.9377	1.21738	-2.62745	-0.478178	-2.37589	1.03709	1.97922	5.83414	0.351403
ENSG00000007174	DNAH9	1.51367	3.23875	3.21441	-0.549191	3.12871	0.129996	-4.97386	-1.51775	-4.18474
ENSG00000138944	SHISAL1	3.84012	2.58494	-1.54115	-3.21617	3.59225	-0.184277	-3.39305	2.13525	-3.81792
ENSG00000215808	LINC01139	-1.91817	1.64654	-4.43525	1.13194	-5.19974	0.762539	3.58069	2.03001	2.40144
ENSG00000268388	FENDRR	-1.92531	-1.92531	-1.92531	-1.92531	-1.92531	-1.92531	5.63877	4.70655	1.20654
ENSG00000124302	CHST8	-2.11072	-2.11072	-2.11072	-2.11072	-1.12457	-0.574584	-0.274147	6.60332	3.81286
ENSG00000168461	RAB31	-2.18942	-1.38863	-3.95962	0.252343	0.834356	-3.29003	1.69796	6.06923	1.97381
ENSG00000100593	ISM2	4.41998	-0.0993966	2.75704	1.57141	1.60405	1.17733	-4.26204	-3.30203	-3.86635
ENSG00000028137	TNFRSF1B	-0.934981	-0.218562	-3.64259	-0.674419	-3.16506	-2.78313	3.50639	3.06732	4.84504
ENSG00000231345	BEND3P1	-2.33633	-3.8663	3.66709	2.79778	-1.07259	-2.15945	3.6145	-3.21383	2.56913
AL589740.1	AL589740.1	3.17392	-1.51206	3.01395	3.95834	2.676	-2.28091	-2.71809	-2.56001	-3.75115
ENSG00000062524	LTK	-2.17626	3.53327	-1.48205	2.33199	5.86337	-1.31295	-2.89343	-1.35054	-2.5134
ENSG00000147869	CER1	-0.481376	6.49248	0.114563	0.747219	-1.22678	2.71595	-3.40667	-1.54872	-3.40667
ENSG00000177570	SAMD12	-0.622242	1.38743	1.25489	3.35158	3.53978	2.50612	-3.80585	-3.80585	-3.80585
ENSG00000107165	TYRP1	-1.19325	2.99974	4.66157	4.1275	0.00505082	-2.3903	-2.73677	-2.73677	-2.73677
ENSG00000102007	PLP2	2.26299	1.62594	1.09356	1.26186	2.10378	1.17694	-7.68922	-0.606327	-1.22952
ENSG00000234056	LINC00463	2.21563	2.82369	3.80651	1.95791	0.659066	0.234876	-3.89923	-3.89923	-3.89923
ENSG00000175426	PCSK1	1.20063	1.8513	-2.11217	-2.11217	-1.85374	-2.11217	-2.11217	7.1485	0.101994
ENSG00000163739	CXCL1	-1.59689	-0.911323	-1.59689	-1.59689	-1.59689	-1.59689	-0.1114	1.10629	7.90088
ENSG00000188958	UTS2B	2.0215	1.60905	0.323402	-2.25137	6.80995	-1.72822	-2.58767	-2.58767	-1.60897
ENSG00000182103	FAM181B	2.59381	-1.77421	2.74635	2.74208	1.83254	2.88827	-3.67628	-3.67628	-3.67628
ENSG00000235387	SPAAR	-1.05781	-1.68809	-2.37366	-1.33799	-2.37366	-2.37366	6.58064	1.80123	2.823
ENSG00000100336	APOL4	-3.24863	2.4722	-3.22488	-0.465101	-2.85926	2.60686	-2.702	3.50863	3.91219
ENSG00000185737	NRG3	3.75648	-1.8379	2.09651	-3.85285	0.138965	-3.85285	4.18914	1.65886	-2.29635
ENSG00000203867	RBM20	2.41885	2.93683	1.71455	1.62035	-1.07293	-5.18419	-2.904	3.44057	-2.97002
ENSG00000185652	NTF3	-1.94719	-2.22551	-0.963965	-2.22551	-2.22551	-0.689377	-0.19485	6.28862	4.1833
ENSG00000165633	VSTM4	-6.54519	-1.36395	2.64234	0.936398	-0.999546	-1.00281	-0.233505	2.60719	3.95908
ENSG00000132639	SNAP25	3.15819	3.40315	1.46018	2.12271	1.27369	0.439189	-4.25978	-3.65099	-3.94633
ENSG00000100985	MMP9	-3.34499	4.81795	-2.93335	0.21649	1.62603	0.710664	-4.15368	3.6324	-0.571499
ENSG00000102879	CORO1A	-0.914784	-1.50876	-5.07287	1.66138	-3.95513	0.460142	3.2673	2.55695	3.50577
ENSG00000168952	STXBP6	-3.49766	-0.324102	3.52406	4.75808	-1.06997	-2.47307	-3.41053	-0.698168	3.19136
ENSG00000095397	WHRN	1.17443	2.6898	2.77476	2.32928	1.76086	1.0869	-5.18299	-2.30509	-4.32795
LINC01158	LINC01158	-1.41492	-0.479462	-1.41492	-1.41492	-1.41492	-1.06844	-1.41492	8.06949	0.553024
ENSG00000260230	FRRS1L	0.836143	-3.75541	3.47652	1.36152	-2.86292	-0.880456	-4.3607	2.41513	3.77018
ENSG00000251381	LINC00958	-0.183095	-2.2511	-1.00369	1.28948	-2.3758	4.02247	-2.63423	5.77018	-2.63423
ENSG00000172572	PDE3A	-4.06136	1.07066	-1.89342	-3.72506	0.677364	-1.3171	5.66276	1.10501	2.48115
ENSG00000183454	GRIN2A	1.01488	-2.65621	-3.04011	-0.038979	-2.337	1.09138	-3.20593	4.20799	4.96397
ENSG00000154262	ABCA6	-0.139922	0.399053	-0.000636494	0.932314	0.813442	-4.50282	-4.50282	1.28733	5.71406
ENSG00000179855	GIPC3	-2.56747	2.27576	-4.91739	-0.647815	-0.911691	-2.44691	1.36137	4.4894	3.36475
ENSG00000075884	ARHGAP15	-2.76557	1.14103	0.153543	4.82378	5.01165	-2.41765	-1.66485	-1.31829	-2.96365
ENSG00000087303	NID2	-2.52675	-2.04885	-0.493262	1.42626	-5.297	-0.318512	2.59572	1.53052	5.13187
ENSG00000145335	SNCA	-1.46472	-1.89243	-1.47724	0.0848994	-4.77751	-0.397894	5.97637	2.97374	0.974785
ENSG00000145945	FAM50B	1.47045	2.23345	1.66095	1.42698	1.29567	2.03368	-5.48738	0.663113	-5.29692
ENSG00000118473	SGIP1	4.37034	0.69667	2.96728	-2.31006	-1.47404	2.41724	-4.49724	1.36089	-3.53107
ENSG00000111087	GLI1	-0.377721	4.94527	1.72371	2.92136	0.419492	-0.223213	-0.776468	-5.31577	-3.31666
ENSG00000102595	UGGT2	-1.09634	-5.06738	-2.89944	-1.61115	-1.12995	2.23299	3.42445	2.24092	3.90591
ENSG00000135678	CPM	-3.08193	0.574813	-1.84254	-0.0877764	-1.89266	-2.12314	-1.08007	6.79118	2.74212
ENSG00000153904	DDAH1	2.07063	-0.724395	0.956698	-0.612879	-3.00546	1.54584	-6.1486	4.23259	1.68557
ENSG00000149090	PAMR1	-1.42477	-3.41716	-0.377925	-3.08086	0.279594	-3.07068	4.78205	3.57446	2.73529
ENSG00000118160	SLC8A2	1.03216	-1.52513	2.80075	3.07224	2.80831	-4.10385	1.896	-0.86041	-5.12007
ENSG00000148600	CDHR1	-1.60832	-1.60832	-1.60832	-1.60832	-1.34989	-1.60832	1.33394	7.69793	0.359624
ENSG00000183837	PNMA3	3.4687	0.791021	2.85382	0.381219	1.38719	2.49135	-2.23745	-4.79435	-4.3415
ENSG00000174482	LINGO2	1.34459	2.76911	2.963	2.2502	1.2104	1.22309	-5.04382	-2.4619	-4.25469
ENSG00000105173	CCNE1	-3.94873	-0.00313296	-3.37115	-1.26871	-2.02842	0.0739442	3.96941	1.58716	4.98962
ENSG00000254122	PCDHGB7	1.96404	-0.156049	3.44549	3.18794	-2.9697	-3.6458	3.48048	-1.75516	-3.55124
ENSG00000170017	ALCAM	2.05831	0.0269551	2.50901	1.00735	2.27029	3.50365	-3.89349	-5.08626	-2.39582
ENSG00000178445	GLDC	-2.38513	-3.42632	-2.80183	-0.00512838	-3.17631	3.72189	4.43214	2.1773	1.46338
ENSG00000092850	TEKT2	3.55392	2.21137	2.54183	1.86802	0.256531	1.33763	-3.72692	-3.71679	-4.32559
ENSG00000172985	SH3RF3	-1.59534	-2.75692	-0.824527	-0.101282	-3.26902	-3.01806	3.45956	4.43339	3.67221
ENSG00000240563	L1TD1	5.80521	1.93037	0.654317	2.95922	-0.630441	-2.67967	-2.67967	-2.67967	-2.67967
ENSG00000117228	GBP1	1.23903	0.222629	3.53867	4.27069	0.0359207	0.0605177	-6.18074	-1.81009	-1.37663
ENSG00000136842	TMOD1	-2.03231	-2.53369	-1.70154	-2.88296	-2.55156	-0.114812	3.50408	4.64682	3.66598
ENSG00000082293	COL19A1	0.597499	5.88074	-1.52232	-1.9505	-2.02838	4.48547	-2.28681	-1.67801	-1.49768
ENSG00000249395	CASC9	0.359327	2.40429	3.43184	3.46473	-0.870414	2.17767	-3.84608	-3.84608	-3.27528
ENSG00000103154	NECAB2	-1.76626	-2.04459	-2.04459	-2.04459	-2.04459	-1.69811	1.72104	5.49298	4.42869
ENSG00000137285	TUBB2B	-2.88294	1.75701	-1.69296	-0.868695	-1.54397	4.13054	-2.35371	5.56748	-2.11275
ENSG00000105855	ITGB8	-1.49039	-1.49039	-1.49039	-1.49039	-1.49039	1.06693	-1.49039	7.80927	0.0661176
ENSG00000165959	CLMN	1.52391	2.19593	1.29639	1.04678	3.52372	-1.41679	-6.0152	1.42878	-3.58354
ENSG00000172346	CSDC2	0.214309	-1.18598	2.23508	1.70289	-4.52288	-1.36491	-3.87308	5.06901	1.72555
ENSG00000112319	EYA4	-1.01258	1.73013	-2.02309	-2.94833	3.58016	-1.89028	-2.26412	-1.14307	5.97117
ENSG00000131019	ULBP3	-1.31879	-0.203539	-2.4213	-4.66215	-2.8342	1.00107	3.81727	3.71176	2.90988
ENSG00000125089	SH3TC1	-4.35248	3.45188	-3.5167	-1.14047	1.99125	-3.23645	2.98337	2.04987	1.76974
ENSG00000168032	ENTPD3	1.60545	0.189532	0.963399	5.40663	-1.41388	0.281042	-5.996	-1.90752	0.871351
ENSG00000101746	NOL4	-1.13256	2.64411	5.04009	0.640664	-3.12495	3.25442	-3.12495	-1.07187	-3.12495
ENSG00000124126	PREX1	3.25523	2.42701	-0.28512	0.270024	1.92358	2.89586	-5.15656	-1.00024	-4.32979
ENSG00000137273	FOXF2	-3.20434	3.40632	3.3167	2.90949	2.85145	-2.57869	-2.87417	-0.622417	-3.20434
ENSG00000159212	CLIC6	2.86334	-2.4564	6.41686	-2.4564	0.751409	-2.4564	-1.63144	0.854633	-1.8856
ENSG00000164418	GRIK2	-1.01914	2.96473	2.03384	2.27113	1.62213	2.71868	-3.54645	-5.57711	-1.46781
ENSG00000275342	PRAG1	-5.20063	-0.793415	1.33663	-2.8971	1.88214	-2.34508	0.982387	4.59518	2.43989
ENSG00000041982	TNC	-2.9453	3.20897	3.92926	2.60014	-1.95177	0.817102	1.27249	-2.11601	-4.81489
ENSG00000187957	DNER	1.53411	0.722496	0.501207	0.395168	1.81576	2.68629	-6.30341	2.52401	-3.87563
ENSG00000175093	SPSB4	-3.95971	3.05552	-3.95971	-1.90653	-2.05417	0.0583267	3.18402	2.24922	3.33305
ENSG00000187068	C3orf70	2.43636	-0.586841	1.60737	3.66173	-3.56709	1.69063	-4.35356	2.521	-3.40959
ENSG00000165029	ABCA1	-4.28513	2.95915	-1.18423	1.25793	1.06539	-2.32573	-1.93569	5.71628	-1.26796
ENSG00000116711	PLA2G4A	0.222259	2.2849	-4.19911	-2.83449	-3.21297	3.26547	0.40979	-0.643026	4.70717
ENSG00000079257	LXN	0.585246	-2.99967	-3.68524	-0.53541	3.78693	-3.68524	3.62437	-0.299841	3.20886
ENSG00000228526	MIR34AHG	-3.90046	0.0346077	1.313	-3.56416	1.60213	-3.90046	3.03779	1.35783	4.01971
ENSG00000258498	DIO3OS	-2.77089	0.053534	-0.679737	-2.77089	0.989899	-2.77089	-1.75038	4.7316	4.96776
ENSG00000128709	HOXD9	2.54234	3.28751	0.129628	-1.1182	2.62006	2.15528	-4.70017	-0.180428	-4.73601
ENSG00000092969	TGFB2	-1.09652	0.49738	0.0862717	-2.72566	-4.10618	0.958677	-2.64682	4.29143	4.74142
ENSG00000019582	CD74	-2.07261	-0.852682	-1.08939	-1.51295	-1.51524	-1.11382	-1.15823	7.64007	1.67485
ENSG00000183873	SCN5A	-1.23714	-1.42925	-2.18265	-1.48529	-3.18577	2.18778	-2.09769	4.42513	5.00488
ENSG00000105048	TNNT1	-1.6358	1.77424	-4.22432	4.48537	2.76564	-0.182662	2.36229	-1.41458	-3.93017
ENSG00000142408	CACNG8	2.18436	3.51909	0.865382	0.209582	0.304607	-4.78938	3.17453	-0.678799	-4.78938
ENSG00000154678	PDE1C	-0.289412	-0.608712	-2.32158	-2.62366	-1.95597	0.768768	-2.62366	6.20642	3.44781
AL391422.3	AL391422.3	-2.72061	-0.301651	-2.50444	-0.797823	-2.19953	-2.70539	1.78166	4.72517	4.72261
ENSG00000174326	SLC16A11	3.81438	3.44707	1.93008	-0.948803	2.53772	-0.56424	-3.76846	-2.34912	-4.09863
ENSG00000176907	TCIM	3.30033	5.10387	-0.0793909	1.39404	-3.01508	1.48454	-3.27352	-1.64127	-3.27352
ENSG00000187268	FAM9C	-1.28663	-1.28663	-1.28663	-1.28663	-1.28663	-1.28663	7.92647	0.766457	-0.973176
ENSG00000109906	ZBTB16	1.8453	-2.13685	1.93369	-7.09627	3.09533	0.470996	0.32144	0.0742438	1.49212
ENSG00000148735	PLEKHS1	-1.61938	0.0875525	4.77159	3.24211	0.133994	2.87284	-3.1629	-3.1629	-3.1629
ENSG00000065833	ME1	2.94866	1.45382	0.416796	0.759611	2.70553	2.75346	-5.56647	-1.79449	-3.67693
ENSG00000225508	SSXP5	2.94143	3.01846	4.3195	2.34829	-2.65067	-2.02502	-2.65067	-2.65067	-2.65067
ENSG00000137809	ITGA11	-2.21514	-0.873572	0.168119	-1.05537	-3.28113	-2.52155	1.22329	6.73397	1.82138
ENSG00000147443	DOK2	-1.62204	-2.55476	4.09777	5.78795	-0.958718	-0.380568	-2.11293	0.681195	-2.93789
ENSG00000101000	PROCR	1.02626	-2.34883	-2.53175	0.436043	-5.21116	0.666979	4.93347	0.038518	2.99047
ENSG00000149571	KIRREL3	3.57765	-0.309302	3.09505	3.25793	0.241139	0.45429	-4.66637	-1.61758	-4.03281
ENSG00000198865	CCDC152	2.25589	-0.70193	3.15601	3.758	2.20128	0.0238119	-4.04178	-4.04178	-2.6095
ENSG00000180543	TSPYL5	1.63289	0.373082	2.5457	1.75266	-0.283093	0.626911	-7.59447	1.69836	-0.752038
ENSG00000128573	FOXP2	0.997191	-4.94538	-3.47923	1.98487	-1.5597	4.15868	-0.687683	0.0362465	3.49501
ENSG00000281151	KCNQ2	2.91585	1.65228	-1.39366	-0.0114956	3.1078	-3.14874	-3.40952	3.98223	-3.69474
ENSG00000140057	AK7	1.33303	5.19548	-0.987087	1.43188	2.43703	0.792878	-4.13438	-2.98644	-3.0824
ENSG00000185201	IFITM2	-1.51218	-3.6339	-2.89118	-3.59048	1.43419	0.018001	3.67337	2.79818	3.704
ENSG00000172000	ZNF556	0.671342	-4.32204	-0.0614262	-3.48406	-3.3359	2.39174	1.57599	2.36599	4.19837
ENSG00000120332	TNN	-3.37158	-1.25195	-2.25748	0.962104	-3.37158	0.784653	3.00851	-0.309842	5.80718
ENSG00000147168	IL2RG	-0.951337	3.46777	0.216891	1.20294	4.86047	1.08366	-3.87663	-2.12712	-3.87663
ENSG00000007237	GAS7	2.4123	-0.65133	-1.41331	1.02187	-4.03943	-2.40139	-2.94881	4.89611	3.12399
ENSG00000141576	RNF157	-1.14034	0.824552	-3.22127	1.43692	-5.17374	-1.94315	2.69724	3.64686	2.87292
ENSG00000228705	LINC00659	0.67681	1.35874	2.00033	2.73807	4.45214	-0.297639	-4.02101	-3.58408	-3.32334
ENSG00000214652	ZNF727	4.48804	-3.40446	4.18032	-1.27806	-3.67222	-1.14716	1.81919	-1.96144	0.975797
ENSG00000183019	MCEMP1	-1.88143	3.86721	0.853088	3.45869	3.90317	-2.18784	-1.8127	-3.08868	-3.1115
ENSG00000152208	GRID2	-0.728971	-1.66169	-1.09496	-2.04482	-2.04482	-0.151643	-2.04482	2.77787	6.99384
ENSG00000277734	TRAC	0.354315	7.32598	1.8397	-2.15189	-1.16574	-0.914779	-1.82172	-1.31396	-2.15189
AL365181.3	AL365181.3	-1.92348	-1.92348	-1.92348	-1.92348	-1.92348	-1.92348	4.96553	4.89442	1.68095
ENSG00000118495	PLAGL1	-3.90684	-2.97139	-2.0741	-2.27452	2.83111	4.771	1.33247	-0.416631	2.7089
ENSG00000151322	NPAS3	-1.76582	-1.36064	3.95309	0.44098	0.345985	-0.547339	-6.18719	3.27538	1.84555
ENSG00000118257	NRP2	-1.55044	-0.392506	-1.21532	-3.01091	-0.634668	-3.27848	1.76779	6.57327	1.74127
ENSG00000008118	CAMK1G	4.23551	-2.06844	0.592751	0.941699	0.599901	-6.55294	-0.816941	0.675191	2.39327
ENSG00000118402	ELOVL4	-0.366958	2.20399	1.69931	2.58233	2.06192	3.16552	-2.79055	-3.85518	-4.7004
ENSG00000288199	LSP1	-1.43327	-1.93856	-2.32168	-2.32168	-1.07482	-2.32168	5.44679	1.7668	4.19812
ENSG00000281165	SLC2A6	-5.42707	1.10735	-4.04815	0.252235	-1.14836	1.16603	1.70538	3.64176	2.75083
ENSG00000187123	LYPD6	-2.48776	-0.0931598	-0.970051	-2.15146	-2.48776	1.20643	-2.48776	5.97363	3.49791
ENSG00000183160	TMEM119	-2.69456	0.678396	-3.12398	6.08471	-0.857277	-0.455856	-3.21757	0.99022	2.59591
AC012512.1	AC012512.1	-3.01224	-0.0689415	-3.01224	-2.67594	-2.34454	3.73109	2.3221	4.82598	0.234724
ENSG00000188766	SPRED3	-1.02075	-2.29205	-0.774485	-0.399011	-1.59913	-4.87448	3.55018	3.60313	3.8066
ENSG00000162551	ALPL	1.98476	1.02974	2.6242	3.44096	-0.583201	2.3911	-5.10893	-3.52673	-2.2519
ENSG00000142549	IGLON5	5.35409	-2.55382	1.2339	-2.55382	-1.71813	-2.55382	3.73906	1.29289	-2.24037
ENSG00000084453	SLCO1A2	-1.40369	2.91467	4.45286	3.29234	-2.71953	1.62196	-2.71953	-2.71953	-2.71953
ENSG00000269586	CT45A10	-2.72238	3.39526	-0.987203	0.80126	-2.72238	3.13572	4.5445	-2.72238	-2.72238
ENSG00000182836	PLCXD3	-1.85541	4.9863	-2.59872	-2.06281	1.24285	-2.27515	-2.9008	1.33566	4.12809
ENSG00000126878	AIF1L	-5.6229	1.98264	-1.9228	0.316752	-2.83655	2.87113	3.21018	2.62432	-0.622764
ENSG00000170962	PDGFD	-1.51989	0.983065	4.55403	3.12118	-1.22626	0.389563	-4.73689	1.87575	-3.44055
ENSG00000183908	LRRC55	-1.50341	6.35035	-2.81926	-2.81926	1.53277	-2.47278	-0.464646	-0.237336	2.43357
ENSG00000166825	ANPEP	-1.15551	-3.75461	-1.77071	-0.520955	-2.38813	2.16698	1.69399	-0.639494	6.36844
ENSG00000198879	SFMBT2	-1.60569	-0.0258675	-3.4426	-2.9067	-2.27709	-0.27953	1.27206	4.19728	5.06816
ENSG00000170178	HOXD12	0.501808	3.88986	3.15302	1.62468	1.87317	0.11791	-3.72015	-3.72015	-3.72015
ENSG00000138061	CYP1B1	-0.28931	0.489951	-6.38659	0.691987	0.0598499	-1.4858	5.27362	0.924343	0.721947
ENSG00000175029	CTBP2	-3.99056	0.890044	-1.21559	-4.50784	-1.97899	3.36342	1.77747	2.97726	2.68479
ENSG00000079841	RIMS1	1.1492	0.764565	3.7216	2.92759	3.25267	-3.86333	-2.84282	-1.55958	-3.54988
ENSG00000259129	LINC00648	-0.0330153	1.08834	5.22771	3.1999	-2.87513	1.68133	-2.87513	-2.53886	-2.87513
ENSG00000278550	SLC43A2	-4.46803	1.0624	-3.62126	-2.77441	0.821654	0.630747	0.792245	3.20858	4.34807
ENSG00000124171	PARD6B	1.23693	0.837102	2.87002	2.23153	2.49797	1.21178	-2.80075	-1.90968	-6.17489
ENSG00000174963	ZIC4	-1.82529	-1.82529	-1.82529	-1.82529	-0.0793507	-1.82529	-1.22662	5.50906	4.92337
ENSG00000163898	LIPH	1.48746	-1.46272	-1.49281	2.14103	-2.93062	-1.957	-3.73805	5.3089	2.6438
ENSG00000111783	RFX4	-1.47844	-1.09531	-1.17636	-1.47844	-1.47844	-1.13196	-1.47844	7.54887	1.76852
ENSG00000140563	MCTP2	-2.92048	4.07425	0.345273	4.54406	-2.92048	2.05234	-2.92048	0.0951836	-2.34967
ENSG00000225465	RFPL1S	-4.37793	1.1075	4.16501	1.93004	2.51571	-1.52126	-4.37793	-0.992534	1.55141
ENSG00000141526	SLC16A3	-4.27962	4.14591	-2.14013	-1.29018	3.2818	-1.19847	-2.95281	2.00489	2.4286
ENSG00000130508	PXDN	-1.24735	-0.128168	-0.0141673	-0.636872	-6.39419	-0.383228	1.39879	3.38591	4.01928
ENSG00000176641	RNF152	-3.70829	1.77439	-2.5913	0.849526	-1.87057	-0.670767	-2.50112	4.25468	4.46346
ENSG00000149575	SCN2B	0.888612	-2.23348	5.77065	2.94981	-0.727253	1.36164	-2.03536	-3.38187	-2.59275
ENSG00000099250	NRP1	-2.9828	-0.164553	-0.791659	-1.44609	-4.78414	-0.304047	2.75879	4.29404	3.42045
ENSG00000253159	PCDHGA12	-2.8499	4.00659	0.39758	-2.09395	4.34791	1.76885	0.475659	-1.78766	-4.26507
ENSG00000185565	LSAMP	3.17451	0.295933	3.23158	2.58837	-0.99316	1.00591	-5.45526	-3.63707	-0.210823
ENSG00000185904	LINC00839	-1.52171	-4.52565	3.87539	1.58818	0.410887	1.99265	-0.706473	3.09893	-4.2122
ENSG00000257008	GPR142	-2.23739	4.38299	0.914937	4.06972	2.61912	-2.51571	-2.51571	-2.51571	-2.20226
AL137003.1	AL137003.1	-2.95526	2.32762	-4.94765	-1.84114	1.9436	-1.98672	3.7601	0.966993	2.73246
ENSG00000145681	HAPLN1	-0.0526491	0.165641	-1.27279	2.87152	-2.3869	6.62645	-2.3869	-1.17747	-2.3869
ENSG00000112902	SEMA5A	-1.39441	2.0745	1.16668	-1.81448	0.424072	-3.84659	-4.19307	3.62683	3.95647
ENSG00000154118	JPH3	0.482949	-4.00834	-1.09726	-3.67203	-2.54074	3.1567	0.851161	2.83288	3.99469
ENSG00000144802	NFKBIZ	-1.36059	-0.67518	-3.57138	-3.52087	2.82145	-1.9384	2.98635	0.372498	4.88611
ENSG00000152785	BMP3	-1.37038	-0.713246	-1.34662	-0.016376	-1.6487	-1.02306	-0.456005	-1.31243	7.88682
ENSG00000158315	RHBDL2	-1.23654	-2.8817	-1.93184	-2.04372	-0.525636	-2.8817	4.26727	4.45029	2.78359
AC025884.1	AC025884.1	-2.13874	-2.13874	4.43617	4.81074	-1.30305	-2.13874	-2.13874	2.43639	-1.82529
ENSG00000131435	PDLIM4	1.58703	0.279049	1.39431	2.18072	-1.05809	2.17143	-4.90017	3.14227	-4.79653
ENSG00000140274	DUOXA2	1.08181	6.73543	0.58013	-0.405927	1.51481	-2.45911	-2.12894	-2.45911	-2.45911
ENSG00000173320	STOX2	1.08342	3.08031	0.786158	0.717451	2.62718	-0.0769891	1.66568	-4.02344	-5.85976
ENSG00000115107	STEAP3	0.348215	-3.93627	6.03328	1.84014	-0.243705	-1.34631	-1.67153	1.87386	-2.89768
ENSG00000113532	ST8SIA4	-2.55159	1.76008	-2.55159	-0.693544	-2.55159	-2.20511	2.70724	0.0303319	6.05577
ENSG00000188677	PARVB	-0.0493009	0.330495	-0.449743	-6.80443	1.71781	-2.07975	2.6308	2.57061	2.1335
ENSG00000118432	CNR1	-1.3317	-1.3317	-1.3317	-1.3317	-0.496005	-0.706047	-1.3317	7.89588	-0.035354
ENSG00000112414	ADGRG6	-2.66952	4.20755	-5.12066	-2.25268	0.418912	0.154791	-0.198636	3.2971	2.16314
ENSG00000132970	WASF3	1.25667	-3.84879	0.795561	-3.37228	-4.38942	1.7935	2.77257	1.83678	3.15542
ENSG00000170011	MYRIP	-1.51676	-1.79509	-0.399778	-0.290409	-1.12739	-0.400731	-1.79509	7.82399	-0.498746
ENSG00000183421	RIPK4	0.873692	5.02739	2.34015	0.850595	-0.812413	0.544797	-5.57219	-2.70433	-0.547701
ENSG00000126016	AMOT	0.0219021	-0.420928	0.780594	0.263147	-7.2739	2.06944	3.5262	-0.108306	1.14185
ENSG00000125398	SOX9	2.24209	-5.16696	-0.778202	0.999396	0.161363	0.605861	-2.56035	5.51811	-1.0213
ENSG00000065320	NTN1	0.912481	2.33153	-3.48053	-5.91464	0.6427	-0.611089	3.39615	2.44312	0.280265
ENSG00000288314	PPIAP46	-0.720993	5.57092	-2.03684	-2.03684	-2.03684	0.520481	-2.03684	4.50034	-1.72339
ENSG00000184611	KCNH7	-0.598409	-0.0176304	-1.7305	4.59176	-1.77415	5.62667	-2.03258	-2.03258	-2.03258
ENSG00000126561	STAT5A	-1.51381	-0.0485641	-3.12785	-3.05467	-0.275904	-2.94698	4.2545	2.73197	3.98131
MARCH4	MARCH4	3.64427	-2.11584	-1.16598	-1.77954	-2.11584	-1.49019	-2.11584	6.08355	1.05541
ENSG00000172201	ID4	-1.36172	3.11089	0.62039	1.20213	4.0529	-3.37491	2.38391	-2.15375	-4.47984
ENSG00000204624	DISP3	1.41602	-0.832816	-3.11453	-3.04619	-2.86297	0.100701	-0.713185	4.31482	4.73816
ENSG00000109944	JHY	2.51367	0.304384	2.76185	0.890084	2.807	1.35588	-4.89904	-1.07544	-4.6584
FAM49A	FAM49A	3.24142	4.73547	-2.0467	-0.39302	-1.46855	0.246846	-5.54852	1.03755	0.195511
ENSG00000126562	WNK4	-2.26982	-2.86529	-0.806534	0.275679	-1.941	-0.988425	7.17189	0.519323	0.904177
ENSG00000101210	EEF1A2	4.53197	-1.13283	-2.51355	-0.646242	2.97239	-0.377538	-0.00683213	2.44726	-5.27463
ENSG00000130584	ZBTB46	-4.00012	1.90718	-3.25011	-2.36999	0.184039	-1.95433	2.43564	2.85058	4.19709
ENSG00000159640	ACE	0.170696	-1.60021	4.06269	0.83943	5.10475	-0.570564	-3.71984	-1.13792	-3.14904
ENSG00000110693	SOX6	2.41028	1.46482	2.20762	2.37208	0.882497	1.66513	-6.06992	-2.20706	-2.72543
ENSG00000164070	HSPA4L	-3.16123	0.499539	-4.72566	0.182952	-3.12452	2.07981	3.07244	1.72022	3.45645
ENSG00000002587	HS3ST1	-1.15557	-1.43389	-0.319787	-0.825052	-1.43389	-1.43389	-1.10372	7.84336	-0.13755
ENSG00000203930	LINC00632	2.91002	1.35706	2.97698	2.07115	0.838112	1.26886	-3.74637	-2.90893	-4.76688
AL353746.1	AL353746.1	1.66528	1.44683	3.5603	2.33418	1.92598	0.551571	-3.82805	-3.82805	-3.82805
ENSG00000164100	NDST3	-0.0724036	-0.0449605	0.725573	2.27695	3.47737	4.08413	-3.5867	-3.5867	-3.27325
ENSG00000152049	KCNE4	-0.04744	2.27902	-0.25325	0.325924	1.30601	-0.344911	-7.39762	2.55074	1.58152
ENSG00000156463	SH3RF2	-0.974948	5.45358	-1.8217	1.17096	-0.623158	1.74008	-4.542	-2.58319	2.18037
ENSG00000130032	PRRG3	-2.47003	-2.74835	4.8453	2.45973	3.44529	1.03388	-2.41818	-1.71274	-2.4349
ENSG00000180730	SHISA2	-2.66833	-1.60373	0.968912	-0.264201	-3.33973	-2.81239	5.61871	2.77045	1.33029
ENSG00000101333	PLCB4	1.50823	-2.86835	1.80349	4.50006	-1.44774	-1.00225	-3.80381	3.68188	-2.37153
ENSG00000180287	PLD5	-2.28703	-1.12427	5.07961	1.39698	4.12244	-2.01629	-3.68075	-1.36059	-0.130112
ENSG00000273579	C22orf15	4.47021	2.0198	1.7193	0.623945	0.118324	1.85779	-4.31455	-3.47662	-3.0182
ENSG00000157087	ATP2B2	2.38471	3.92772	4.64902	-2.02616	-0.958604	-2.86414	-2.53397	0.28557	-2.86414
ENSG00000236279	CLEC2L	-0.0255755	-1.78242	3.59976	0.392066	5.42299	-1.76298	-3.09803	0.682381	-3.4282
ENSG00000042832	TG	4.08951	-0.732795	1.48946	0.869351	-0.509842	4.35643	-3.49051	-3.55065	-2.52096
ENSG00000120658	ENOX1	1.9296	-1.42177	1.8194	-3.91797	-1.48092	-0.802668	-3.70185	4.47857	3.09762
AC104051.2	AC104051.2	6.60114	-0.0707577	-2.08571	-2.08571	-2.08571	1.93233	1.65238	-2.08571	-1.77226
ENSG00000184845	DRD1	4.82621	-1.43158	3.29514	2.42769	1.0843	-3.21119	-2.38624	-1.7066	-2.89774
ENSG00000176728	TTTY14	-2.44162	-2.44162	4.30271	1.75421	3.43309	2.71809	-2.44162	-2.44162	-2.44162
ENSG00000164093	PITX2	2.84934	0.513865	2.26047	2.88	-0.924453	2.80937	-4.5542	-1.85102	-3.98339
ENSG00000137558	PI15	-3.35209	0.381918	0.895275	0.800323	5.58538	2.21589	-4.39747	-0.941358	-1.18787
ENSG00000091428	RAPGEF4	-1.28474	2.06968	-1.39772	-2.77006	-3.26666	1.53879	6.11327	-1.92492	0.922357
ENSG00000127831	VIL1	-1.927	-0.559543	-2.20532	-2.20532	-1.94689	-1.57967	2.11876	6.55049	1.7545
ENSG00000105369	CD79A	1.09689	0.684208	-0.326967	3.09714	4.53005	1.25636	-2.94553	-4.41666	-2.9755
ENSG00000156869	FRRS1	2.29635	2.15409	1.03779	2.3697	1.47058	1.58302	-1.12959	-5.1174	-4.66455
ENSG00000154162	CDH12	-3.65862	2.898	-1.37999	2.60487	-0.165528	0.0224098	4.90863	-1.56927	-3.66051
ENSG00000080644	CHRNA3	-3.45015	-1.10929	-1.44209	-0.929656	-2.33445	0.179097	-0.733171	4.65263	5.16709
ENSG00000115041	KCNIP3	-2.59923	3.47169	-2.00355	-3.40641	3.48011	-3.89791	1.12627	2.04421	1.78482
ENSG00000169122	FAM110B	1.28419	0.407729	-1.36275	-2.1705	-6.40561	0.663406	3.00098	1.59466	2.9879
ENSG00000062038	CDH3	0.693608	-0.768805	2.04643	-2.00542	0.233136	2.1597	-3.78533	5.23988	-3.8132
ENSG00000154188	ANGPT1	-2.31458	-0.30686	-3.35997	-2.52199	-2.52428	1.86401	2.86509	0.992257	5.30632
ENSG00000167178	ISLR2	-0.455184	-2.34411	0.639692	-2.1184	-0.37117	2.75509	-2.39707	6.44759	-2.15643
ADSSL1	ADSSL1	-5.84356	2.25908	3.94217	2.74867	-1.22026	-2.41146	0.321864	0.606459	-0.402961
ENSG00000013619	MAMLD1	-0.132081	-1.60306	2.50782	-1.08799	-2.57207	-5.17694	1.31998	4.44048	2.30386
ENSG00000106829	TLE4	-2.54847	-1.81107	-2.44507	-1.36035	-1.47247	-1.67538	3.98017	2.09605	5.23659
ENSG00000171631	P2RY6	-2.00448	-2.00448	-1.24	-1.66818	-1.33679	-2.00448	0.114236	5.59493	4.54926
AC010894.3	AC010894.3	-2.05477	0.570698	5.46574	4.49067	-2.05477	-2.05477	-0.862067	-1.44597	-2.05477
ENSG00000277443	MARCKS	-2.24875	-0.516079	0.173684	0.478636	-6.42311	0.749335	2.81662	3.5787	1.39096
ENSG00000185404	SP140L	-3.30301	4.04051	-2.78611	0.319634	-3.63271	-1.30301	0.409303	2.72718	3.52822
ENSG00000273274	ZBTB8B	-1.91285	-2.6251	-2.6251	-1.78711	-1.9574	0.56766	0.935709	4.41912	4.98507
ENSG00000110042	DTX4	3.15821	-1.81675	-3.40407	-1.33374	-3.7994	1.62192	-1.07656	2.09637	4.55402
ENSG00000011677	GABRA3	-1.83343	-3.14927	-0.709518	3.69206	2.4204	1.50374	4.06111	-3.14927	-2.83583
ENSG00000027869	SH2D2A	2.85493	3.31134	0.0550682	3.41315	-1.85856	1.96713	-2.84575	-3.42966	-3.46765
ENSG00000255399	TBX5-AS1	1.26377	2.21775	-2.04903	-2.04903	6.50892	-2.04903	-2.04903	0.254719	-2.04903
ENSG00000163132	MSX1	-1.16585	2.87707	2.52743	2.67767	-0.379375	2.14511	-6.24125	-1.38582	-1.05498
ENSG00000039537	C6	-1.18348	5.83682	-2.61765	-1.58199	3.69826	-0.952437	-1.59714	-2.61765	1.01528
ENSG00000171094	ALK	2.42808	-0.553622	1.14841	3.87066	1.45452	-1.34453	-5.72834	1.57372	-2.8489
ENSG00000115963	RND3	-4.48069	1.00805	-2.74309	-1.94476	-0.688771	-0.854886	1.60066	3.42156	4.68194
ENSG00000189420	ZFP92	1.98454	0.908028	2.86993	2.74986	2.15816	-0.397941	-5.74248	-1.50603	-3.02406
ENSG00000141668	CBLN2	-2.21459	-0.476987	-1.64125	2.66666	-2.47976	3.17882	-4.7208	2.83299	2.85491
ENSG00000134769	DTNA	2.38131	4.02523	2.18972	2.04214	-2.02102	0.907723	-4.12522	-1.63847	-3.76141
ENSG00000197594	ENPP1	1.78094	0.971354	0.159161	-1.12669	5.03853	2.80392	-3.07617	-3.34725	-3.20379
ENSG00000118985	ELL2	1.3814	0.253835	-4.53807	-3.33548	-2.48409	0.551795	1.19431	2.14849	4.8278
AC116565.2	AC116565.2	1.1892	1.15263	3.30732	-1.77377	1.68956	-3.05597	-3.91543	4.17564	-2.76918
ENSG00000171208	NETO2	-2.41828	-1.20161	-3.63833	0.941982	-3.02226	1.76232	-0.761877	4.64126	3.6968
ENSG00000176697	BDNF	-2.0668	4.6741	-2.27625	-1.54266	0.245724	-2.57833	-2.24816	4.79536	0.997027
ENSG00000069812	HES2	-2.2513	1.3639	-2.2513	-2.2513	6.72204	-2.2513	1.40086	-0.198222	-0.283359
AC098864.1	AC098864.1	-1.02408	-1.02408	-1.02408	-1.02408	-1.02408	-0.677608	-1.02408	7.8462	-1.02408
ENSG00000163814	CDCP1	-3.5702	3.1191	-2.45609	3.2612	-0.362387	-0.420919	-2.74524	4.53056	-1.35603
ENSG00000187017	ESPN	-1.8324	-0.258233	-0.642888	-0.794303	7.19173	-3.01934	1.37699	-0.877774	-1.14378
ENSG00000047648	ARHGAP6	-2.26962	0.0775199	-2.54794	-2.54794	-2.54794	-1.15359	5.01025	2.58644	3.39284
ENSG00000176406	RIMS2	2.68428	-1.80445	-2.18794	-0.111433	-2.49002	4.07453	-2.49002	4.50161	-2.17657
ENSG00000134463	ECHDC3	1.24888	-1.89241	1.11459	-0.976427	1.72255	-6.86587	1.10545	2.61271	1.93053
ENSG00000168621	GDNF	0.633205	2.74533	0.305493	-1.39625	4.86192	2.20956	-3.62128	-2.11669	-3.62128
ENSG00000117069	ST6GALNAC5	-2.10036	-1.4148	0.458233	2.58201	-2.10036	-2.10036	-1.07985	6.70961	-0.954115
ENSG00000158164	TMSB15A	0.832548	2.16601	-1.33016	3.02313	-0.415402	4.80359	-3.09306	-1.95396	-4.0327
ENSG00000059915	PSD	1.25874	2.27279	2.66135	1.56942	3.59883	-0.738061	-4.58009	-2.79757	-3.2454
ENSG00000285007	REC8	-0.395835	4.39981	2.40302	2.60353	-1.64381	1.78974	-3.27027	-4.18899	-1.6972
ENSG00000281948	CES1P1	-1.66413	-1.45252	-2.79622	-1.73367	3.707	0.565322	-3.0983	5.32609	1.14643
ENSG00000137090	DMRT1	-1.7396	7.17841	-1.7396	-1.13076	-1.7396	-1.7396	-0.719085	-0.235003	1.86484
ENSG00000071205	ARHGAP10	-3.18511	0.799852	-5.72514	-0.682398	-0.87637	1.70014	2.47897	2.8806	2.60946
ENSG00000115252	PDE1A	-0.435167	3.8071	-0.114168	3.85547	0.442938	2.32316	-3.74796	-2.38341	-3.74796
ENSG00000170382	LRRN2	5.02419	-0.970312	1.78541	-0.430273	-2.61035	-1.35606	-3.44605	3.89299	-1.88954
ENSG00000143502	SUSD4	2.15475	4.8166	-0.450738	3.3596	-2.98897	0.572462	-3.51268	-1.8076	-2.14341
ENSG00000169862	CTNND2	-1.23922	-0.553655	-1.23922	-1.23922	-1.23922	0.296913	-1.23922	7.69207	-1.23922
ENSG00000253552	HOXA-AS2	-1.85062	-0.915157	-1.85062	-1.85062	-0.284153	-1.50414	-1.85062	4.40862	5.6973
ENSG00000114654	EFCC1	-2.16815	3.59327	-2.44647	-1.83763	-2.44647	-2.09999	3.25169	-0.393387	4.54714
ENSG00000245526	LINC00461	-1.29066	-0.339757	3.35056	2.09858	2.37335	-3.28305	-3.28305	3.65708	-3.28305
ENSG00000173762	CD7	-0.578594	0.3531	-0.554991	0.369624	7.31898	-0.862453	-2.64615	-2.30987	-1.08964
ENSG00000130755	GMFG	-2.46303	-2.36002	-2.39431	-1.36675	-0.36321	-2.27131	4.58881	2.55521	4.07461
ENSG00000087510	TFAP2C	0.201234	-1.71187	-1.71187	-1.71187	5.45031	-1.71187	-1.71187	4.61968	-1.71187
ENSG00000101265	RASSF2	-0.0205738	-1.74258	-5.10213	-1.84283	-1.96859	2.61296	4.11408	2.59456	1.3551
ENSG00000136546	SCN7A	-2.73382	5.50715	0.181981	-2.4033	1.9609	-2.3865	-2.68198	-0.308965	2.86454
ENSG00000146409	SLC18B1	1.4754	2.7349	-0.521095	-0.113215	3.00672	2.1198	-5.59391	-3.68021	0.571624
ENSG00000140465	CYP1A1	-4.11394	-2.35045	-1.39554	0.850212	-2.26438	-0.88255	4.8223	2.41862	2.91575
ENSG00000175445	LPL	-1.68287	1.67253	-1.45717	0.296696	-2.57128	-0.308145	-0.959028	7.00974	-2.00047
ENSG00000247516	MIR4458HG	0.792735	-4.97303	1.72673	1.07936	2.27916	1.47524	-0.0510086	2.64385	-4.97303
ENSG00000075035	WSCD2	-1.01166	-1.28999	-1.28999	-1.28999	1.27181	-1.28999	-1.28999	7.47977	-1.28999
ENSG00000175287	PHYHD1	-0.751914	1.99339	2.11985	1.22996	4.68646	0.923891	-3.93695	-3.2717	-2.99298
ENSG00000124749	COL21A1	-2.08387	0.779516	4.76924	2.36064	2.34277	0.619005	-1.89831	-4.4552	-2.43379
ENSG00000134198	TSPAN2	5.88418	-1.44637	-2.38183	-2.04553	-1.9043	3.44901	-2.38183	0.850798	-0.0241405
ENSG00000281614	INPP5D	-1.72463	1.00712	-4.63646	2.16129	-2.34814	-2.63883	2.68864	1.42329	4.06772
ENSG00000088882	CPXM1	-1.93429	-1.71285	-0.125708	-1.8203	-5.04457	1.05217	2.46916	3.09605	4.02033
ENSG00000137672	TRPC6	-2.72806	5.31358	-0.0596702	-0.0841275	1.36673	-1.8686	-2.72806	3.51627	-2.72806
ENSG00000188039	NWD1	-1.06365	0.942791	1.08531	3.31919	4.65546	0.804149	-3.42669	-3.27994	-3.03662
ENSG00000154415	PPP1R3A	-1.09611	-1.09611	-1.09611	-0.0604383	-1.09611	7.7332	-1.09611	-1.09611	-1.09611
RARRES3	RARRES3	-3.81098	0.523914	1.83836	0.258364	3.43926	-5.24515	-1.03672	2.85698	1.17597
ENSG00000068078	FGFR3	-5.05416	0.585158	-0.203129	0.948349	0.76136	-3.73409	-0.571681	3.70608	3.56211
ENSG00000132334	PTPRE	-2.77486	-1.8394	-0.0545567	-2.16602	-2.10716	-1.23872	0.990766	5.8422	3.34775
C14ORF37	C14ORF37	-0.259509	0.308478	-2.37035	-0.765842	-4.34289	1.54033	-2.4199	3.96445	4.34523
ENSG00000236873	AGPAT1	1.10305	2.96078	1.9492	2.02171	-3.73981	-3.94985	1.32874	2.11254	-3.78637
ENSG00000162344	FGF19	-1.53579	6.18446	-1.53579	-1.19949	3.88327	-1.18931	-1.53579	-1.53579	-1.53579
ENSG00000058404	CAMK2B	-4.52356	0.918738	-0.237763	-1.35105	2.39476	-4.17403	0.578422	3.8481	2.54638
ENSG00000259207	ITGB3	-1.8327	-1.11758	-2.46792	3.63131	-2.35195	-2.67317	1.46219	5.40694	-0.0571167
ENSG00000149295	DRD2	3.05779	-0.207351	4.32069	2.42564	-3.19416	-3.04604	-3.67169	0.854967	-0.539837
ENSG00000090376	IRAK3	-1.65041	-1.93619	-2.3201	-0.269445	-2.09844	-1.54845	0.930882	2.35915	6.53301
ENSG00000135362	PRR5L	0.826482	3.05083	-0.0634651	2.01675	2.67544	2.4502	-3.05837	-3.82871	-4.06916
ENSG00000147255	IGSF1	0.458063	1.68355	2.74787	2.5327	-3.47329	-1.80807	-3.47329	4.01662	-2.68416
ENSG00000138119	MYOF	-3.62092	0.690752	-1.78818	-1.66201	5.48572	-1.27843	-1.68404	3.68499	0.172122
ENSG00000122012	SV2C	0.281648	4.74274	-2.76006	1.78306	-0.198256	-2.13441	-2.76006	3.80539	-2.76006
ENSG00000145242	EPHA5	0.851216	4.36104	-0.443011	-0.00139234	2.84074	-1.67913	-4.02162	2.11379	-4.02162
ENSG00000180354	MTURN	2.57881	1.23343	3.52764	0.818788	1.21085	0.841384	-5.31876	-1.05699	-3.83516
ENSG00000143416	SELENBP1	-6.52643	-2.00726	0.21804	0.0916445	2.22078	-0.575478	1.94215	1.57974	3.05682
ENSG00000006747	SCIN	-3.35645	3.60698	1.68401	2.70163	3.44632	-2.11934	-2.75778	-3.02017	-0.185196
ENSG00000198483	ANKRD35	-1.88871	-1.88871	-1.58663	-1.55241	-1.88871	-1.54223	4.88636	0.415038	5.04601
ENSG00000183779	ZNF703	1.41497	1.78382	2.82498	2.28068	1.95725	-0.585032	-6.20361	-1.26535	-2.2077
ENSG00000155265	GOLGA7B	-0.171371	0.252603	-2.39611	-2.36915	-0.779965	-4.6162	2.99228	3.40672	3.68119
ENSG00000112379	ARFGEF3	-3.00066	-0.459087	-3.21012	-0.279457	-3.5122	1.42271	4.44127	1.0308	3.56675
ENSG00000152932	RAB3C	0.347602	-0.361203	-1.85945	-1.52315	-1.85945	-0.0757589	-1.85945	7.37945	-0.188578
ENSG00000085871	MGST2	-3.21782	1.82384	-3.21782	-2.37984	-2.55012	3.79784	3.85328	1.24158	0.64907
ENSG00000124225	PMEPA1	3.64732	1.40791	0.680533	0.966142	1.92195	-0.0398087	-0.0199935	-2.00565	-6.55841
ENSG00000120162	MOB3B	-0.0292059	2.95032	-2.37978	-3.25158	-2.34831	2.61303	-2.60346	4.82716	0.221833
ENSG00000262635	TDO2	-2.61489	-1.67943	-2.31281	2.48691	-1.1473	4.04181	-2.61489	-0.756936	4.59752
ENSG00000174599	TRAM1L1	1.20849	1.19787	3.12606	2.62983	2.35784	0.532813	-2.85684	-4.36676	-3.82931
ENSG00000037965	HOXC8	1.27163	2.43876	0.611534	2.97317	1.64246	0.39281	-5.5118	-4.14725	0.328684
ENSG00000163064	EN1	-2.08241	-0.534768	2.57543	3.06468	1.55608	-4.14997	-4.14997	3.05432	0.666613
AC116565.1	AC116565.1	0.516784	0.0953518	3.36485	-1.38478	2.82609	-2.29427	-3.68863	3.93978	-3.37518
ENSG00000152583	SPARCL1	-0.727163	-1.75317	-1.77256	-2.41321	-0.47868	0.41932	-2.80168	4.03833	5.48881
ENSG00000179292	TMEM151A	2.48716	-0.499165	2.65895	3.62431	1.79556	0.439632	-3.12922	-3.54094	-3.83629
AC011478.1	AC011478.1	-1.60906	2.87115	0.18715	4.50462	2.82664	0.349198	-3.04323	-3.04323	-3.04323
ENSG00000077585	GPR137B	3.82531	1.02687	0.779294	1.34822	-0.913247	2.58137	-6.19355	-1.1141	-1.34017
ENSG00000183023	SLC8A1	-1.99931	2.41883	-1.99931	1.76631	-1.99931	-1.37366	-1.40064	6.27293	-1.68586
AC006329.1	AC006329.1	3.27217	1.80013	1.71672	1.50772	1.0328	1.39957	-4.97981	-1.55862	-4.19068
ENSG00000147145	LPAR4	2.78375	2.04245	0.725302	2.68584	2.62888	0.141253	-3.66916	-3.66916	-3.66916
ENSG00000153993	SEMA3D	-1.15667	1.78756	-3.79954	-4.4131	0.538164	0.784552	2.92049	-0.929257	4.2678
ENSG00000131016	AKAP12	0.306629	-2.61003	2.86091	2.29309	-4.13186	-4.0837	0.357166	2.21273	2.79507
ENSG00000283530	MGAT4C	-1.43557	3.10074	-1.43557	-1.09927	-1.43557	6.61198	-1.43557	-1.43557	-1.43557
ENSG00000204764	RANBP17	-1.19072	1.70631	1.36934	2.61786	-3.46278	3.45263	-3.46278	2.43291	-3.46278
ENSG00000168386	FILIP1L	-2.76164	-1.42774	-0.9289	-1.39701	-2.76164	2.05318	-1.56894	5.23917	3.55354
ENSG00000134321	RSAD2	1.78611	1.68975	2.01344	1.95625	3.79516	-1.70486	-4.38947	-1.32772	-3.81866
ENSG00000075673	ATP12A	-1.10656	4.12146	-1.83741	2.07805	-1.63136	0.216888	-3.09896	4.35685	-3.09896
ENSG00000105976	MET	0.130248	-0.906749	3.18199	3.05655	-3.22081	2.19158	-5.13168	1.87952	-1.18065
ENSG00000107105	ELAVL2	3.01804	4.6168	0.0041019	-2.25275	-0.0375371	2.90596	-2.53143	-2.86159	-2.86159
ENSG00000164741	DLC1	0.187429	1.26845	-0.118712	0.287056	2.77407	-0.091884	-7.24883	1.02586	1.91657
ENSG00000244509	APOBEC3C	-4.62702	1.58349	-3.75108	-0.628997	3.70452	0.248653	3.03902	-1.39045	1.82187
ENSG00000284933	ARHGEF5	3.43416	2.74329	1.96727	-0.89005	-2.00449	3.48805	-3.47208	-2.10753	-3.15863
ENSG00000101096	NFATC2	-1.51002	-0.794887	-0.19656	-2.69696	-1.4501	-0.354468	7.34901	0.0632278	-0.40925
ENSG00000205336	ADGRG1	-0.564559	-3.01569	-1.75414	1.00454	-3.01569	0.927944	-1.07881	6.38267	1.11375
ENSG00000104327	CALB1	0.263554	3.76448	-1.6202	-2.41276	-1.07085	-2.90427	1.75449	4.90549	-2.67994
ENSG00000224078	SNHG14	1.17647	0.376253	0.982282	1.02434	0.395118	-7.63501	1.13039	1.09256	1.4576
ENSG00000170396	ZNF804A	-1.82837	-0.499551	-1.76692	-2.38048	3.56316	-2.3703	-2.38661	3.21658	4.4525
ENSG00000142910	TINAGL1	-2.27116	-0.77291	-1.96908	-2.27116	-2.27116	-0.00802777	-0.0694502	4.50589	5.12706
ENSG00000040199	PHLPP2	0.264711	-0.0302792	-0.274041	-7.32245	0.637373	1.98162	1.57774	2.26843	0.89689
ENSG00000138131	LOXL4	-0.589352	-1.47819	1.48979	-2.05047	-0.778238	-2.56752	-1.67826	6.84318	0.80905
ENSG00000116991	SIPA1L2	-1.99036	-1.38131	-3.06306	-2.18294	-1.0568	-1.00876	1.9777	5.46548	3.24005
ENSG00000131711	MAP1B	-0.626087	0.903518	-4.53277	-2.56348	-2.76415	3.74749	1.001	3.78029	1.05419
ENSG00000100095	SEZ6L	5.64922	-2.01786	-2.0989	-2.40098	1.77434	0.559955	-2.40098	2.76539	-1.83018
ENSG00000166959	MS4A8	3.18816	4.96069	-1.09507	-2.15408	2.9549	-0.954249	-2.49038	-2.49038	-1.91958
ENSG00000176399	DMRTA1	2.40043	3.6954	-1.74724	-2.04932	-2.04932	5.06008	-2.04932	-1.21139	-2.04932
ENSG00000173369	C1QB	-0.959792	-0.959792	-0.959792	-0.959792	-0.959792	-0.959792	-0.959792	7.67833	-0.959792
ENSG00000162989	KCNJ3	1.61782	-1.06086	2.39317	-1.17358	6.23548	-2.20925	-1.38429	-2.20925	-2.20925
ENSG00000242715	CCDC169	2.81465	2.94186	1.70493	1.88859	2.01079	-0.574889	-3.47968	-3.80985	-3.4964
ENSG00000182326	C1S	-0.658371	-1.61701	0.167879	-0.892628	-2.45026	-2.82288	-0.724637	2.57916	6.41875
ENSG00000144893	MED12L	-1.88845	0.374644	-2.65256	0.694239	-0.380238	2.56326	-1.85778	6.03774	-2.89084
ENSG00000149054	ZNF215	-2.08235	-2.08235	-2.08235	-1.47351	-2.08235	3.3096	5.74775	-0.717797	1.46334
ENSG00000002933	TMEM176A	1.18182	-0.419346	1.10984	-0.61492	5.39973	0.120985	-5.71672	-0.00388661	-1.05751
ENSG00000138771	SHROOM3	-0.594996	1.33482	-5.8992	-1.79394	-1.14491	0.289356	1.08229	2.73306	3.99352
BX322639.1	BX322639.1	-2.07656	-2.7888	0.368135	-0.647134	-2.1211	-2.7888	3.6134	5.14079	1.30007
ENSG00000226259	GTF2H2B	-2.23215	-1.83661	5.10652	3.32356	-1.96536	-0.512873	-3.81509	1.04206	0.889949
ENSG00000151136	BTBD11	-1.83989	2.87412	-1.83989	-0.207565	-1.83989	-1.49342	-1.83989	6.46983	-0.28339
ENSG00000054803	CBLN4	-1.41263	-1.41263	-1.41263	-1.41263	-1.41263	-1.41263	-1.41263	3.68905	6.19933
ENSG00000181458	TMEM45A	2.22106	2.57962	-0.499363	1.55735	3.18721	1.68776	-3.74263	-3.85029	-3.14072
ENSG00000153012	LGI2	-3.04245	-3.05518	-1.3556	0.754251	-2.54225	-0.557858	1.37253	4.84062	3.58594
ENSG00000244694	PTCHD4	-3.31968	-3.31968	0.171985	1.86776	-3.31968	-0.575413	2.05992	1.79298	4.64181
ENSG00000158816	VWA5B1	1.4989	5.82118	-0.219304	1.90636	-2.57541	0.860358	-2.83384	-1.62441	-2.83384
ENSG00000211780	TRAV6	3.18954	1.33844	-2.67115	2.81704	3.40865	0.837179	-2.97323	-2.97323	-2.97323
ENSG00000135083	CCNJL	0.866422	-0.291928	1.18967	2.33233	-4.17559	1.03613	-5.40487	2.72753	1.72029
ENSG00000156535	CD109	-3.96707	3.35955	3.04583	3.81908	-0.262804	-1.93109	-0.461939	-3.27903	-0.322525
ENSG00000276497	APBA1	-2.02957	-2.1395	1.74531	-2.03929	2.84719	-3.07496	-2.47629	4.05557	3.11154
ENSG00000283085	TPBG	-0.0503302	2.66358	1.27479	3.25162	0.75943	1.65706	-1.98018	-1.49877	-6.07721
ENSG00000179097	HTR1F	-1.68445	5.29297	-1.13272	-1.68445	4.75073	-0.824995	-1.68445	-1.34818	-1.68445
ENSG00000143369	ECM1	-2.39572	5.60204	-3.23108	1.36692	-2.15162	-0.679603	3.1179	-1.04407	-0.584778
ENSG00000162804	SNED1	-3.30807	0.628212	4.65894	-0.576908	2.55681	-4.00248	2.49953	-0.743189	-1.71286
ENSG00000154277	UCHL1	0.215054	2.45511	-1.56762	1.92145	1.84478	2.66853	-6.12898	0.771934	-2.18026
ENSG00000038945	MSR1	-2.06377	-2.06377	-2.06377	-1.22578	-2.06377	5.18605	3.67664	2.11112	-1.49296
ENSG00000053747	LAMA3	-2.1495	3.95531	-2.07004	-1.24031	0.756219	3.6067	-3.46535	2.92607	-2.3191
ENSG00000163637	PRICKLE2	-2.50491	-2.50491	-1.95318	-1.89607	-1.83721	0.0524142	3.20747	2.24928	5.18711
ENSG00000185973	TMLHE	2.12302	0.968136	1.10443	0.906183	1.07236	1.21411	0.314651	-0.26619	-7.4367
ENSG00000226496	LINC00323	3.56338	-2.59986	3.75023	2.95402	1.16049	-1.10627	-3.28542	-2.4475	-1.98908
AC005865.2	AC005865.2	2.04401	1.70185	2.54656	2.73594	1.53623	0.615295	-3.611	-3.94117	-3.62772
AC097059.2	AC097059.2	-1.46182	-1.07869	-1.46182	-1.46182	-1.46182	-1.46182	7.02071	-0.623896	1.991
ENSG00000050555	LAMC3	-3.19443	0.769043	-0.526041	-2.85813	-2.35874	-2.13382	3.00562	3.16506	4.13144
ENSG00000129038	LOXL1	0.606724	-0.133926	-0.393639	0.930066	-3.77269	3.15214	-5.00898	3.74439	0.875908
ENSG00000184113	CLDN5	-3.93822	3.63769	2.78717	2.78621	0.283346	-2.40209	-2.74552	1.75279	-2.16138
ENSG00000158050	DUSP2	-3.14715	3.22605	0.957356	-0.660828	5.7084	-1.86834	-0.362898	-2.15031	-1.70227
ENSG00000008283	CYB561	1.87613	1.66113	2.12709	-1.40063	3.87718	1.30581	-4.46353	-1.1718	-3.81138
ENSG00000139531	SUOX	-2.1479	-2.15388	-1.05484	-2.34865	-0.188196	-3.03742	3.2045	3.68712	4.03926
ENSG00000157368	IL34	-0.598606	-2.47229	-1.0667	-1.52553	0.494569	-2.53221	-1.42909	2.98293	6.14693
ENSG00000231764	DLX6-AS1	2.1161	4.30238	-2.96151	-2.96151	-2.96151	-1.42538	3.15545	-1.0027	1.73868
ENSG00000156113	KCNMA1	-2.68798	1.32286	0.770224	-0.80456	0.921712	-5.88542	0.10879	3.1937	3.06067
ENSG00000144290	SLC4A10	-1.96151	0.682112	-2.17096	4.44546	-1.99552	-1.41244	-2.47304	4.93451	-0.048616
ENSG00000147251	DOCK11	0.65096	-1.52362	-3.91153	1.69011	-4.97901	1.35984	1.52045	1.63263	3.56017
ENSG00000135519	KCNH3	1.42407	3.40406	0.18802	3.2241	2.65275	-0.914109	-3.35379	-3.51089	-3.11421
ENSG00000111907	TPD52L1	3.40742	1.54855	-3.278	-0.695973	-2.61031	3.80275	-2.67933	2.63664	-2.13175
ENSG00000103528	SYT17	-3.77353	2.21825	-1.36167	-0.0708964	-0.255522	-4.66194	1.84187	2.48738	3.57607
ENSG00000144407	PTH2R	-1.89236	-1.89236	-1.89236	-1.89236	-1.89236	-1.54588	2.91509	5.3967	2.69586
ARMC4	ARMC4	-1.7524	-2.68512	4.58338	1.87025	-0.129009	3.64554	0.290402	-3.06824	-2.75479
ENSG00000246695	RASSF8-AS1	0.279266	-2.70005	-3.64657	-0.132131	-3.93987	1.23048	3.52699	2.18407	3.19784
ENSG00000105851	PIK3CG	5.36758	0.431558	-0.151004	-3.98658	-2.42011	1.11728	-2.64007	-0.193495	2.47483
ENSG00000167037	SGSM1	-0.844544	-2.66847	-3.0516	-3.0516	2.86119	-1.99099	2.44766	2.55643	3.74193
ENSG00000153404	PLEKHG4B	-3.10282	0.100731	4.17214	0.0360358	1.82119	-3.11021	-3.82139	3.14136	0.762963
ENSG00000109819	PPARGC1A	-1.71075	-1.71075	-1.71075	-1.71075	-1.45231	-1.71075	0.319917	5.64457	4.04155
ENSG00000233338	TLR8-AS1	-1.27086	-1.27086	-1.27086	-1.27086	-1.27086	-1.27086	7.10515	1.79088	-1.27086
ENSG00000166086	JAM3	2.82597	2.3119	-3.85808	-2.72846	-3.66571	3.00394	0.00727868	2.57447	-0.471316
ENSG00000166503	HDGFL3	1.83367	-0.00262567	-3.19937	-5.2982	-1.98492	1.61479	2.72276	2.19431	2.11959
ENSG00000144857	BOC	0.495128	0.025693	1.89174	0.725112	-4.88252	0.00443794	-4.29281	2.82118	3.21203
ERVMER61-1	ERVMER61-1	-4.64468	2.48465	-4.3426	2.29249	0.32836	3.20317	1.504	-0.33002	-0.495371
ENSG00000185666	SYN3	4.9738	0.67332	-0.784989	2.24457	0.228432	0.655044	-4.6895	0.0924785	-3.39316
ENSG00000173372	C1QA	-1.08341	-1.08341	-1.08341	-1.08341	-1.08341	-1.08341	-1.08341	7.52106	0.062836
ENSG00000105538	RASIP1	-1.82959	0.000808617	-2.60782	-1.98555	-1.99053	-1.57742	4.93381	0.644983	4.4113
ENSG00000115884	SDC1	-4.25005	-0.689771	-1.72235	-0.139452	-2.52055	3.44422	-0.593864	4.5929	1.87893
ENSG00000076770	MBNL3	3.84536	2.74841	-4.47153	1.35653	0.243796	2.3527	-1.93127	-0.926903	-3.21711
ENSG00000276879	IFI27L2	1.89829	2.95909	2.56046	1.87319	1.02837	-1.47307	-4.53533	-0.0162898	-4.2947
ENSG00000131771	PPP1R1B	0.540414	3.26538	1.19954	0.408039	3.59018	0.124784	-0.31019	-4.07784	-4.74031
ENSG00000163687	DNASE1L3	-0.959679	5.39384	-2.4868	0.360946	0.721755	3.60454	-1.96392	-2.45261	-2.21808
ENSG00000106366	SERPINE1	-3.41709	3.01819	-2.90019	-1.81399	3.75422	-3.1968	0.846101	1.51638	2.19318
ENSG00000137642	SORL1	-1.4848	3.33601	-2.80921	-3.48894	-3.34077	0.387053	3.19539	2.75413	1.45113
ENSG00000182511	FES	-2.40739	-1.64611	-1.84619	-1.73941	-0.435449	-2.62211	2.29716	3.18766	5.21184
ENSG00000173705	SUSD5	-3.53975	6.09798	-2.18754	-1.67641	-0.16565	0.503969	0.370145	2.12762	-1.53037
ENSG00000167081	PBX3	-2.43444	-1.26197	-2.20039	0.66221	-4.90223	1.36346	3.00141	2.5413	3.23066
ENSG00000115194	SLC30A3	2.14037	0.080556	1.66674	3.87641	0.79549	1.3597	-3.45425	-1.37987	-5.08515
ENSG00000169418	NPR1	-4.11994	-1.81101	-1.79304	2.37565	-2.53507	-0.932414	1.94453	2.82669	4.0446
ENSG00000174279	EVX2	-2.11356	1.21968	4.25026	0.730396	0.412311	3.97835	-2.82581	-2.82581	-2.82581
ENSG00000204382	XAGE1B	2.80307	2.60779	-2.04077	-0.473285	2.76863	3.30647	-2.99063	-2.99063	-2.99063
ENSG00000172824	CES4A	3.02404	-2.72212	2.77235	1.42845	3.03727	1.43469	-2.80902	-3.07142	-3.09424
ENSG00000261801	LOXL1-AS1	2.50961	-0.0552959	2.70177	2.04847	-1.02022	0.727572	-6.21037	1.41995	-2.1215
ENSG00000041353	RAB27B	2.76699	3.27073	-3.21818	-2.3802	-3.21818	-0.800465	2.40669	3.09444	-1.92184
ENSG00000089127	OAS1	4.83585	1.26793	3.13111	0.838065	-1.48799	-1.91545	-4.48137	-0.560449	-1.62769
ENSG00000182463	TSHZ2	2.97278	1.56721	-4.73968	-2.78077	-1.41427	0.884374	4.43926	-0.523457	-0.405446
ENSG00000165246	NLGN4Y	0.220864	-1.09407	2.61115	-0.546509	0.149063	6.01569	-2.99614	-1.3639	-2.99614
ENSG00000147027	TMEM47	2.1972	1.10765	3.64253	0.261824	3.24625	-0.395384	-3.07127	-3.04263	-3.94617
ENSG00000145423	SFRP2	2.10392	0.319444	1.31454	1.13069	1.07493	1.7762	-1.49407	0.815171	-7.04083
ENSG00000181773	GPR3	-3.05424	-2.48884	-0.97893	0.0426459	-2.27448	-1.9737	3.18781	4.05867	3.48106
ENSG00000092421	SEMA6A	-1.30499	0.872539	-4.7946	-3.14111	-0.814739	0.752556	1.16979	3.74865	3.51192
ENSG00000162496	DHRS3	2.1682	-2.04973	-4.31048	0.144237	-0.0590725	-3.51567	0.730572	3.69006	3.20188
ENSG00000134326	CMPK2	1.88953	1.64325	1.02159	1.58385	3.32054	0.652885	-5.51401	-1.29779	-3.29985
ENSG00000236081	ELFN1-AS1	-1.8526	-1.8526	-1.8526	-1.8526	-1.8526	-1.8526	4.96256	2.88748	3.26559
ENSG00000067066	SP100	-3.48016	-1.78202	-3.14939	-0.987541	3.49893	-1.56266	1.30371	1.92213	4.23699
ENSG00000172260	NEGR1	2.7817	1.83362	0.773341	2.46415	1.81945	0.502233	-5.0978	-1.12514	-3.95155
ENSG00000056487	PHF21B	5.71608	-3.2692	-0.29415	-0.366719	-0.371493	2.64251	-3.12981	0.813381	-1.7406
ENSG00000278355	LILRA5	0.309848	-2.57446	4.06591	3.29569	3.14776	-2.57446	-2.57446	-0.521376	-2.57446
ENSG00000149305	HTR3B	5.89002	-2.90514	2.43815	-2.56884	0.140752	-0.160874	-2.90514	0.013689	0.0573915
ENSG00000082684	SEMA5B	-1.84618	2.00008	-0.435768	3.92651	-0.997221	1.43977	-5.90088	1.79699	0.0167057
ENSG00000111536	IL26	-1.01292	-1.01292	-1.01292	-1.01292	-1.01292	-1.01292	7.53253	-1.01292	-0.442113
ENSG00000159189	C1QC	-0.943463	-0.943463	-0.943463	-0.943463	-0.943463	-0.943463	-0.943463	7.5477	-0.943463
ENSG00000184564	SLITRK6	-1.80665	4.24937	-1.53324	-2.08497	-2.08497	4.66564	1.97566	-2.08497	-1.29585
ENSG00000135749	PCNX2	-0.809327	-2.32077	-2.70467	-2.63117	-2.63347	1.3033	3.08289	4.60233	2.11088
ENSG00000144834	TAGLN3	-0.270543	6.12291	-2.01066	-2.01066	-2.01066	1.983	-1.68049	1.88776	-2.01066
ENSG00000139200	PIANP	-0.531569	-3.54917	-1.31586	2.60286	-5.03875	0.978599	2.09651	2.92565	1.83174
ENSG00000276977	PDCD1	-2.03504	1.27327	2.5159	4.73726	2.71033	-2.06399	-2.92345	-2.58717	-1.62711
ENSG00000007372	PAX6	1.92898	3.41416	-0.83698	-1.13841	1.03978	-1.77966	-3.17742	4.28436	-3.7348
ENSG00000154529	CNTNAP3B	-2.31861	-1.09868	-0.50577	0.464927	-2.59693	-2.59693	0.568497	6.32892	1.75456
ENSG00000171345	KRT19	4.76637	-1.45548	3.28638	-2.26092	-1.4212	2.6007	-0.628081	-1.41734	-3.47043
ENSG00000079102	RUNX1T1	-1.20461	-2.6777	1.91209	2.20036	-4.79734	-2.45484	2.13788	1.63412	3.25004
ENSG00000197446	CYP2F1	0.285294	5.28774	-1.40135	0.649301	3.84237	-2.16584	-2.16584	-2.16584	-2.16584
ENSG00000133466	C1QTNF6	-1.532	-4.34237	0.24114	-1.17257	0.130928	-2.94042	4.22842	3.04201	2.34487
AC093390.1	AC093390.1	-1.62732	-0.129066	-1.07559	-1.62732	-1.62732	-1.62732	6.70677	2.32102	-1.31387
ENSG00000171446	KRT27	0.734266	4.30968	0.091524	0.404156	3.40576	0.88083	-3.27541	-3.27541	-3.27541
ENSG00000227001	NBPF2P	2.89547	2.79011	2.11782	2.22589	-4.15206	0.743916	-4.15206	-1.44888	-1.02021
ENSG00000179455	MKRN3	-3.85091	2.05618	-1.41116	3.37895	2.58754	-3.50444	-1.35806	3.08303	-0.98113
AC060766.1	AC060766.1	-2.76883	-2.87875	-2.4189	-3.20537	0.578802	1.80188	2.09003	2.87015	3.93099
ENSG00000087495	PHACTR3	-2.00229	-2.63257	0.173533	-1.46009	2.97991	-0.90042	-3.31813	2.11688	5.04317
ENSG00000221890	NPTXR	1.45818	2.54675	2.54425	0.967152	2.32814	1.18253	-3.40997	-3.46495	-4.15208
ENSG00000187720	THSD4	2.29815	-1.38552	4.44934	-0.986901	-1.96722	-3.05746	-2.76329	3.83245	-0.419559
ENSG00000164308	ERAP2	-2.7152	1.17768	-2.43491	1.14416	-2.03824	-2.24789	-0.902517	2.34915	5.66777
ENSG00000116852	KIF21B	4.08584	-2.2396	0.036147	3.038	-1.92583	3.57977	-2.74635	-1.09957	-2.7284
ENSG00000134871	COL4A2	0.949832	2.19069	3.41598	1.1192	-5.38738	2.32543	-3.02357	-0.481784	-1.10838
ENSG00000145476	CYP4V2	-2.26196	3.16228	-2.9742	-2.9742	1.55986	1.88177	-2.9742	3.95042	0.630233
ENSG00000109927	TECTA	-0.559468	-3.48463	0.269689	-1.28358	-1.54713	-1.70116	4.86231	-0.976637	4.42061
ENSG00000242419	PCDHGC4	-1.66617	-1.22096	-2.31594	-1.80865	-2.66701	2.73729	-0.00191784	5.91891	1.02445
ENSG00000131773	KHDRBS3	2.97004	-5.59493	0.618216	-2.50545	2.22199	1.76262	-1.25491	2.56094	-0.778501
ENSG00000109255	NMU	-1.80946	5.63911	-2.09036	0.853973	-2.01916	1.6159	-2.85485	2.37345	-1.7086
ENSG00000187672	ERC2	-0.639927	5.14897	0.669177	2.78198	-2.38117	1.53612	-3.79694	-1.15905	-2.15916
ENSG00000198963	RORB	3.25171	2.60432	-2.01107	-3.74625	-2.49939	3.14627	0.314384	-2.90832	1.84835
ENSG00000164114	MAP9	1.23364	2.35851	1.51656	1.65484	0.521495	2.44473	-5.547	-0.412612	-3.77016
ENSG00000176463	SLCO3A1	1.4987	0.831733	2.0463	2.30135	1.25421	0.58454	-6.88812	-0.363352	-1.26536
ENSG00000089327	FXYD5	-1.58937	-3.50247	-2.24092	-3.50247	0.0327869	3.51621	1.51427	3.10242	2.66954
ENSG00000152076	CCDC74B	3.16636	0.875112	-1.21861	2.21407	2.46708	2.45519	-4.08431	-2.57971	-3.29518
ENSG00000204792	LINC01291	-1.45504	1.25151	1.3994	1.8075	1.28709	-4.53356	1.94135	-4.53356	2.83531
ENSG00000226887	ERVMER34-1	-3.07178	0.26301	-3.28123	-0.715342	-3.58332	1.89022	2.5121	4.00433	1.98201
ENSG00000182771	GRID1	-0.780701	-1.28598	0.163631	-1.66911	-0.83342	-1.66911	-1.66911	7.19875	0.545055
ENSG00000115596	WNT6	0.889895	3.29217	2.99158	2.38344	1.59996	-1.21072	-3.29826	-3.01964	-3.62843
ENSG00000140092	FBLN5	-3.97011	0.169697	-2.15728	3.19667	-1.23723	0.53828	-0.403214	5.34097	-1.47777
ENSG00000221977	OR4E2	3.24775	2.45463	1.72824	1.65009	0.243587	1.47089	-3.59839	-3.59839	-3.59839
ENSG00000139800	ZIC5	1.36203	2.37161	2.28553	1.69033	1.8667	1.39505	-4.19762	-2.45348	-4.32013
ENSG00000161940	BCL6B	3.42142	3.33518	0.700901	0.501393	-1.19175	2.64011	-3.5746	-3.79076	-2.04187
ENSG00000141622	RNF165	2.1025	-0.747198	1.54081	1.76312	1.73686	2.50301	-5.32084	0.310295	-3.88856
ENSG00000147481	SNTG1	0.448179	0.13463	-0.773461	-1.23229	6.79338	-2.23897	-2.86462	-1.00666	0.739817
ENSG00000165349	SLC7A3	1.79616	-0.981995	0.985269	3.39836	-1.63546	3.19805	0.19596	-1.31139	-5.64496
ENSG00000226476	LINC01748	-1.9017	-1.9017	5.40834	3.9749	-1.9017	0.277452	-1.9017	-0.152194	-1.9017
ENSG00000137491	SLCO2B1	-2.22892	5.18661	-2.22892	-1.62008	-2.22892	0.034209	-1.63025	3.93846	0.777838
MUM1L1	MUM1L1	-2.07451	1.88896	0.166331	2.83906	-2.07451	5.47822	-2.07451	-2.07451	-2.07451
ENSG00000102755	FLT1	1.49024	-1.56204	-1.94553	-2.24761	-2.24761	-1.90113	2.20063	0.201922	6.01113
ENSG00000182853	VMO1	-2.02882	-3.18921	-2.17703	-1.43068	-1.16203	0.265717	5.26272	1.00278	3.45654
AC092919.2	AC092919.2	-2.21616	-2.21616	-2.21616	-2.21616	-2.21616	0.406206	4.07198	3.25345	3.34916
ENSG00000109794	FAM149A	-2.19846	0.8766	-3.08687	-3.08687	3.1821	4.37771	-2.4882	1.10883	1.31517
ENSG00000164930	FZD6	0.832961	-0.204078	-1.06053	0.532235	0.639983	2.42089	-5.781	4.29591	-1.67638
ENSG00000116147	TNR	-0.526617	-1.08789	-2.43159	-0.355088	-2.73367	-1.49656	-0.379061	2.90509	6.1054
ENSG00000164619	BMPER	2.55962	2.8291	2.25255	1.55268	-2.79092	0.411097	-5.32987	-2.0743	0.59005
ENSG00000159184	HOXB13	3.51114	0.676291	1.87417	0.735874	1.34312	1.6651	-1.38766	-5.6708	-2.74724
ENSG00000128311	TST	1.48768	-6.35486	0.829137	-1.3559	-2.01676	1.85493	1.57293	2.04395	1.93888
ENSG00000181790	ADGRB1	-3.67521	-1.71804	-1.29079	-2.12242	2.03066	-1.99094	4.8055	2.7916	1.16965
ENSG00000174004	NRROS	-0.699641	-1.15418	-3.29733	-1.99102	-2.86291	-0.0668375	4.37765	1.67916	4.01511
ENSG00000185519	FAM131C	1.32425	-2.51562	1.83308	3.78885	-2.78338	-0.828709	-2.43056	4.08445	-2.47237
ENSG00000135905	DOCK10	-0.244042	1.63689	1.18106	2.27184	-3.54216	-4.88815	-1.0873	0.747745	3.92413
ENSG00000204065	TCEAL5	-1.08297	-1.01889	2.61241	5.78913	-2.03961	1.78519	-1.32444	-2.51714	-2.20369
ENSG00000175745	NR2F1	-1.11109	-1.0521	1.65268	3.97113	-0.818546	4.01316	-3.99539	0.356835	-3.01668
ENSG00000175984	DENND2C	4.19061	-0.494539	0.112667	0.855013	0.834798	3.28636	-5.02186	-2.35358	-1.40946
ENSG00000183347	GBP6	-1.71077	3.75563	-0.727545	5.23572	-1.98909	1.40334	-1.98909	-1.98909	-1.98909
ENSG00000077264	PAK3	2.04495	1.93067	3.42318	2.31213	1.32479	-1.27022	-3.81327	-4.0176	-1.93463
ENSG00000118946	PCDH17	-0.627812	1.79519	0.0907299	0.163208	1.39981	4.12634	1.15225	-5.77817	-2.32155
ENSG00000196781	TLE1	-0.568271	-1.98217	-3.87737	-2.0391	-1.05349	-0.827728	4.34646	2.46077	3.5409
ENSG00000185760	KCNQ5	2.38055	0.329969	-0.120876	2.88042	-0.441782	-0.46913	-6.76125	0.945385	1.25671
ENSG00000004399	PLXND1	-3.92689	0.0975725	-2.73203	0.637208	-1.61635	-1.67117	4.42541	1.18694	3.59929
ENSG00000282026	DPY19L2P2	2.58268	1.127	1.82528	2.59251	1.65507	1.21365	-3.50947	-3.69857	-3.78816
ENSG00000102524	TNFSF13B	0.517348	3.7367	-2.34879	-0.755513	-0.672879	-0.893582	-4.74789	4.17851	0.986103
ENSG00000157168	NRG1	2.17007	1.67747	0.0899153	0.635662	-3.69476	-0.637296	-5.25453	2.10429	2.90918
ENSG00000134594	RAB33A	3.96888	2.42134	0.722625	1.91947	-2.15666	1.30681	-4.07539	-0.44345	-3.66362
ENSG00000151338	MIPOL1	2.75198	1.22242	1.31857	0.745131	0.996148	2.08945	-5.755	0.172145	-3.54084
ENSG00000100060	MFNG	-1.77099	-1.77099	-1.77099	-1.77099	-1.77099	-1.77099	5.00747	1.6502	3.96826
ENSG00000145685	LHFPL2	-6.13572	0.809355	-2.49174	0.437594	0.0610718	0.0465583	2.33668	2.52398	2.41222
ENSG00000169245	CXCL10	1.95098	0.855078	-1.97811	4.79002	1.95991	-3.5204	-2.20917	-2.93662	1.0883
ENSG00000171532	NEUROD2	4.34117	-1.77811	5.08644	-1.16927	0.632208	-1.77811	-1.77811	-1.77811	-1.77811
ENSG00000173068	BNC2	0.974728	1.40909	0.718895	1.96752	-6.70612	1.3621	1.17098	-2.23299	1.33581
ENSG00000154237	LRRK1	3.21622	-2.53897	-1.77266	-1.9237	-3.31866	0.874289	-1.49878	3.06562	3.89664
ENSG00000154265	ABCA5	-0.17144	0.410382	3.25858	3.11462	3.03535	-2.26231	-4.88051	-1.7069	-0.797758
AL391845.2	AL391845.2	1.9582	-0.728772	5.3472	2.95152	-0.62861	-2.37455	-1.77588	-2.37455	-2.37455
ENSG00000278843	MMP28	-1.63169	-1.20777	0.415371	0.235358	-1.88479	-2.14323	6.89461	-1.3053	0.627435
ENSG00000070193	FGF10	-2.12981	-0.981417	-1.57808	1.45824	-1.87138	-2.12981	3.08973	-1.52101	5.66353
ENSG00000177103	DSCAML1	-1.97957	-1.35792	0.465115	-2.69182	0.0500045	-2.69182	3.41441	-0.638737	5.43034
ENSG00000079215	SLC1A3	2.10571	-1.57737	-0.101825	1.74096	0.534178	2.28429	-6.69866	1.18856	0.524145
ENSG00000206190	ATP10A	-1.9949	-1.61177	-1.9949	2.61178	-1.3272	3.73625	-1.9949	4.57055	-1.9949
ENSG00000101198	NKAIN4	-1.86192	2.43754	-1.82173	3.99993	-2.11502	4.31016	-2.37346	-0.515503	-2.06001
ENSG00000197134	ZNF257	2.75838	-0.887121	-2.35034	-1.15247	-2.90207	4.26023	3.74559	-1.86647	-1.60573
ENSG00000019186	CYP24A1	-2.09789	0.242976	-0.309734	4.2794	1.94964	3.7952	-2.81013	-2.81013	-2.23933
AC005224.4	AC005224.4	-1.91468	-1.91468	-1.91468	-1.91468	-1.24698	-1.91468	4.86378	3.50272	2.45386
ENSG00000140455	USP3	2.35838	1.31384	-5.44459	-2.79652	-2.18857	1.51331	1.25054	2.47648	1.51714
ENSG00000198157	HMGN5	1.10056	1.47908	-0.364607	1.69109	1.62845	3.11794	-0.561282	-6.28028	-1.81096
ENSG00000112183	RBM24	-1.11282	0.578597	-3.0828	0.408322	-2.26249	-0.895671	-0.959491	6.56192	0.764432
ENSG00000179299	NSUN7	2.85048	1.09641	2.32794	0.874109	2.09063	-0.0540062	-4.94998	-0.0747316	-4.16086
ENSG00000165169	DYNLT3	2.43589	1.8571	-0.218008	0.782538	1.24775	1.30008	-6.10449	1.61841	-2.91927
ENSG00000092929	UNC13D	-1.29743	-2.97239	-0.508706	-0.170346	-2.44025	-2.24263	4.26203	0.77441	4.5953
AC135352.1	AC135352.1	0.837383	3.31137	1.81958	1.47392	0.0460683	2.90537	-3.46457	-3.46457	-3.46457
ENSG00000146013	GFRA3	-2.33091	1.82906	0.355988	4.59302	-1.57556	3.66689	-1.4309	-3.04315	-2.06444
ENSG00000140015	KCNH5	0.0533586	4.10159	-2.28089	0.63805	-1.80336	4.9245	-2.28089	-1.07146	-2.28089
ENSG00000147642	SYBU	1.09891	2.64099	-2.71214	-1.3009	4.43687	-0.165739	-4.39203	-1.41117	1.80521
ENSG00000165731	RET	-0.788035	-0.0677874	2.5626	4.36685	-5.66051	0.278443	0.138537	0.74969	-1.57978
ENSG00000135547	HEY2	-1.60047	-0.665008	-1.60047	-1.60047	-1.60047	-0.206111	2.34448	6.52897	-1.60047
ENSG00000172828	CES3	-2.44266	-1.36071	-0.755795	0.754027	4.25099	1.54777	3.7669	-3.6499	-2.11062
ENSG00000269096	CT45A3	-0.965906	-0.965906	-0.965906	-0.965906	-0.965906	-0.619429	7.38077	-0.965906	-0.965906
ENSG00000004799	PDK4	0.775635	-2.10867	-2.10867	-2.10867	-2.10867	-1.76219	0.680993	5.13613	3.60412
ENSG00000122644	ARL4A	-1.88753	-0.454759	-5.15765	-0.684737	-1.1244	0.56278	1.43675	3.69446	3.61509
ENSG00000182175	RGMA	-0.0699293	2.77833	0.949102	0.688618	-3.00433	-1.05847	-5.14859	3.77552	1.08975
ENSG00000085741	WNT11	-2.072	-3.71717	0.857316	-1.49213	0.182843	2.69016	-2.52447	5.03952	1.03592
ENSG00000154065	ANKRD29	-2.20498	3.51498	-2.20498	-1.86868	0.403977	4.98172	-2.20498	1.47447	-1.89153
ENSG00000198814	GK	-1.34883	-2.22006	-2.63694	0.505959	-2.21437	1.23617	-0.930813	1.46526	6.14362
ENSG00000147606	SLC26A7	0.446691	1.38207	5.39345	0.534838	-2.49667	-2.9934	-2.42635	-1.98681	2.14618
ENSG00000100678	SLC8A3	-2.14695	6.40427	-0.629238	1.61867	-1.88852	0.911226	-2.14695	-0.288999	-1.8335
AC106881.1	AC106881.1	-1.79478	-1.79478	-1.79478	-1.79478	-1.79478	-1.79478	4.71312	2.24849	3.80705
ENSG00000091844	RGS17	-1.75803	-1.62358	-2.14164	-2.36752	-1.9356	-0.845869	2.54377	4.82931	3.29915
CXORF57	CXORF57	2.29364	1.39882	1.39569	2.69813	0.97586	1.8294	-4.92114	-2.93107	-2.73933
ENSG00000021645	NRXN3	-4.03116	2.03702	1.36553	1.79744	2.09547	-0.942446	-4.47788	3.06367	-0.907645
ENSG00000123094	RASSF8	0.249778	-1.83994	-3.63157	-0.081645	-4.05756	0.673074	3.92669	1.77998	2.98121
ENSG00000138378	STAT4	0.548499	5.29857	-0.281953	3.24438	-0.0242921	-3.32119	-1.8357	-1.09625	-2.53206
ENSG00000113211	PCDHB6	-4.38966	2.26057	0.745482	0.704157	-2.16521	-1.55393	4.77456	1.48161	-1.85758
ENSG00000172020	GAP43	-2.93339	2.60965	0.925534	1.30319	-2.67495	-2.58691	-2.33471	4.78228	0.909307
ENSG00000156218	ADAMTSL3	-1.25117	1.58484	-4.46818	-4.46818	2.35971	2.00675	2.36986	0.975553	0.890827
ENSG00000128567	PODXL	1.75442	-3.65253	-0.923826	0.704485	-5.28686	2.24793	1.06679	2.61793	1.47166
AC090152.1	AC090152.1	1.72748	-1.29587	-2.44426	-2.44426	-2.44426	0.412409	-1.84559	4.30138	4.03295
ENSG00000164342	TLR3	-2.17574	3.33906	-1.16956	-2.68728	5.01837	1.93427	-2.35711	-1.18268	-0.719332
ENSG00000170485	NPAS2	1.32547	-3.19711	2.38224	1.01016	0.284712	-4.51253	-2.5038	3.56436	1.6465
ENSG00000136267	DGKB	-1.42411	-1.42411	-1.42411	-1.42411	-1.42411	-1.07763	6.93392	0.0804838	1.18379
ENSG00000196586	MYO6	-6.45376	1.16028	-0.486302	0.966487	-1.24859	1.66662	1.46584	-0.244438	3.17386
ENSG00000196277	GRM7	-2.40922	1.87453	4.02236	3.31869	-2.92075	0.089624	-2.92075	1.29547	-2.34995
ENSG00000137474	MYO7A	-1.15528	-3.06838	-1.05833	-1.21034	-1.946	-0.978401	0.802426	2.73539	5.87891
ENSG00000227051	C14orf132	1.22841	1.61561	3.17125	2.36994	0.73596	-0.429264	-4.70878	0.256308	-4.23942
ENSG00000121743	GJA3	-4.31306	-1.21014	1.16117	1.24756	5.42373	0.0739767	1.25243	-2.09507	-1.54059
ENSG00000182575	NXPH3	1.24779	1.296	2.28749	4.65289	-2.34917	0.615727	-4.34827	-1.6497	-1.75275
ENSG00000124406	ATP8A1	-2.40782	-2.14415	-0.105899	-1.33597	-2.9283	-0.335766	5.72996	1.14715	2.3808
ENSG00000156219	ART3	1.18224	1.34326	2.00355	3.09158	3.27384	-3.84385	-1.51217	-2.13725	-3.4012
ENSG00000196569	LAMA2	-2.931	-0.408102	4.63909	3.79022	-1.44314	-0.90457	-2.98507	-1.31692	1.5595
ENSG00000185736	ADARB2	1.81495	-0.986102	4.7177	0.889411	-5.13415	1.30962	-2.24098	0.0635165	-0.433961
ENSG00000157510	AFAP1L1	-1.3318	-2.68879	-3.07192	-0.203946	-3.07192	0.970091	2.87504	2.21575	4.3075
ENSG00000004468	CD38	0.883796	-0.973216	-1.61621	-0.580975	-3.44895	-0.592283	-1.96346	2.50288	5.78841
ENSG00000186479	RGS7BP	6.26649	-1.16046	-1.54358	-1.20728	-1.28515	2.96206	-0.944913	-1.54358	-1.54358
ENSG00000133739	LRRCC1	0.337401	2.90635	0.186051	1.90771	1.82591	2.37855	-5.52383	-1.41104	-2.60711
ENSG00000184384	MAML2	-0.641597	-1.60335	-2.89435	-1.77731	-0.274971	-1.8134	0.11152	5.68049	3.21297
ENSG00000122862	SRGN	-3.76855	-3.76855	-0.902857	4.08297	-1.94061	1.48653	0.840351	1.86259	2.10813
ENSG00000115290	GRB14	1.96816	-1.38268	-2.31814	-2.31814	-2.31814	2.39583	5.32787	0.649918	-2.00469
ENSG00000051523	CYBA	-0.0311985	0.549277	0.265526	0.104595	2.57538	-0.596045	-6.67368	2.69414	1.11201
ENSG00000112276	BVES	-1.66892	-0.547223	-2.55378	1.31915	-2.85587	3.61466	-2.5257	4.58911	0.628578
ENSG00000168772	CXXC4	0.680284	0.220583	-0.27087	-0.612773	-2.71366	1.30074	-4.4596	5.51079	0.344503
ENSG00000101977	MCF2	-0.662105	1.18256	1.40352	1.99829	3.28045	2.70218	-3.84571	-2.21347	-3.84571
ENSG00000174672	BRSK2	3.43735	-0.876548	-2.7083	-3.1406	-3.82868	1.32374	0.609173	2.20874	2.97513
ENSG00000206538	VGLL3	1.61233	5.34918	-1.74279	-1.75583	2.54504	-1.08135	-3.26051	0.448196	-2.11426
ENSG00000058866	DGKG	-3.25966	-0.399691	-0.77218	1.9937	3.91864	-4.90607	1.10106	2.04009	0.284113
ENSG00000007402	CACNA2D2	-3.16166	-5.10689	0.743798	1.45615	0.142172	-1.3627	1.35704	2.70221	3.22988
ENSG00000145824	CXCL14	-1.34217	-1.34217	-1.34217	-1.34217	-0.356023	-0.482713	-1.34217	7.11492	0.434672
ENSG00000136378	ADAMTS7	-1.27997	-4.14678	-0.426388	-2.1332	-2.02639	0.548536	2.20033	2.93334	4.33052
ENSG00000022267	FHL1	0.0231515	-0.956459	0.521087	1.35322	-6.88629	0.933624	2.19593	1.23917	1.57657
ENSG00000133937	GSC	-1.21282	4.55293	0.011787	0.905649	3.31329	-3.03547	-4.09966	-0.115168	-0.320531
ENSG00000182256	GABRG3	-2.51543	-2.51543	-0.424276	2.42306	0.0463679	3.32227	-2.51543	4.38086	-2.20198
ENSG00000172318	B3GALT1	0.122683	-0.203414	-3.64302	-2.14157	3.23208	3.4072	-0.27409	2.90575	-3.40562
AL009031.1	AL009031.1	-1.15467	-1.15467	-1.15467	-1.15467	-0.318976	-1.15467	0.0380342	7.20894	-1.15467
AC105942.1	AC105942.1	-2.85844	-1.03927	-1.94501	-1.01328	-2.75767	-0.438017	4.19077	4.24694	1.61397
ENSG00000197948	FCHSD1	0.0296943	-1.72741	-3.27156	-3.00038	-2.37706	0.736409	2.9262	2.97332	3.71078
ENSG00000154258	ABCA9	-3.72597	-0.075402	1.57532	1.30809	1.69969	-3.72597	-1.52426	-0.304786	4.77331
ENSG00000155511	GRIA1	5.50728	-1.88898	3.66923	-1.88898	-1.22129	-0.651873	-1.88898	0.252582	-1.88898
ENSG00000171236	LRG1	-2.79417	1.43448	-3.52068	-0.746743	1.45945	-3.35849	0.697925	3.44554	3.38268
ENSG00000198959	TGM2	-1.40836	-0.955001	-3.2714	-1.73204	-1.75839	-1.24857	2.80036	4.84571	2.7277
ENSG00000145730	PAM	2.16116	-0.46363	-5.64207	-1.6923	-1.28826	2.41507	2.19698	-0.485928	2.79897
ENSG00000116194	ANGPTL1	-1.27913	0.679555	2.63103	1.75888	4.35118	0.961496	-3.41813	-2.5802	-3.10468
ENSG00000099994	SUSD2	-3.54428	-1.64221	-0.725438	0.0119264	-1.36439	-1.76058	5.19159	0.354136	3.47924
ENSG00000170745	KCNS3	4.083	4.21782	-2.60493	-2.00843	-2.88033	1.06843	0.457602	-2.23424	-0.0989174
AL445471.1	AL445471.1	2.61263	0.442666	2.85398	4.32794	-0.19856	-1.79257	-2.85318	-2.85318	-2.53973
ENSG00000134548	SPX	-1.03066	2.9036	-2.17928	-2.60747	-2.46624	4.74805	2.36272	-2.10584	0.375126
ENSG00000174502	SLC26A9	-1.36425	-1.36425	-1.36425	-1.36425	-1.36425	-1.36425	-1.36425	4.00815	5.54157
ENSG00000160712	IL6R	-4.62057	-1.19655	-2.78783	2.4295	4.49374	-0.782515	0.238922	1.10663	1.11868
ENSG00000136231	IGF2BP3	1.52857	0.964448	0.0951325	0.0600032	-7.06213	1.21691	1.98227	0.124687	1.09012
ENSG00000182253	SYNM	-3.21259	-0.436059	-2.02308	-1.58439	-0.864276	-0.934377	3.23905	5.51506	0.300661
AC005537.1	AC005537.1	-2.80445	1.84108	3.46977	2.33006	3.41979	-1.13924	-2.80445	-2.80445	-1.50811
ENSG00000183087	GAS6	-4.37024	-0.126724	0.25802	-3.5555	0.736424	-0.996562	3.95761	0.978941	3.11803
ENSG00000152377	SPOCK1	-0.108771	-0.848289	0.00236072	1.63437	0.694736	-1.85579	-3.7751	5.93963	-1.68315
ENSG00000169432	SCN9A	-2.85056	0.875022	1.95575	-3.22605	4.70795	0.455084	-3.57017	0.627483	1.02549
ENSG00000140859	KIFC3	1.85142	1.11339	1.55869	1.41879	0.753356	3.19269	-1.24987	-4.99567	-3.6428
ENSG00000162817	C1orf115	-1.9479	3.06813	-3.9403	-3.9403	0.605935	-0.405907	2.03643	2.75141	1.7725
ENSG00000139116	KIF21A	1.42421	1.5098	-2.86007	-0.18595	-5.16342	2.14799	2.11215	2.83737	-1.82207
ENSG00000101188	NTSR1	1.94418	3.29096	1.77089	1.86668	2.40631	-2.12211	-3.18866	-2.75172	-3.21652
ENSG00000288490	GALNT9	0.0294442	3.43671	-0.284471	-2.9474	4.76621	-3.18537	0.860937	-0.384026	-2.29202
ENSG00000184349	EFNA5	-2.18906	-0.404066	-0.579959	-0.724841	-1.47244	-4.2708	2.10242	4.27754	3.26121
ENSG00000149781	FERMT3	0.636645	2.40828	1.83838	1.86741	3.5184	-4.97072	-1.64093	-1.92134	-1.73612
ENSG00000124145	SDC4	1.00487	0.609714	1.80238	2.62163	2.02123	0.479104	-5.30115	0.660852	-3.89863
ENSG00000115267	IFIH1	1.72812	1.31343	1.00413	2.81894	0.396721	2.34111	-5.71156	-1.99847	-1.89242
AP001999.1	AP001999.1	-0.75611	-1.94306	1.86878	-1.94306	-1.46553	-1.94306	-1.94306	5.66609	2.45899
ENSG00000111344	RASAL1	3.74752	0.78008	-0.565845	4.31668	-2.80781	-0.508925	-3.06625	0.857343	-2.7528
AL121612.2	AL121612.2	-1.52147	5.49069	-0.309593	1.47511	2.89304	-2.23371	-2.23371	-1.89744	-1.66291
ENSG00000145708	CRHBP	-1.47367	-1.47367	-1.47367	-0.63569	-1.47367	-1.47367	2.49517	6.41176	-0.902869
LINC01759	LINC01759	-3.38413	-0.088289	0.74823	-3.38413	1.437	-3.38413	3.00041	1.96986	3.0852
ENSG00000137825	ITPKA	-1.42958	2.56547	-0.722477	3.15802	2.69293	-0.555019	-4.08941	1.89867	-3.5186
ENSG00000189184	PCDH18	-3.45464	-0.0264194	-0.658071	-0.533065	-1.59663	-3.10343	3.36717	1.39867	4.60642
ENSG00000154330	PGM5	-0.609263	-1.21732	-0.891237	-1.81648	-1.67526	-1.29333	-1.55411	6.1853	2.8717
ENSG00000070182	SPTB	0.173559	3.45363	0.416785	2.41741	0.513385	2.8473	-3.98756	-2.81313	-3.02138
ENSG00000089041	P2RX7	1.96105	-1.00527	2.50869	1.54799	1.59216	-3.98862	-4.62706	2.38341	-0.372352
ENSG00000170153	RNF150	-5.95192	-0.70434	0.188942	-0.220087	1.26392	-1.74465	1.68554	3.32474	2.15785
ENSG00000115271	GCA	0.914823	-0.690257	0.900618	3.40543	0.358659	4.03733	-3.82218	-1.71258	-3.39185
ENSG00000109436	TBC1D9	-5.24887	-2.98421	0.768469	0.553661	3.00186	-1.54086	1.33983	1.73491	2.3752
CBSL	CBSL	3.0889	1.13507	-2.96031	-2.42441	-2.27625	-2.20179	0.329511	4.83006	0.479228
ENSG00000227471	AKR1B15	4.78268	-1.7833	-1.40194	3.32029	-2.16643	2.43912	-1.83626	-2.16643	-1.18772
ENSG00000156959	LHFPL4	4.77927	-2.75422	-1.64012	-1.00463	-1.50736	-2.12858	0.70904	4.16415	-0.617554
AL357033.2	AL357033.2	2.77468	1.73439	0.334694	0.924972	4.5534	-2.66307	-2.33291	-2.66307	-2.66307
ENSG00000197712	FAM114A1	-2.72762	-0.977724	-1.70414	-1.37102	-2.30548	-1.55482	3.47701	3.179	3.98479
ENSG00000166105	GLB1L3	4.84676	2.85463	-2.14568	0.413034	-0.110331	-0.989515	-3.40723	1.37475	-2.83642
ENSG00000174600	CMKLR1	-1.87933	4.74028	-1.87933	-1.87933	-1.87933	-1.87933	0.151332	4.3296	0.175442
ENSG00000260765	CES1P2	-2.08368	-1.14822	-2.08368	-1.24569	1.09317	-1.22422	-2.08368	5.3394	3.43659
ENSG00000167874	TMEM88	-2.29487	-1.2275	-0.839169	-1.37478	-1.02794	-0.827958	6.87082	-0.0390535	0.760451
ENSG00000235568	NFAM1	-2.64754	4.10629	-1.95333	-0.947611	1.4819	-0.0454261	-3.96338	3.48159	0.487503
ENSG00000223573	TINCR	-1.35925	-0.102557	-0.755361	-0.229486	7.0708	-1.41064	-0.289866	-1.52819	-1.39544
ENSG00000135549	PKIB	-0.945438	0.294433	-2.21419	2.28001	-0.903482	4.44515	3.00691	-2.58483	-3.37857
ENSG00000144355	DLX1	-1.18218	-5.9575	-0.780737	0.355242	-0.822669	0.901667	3.2556	1.91344	2.31715
ENSG00000100626	GALNT16	-4.22277	2.34159	0.306003	-3.14511	-0.155296	-0.782646	-1.17732	3.57894	3.25662
ENSG00000103253	HAGHL	-1.17387	-2.06761	-2.45134	-2.39423	-2.16738	-0.146406	3.05386	4.05258	3.29441
ENSG00000172935	MRGPRF	1.28904	-0.693278	3.42616	4.91186	-2.14522	0.0437559	-2.81291	-1.77731	-2.24211
LINC00346	LINC00346	-1.74945	-2.37973	0.54117	-0.0495253	-2.80687	-3.0653	2.78851	2.36971	4.35148
AP001057.1	AP001057.1	-0.605309	-2.14883	-1.84675	-2.14883	-1.48113	-2.14883	4.70533	2.31056	3.36378
ENSG00000146678	IGFBP1	-1.49952	-1.49952	-1.49952	-1.49952	-1.49952	-1.49952	6.44644	0.878959	1.67173
AC011632.1	AC011632.1	-1.81096	3.40536	2.21794	2.65152	0.320285	2.15389	-3.35448	-3.0182	-2.56535
ENSG00000130768	SMPDL3B	-1.13223	3.27516	-2.71949	1.44037	2.46168	3.64419	-1.33434	-2.93494	-2.70041
ENSG00000113657	DPYSL3	2.22406	1.08037	0.750742	1.47284	1.05929	0.615522	-6.8871	0.40928	-0.725009
ENSG00000079931	MOXD1	-4.92293	0.979237	-0.141713	2.09711	0.0805612	0.2744	-3.70569	3.27506	2.06397
ENSG00000074590	NUAK1	-0.315798	0.889111	-2.56818	-1.8644	-4.795	0.872907	1.77367	4.12257	1.88512
ENSG00000180229	HERC2P3	-3.9207	2.2285	3.10148	2.7248	-1.17285	-2.07563	2.65546	-2.77499	-0.766058
ENSG00000144057	ST6GAL2	1.86584	2.1731	2.889	0.956932	2.24128	-4.1338	-3.80363	-2.08071	-0.108011
U95743.1	U95743.1	3.23368	-3.42161	2.60194	1.93251	2.81395	-1.88547	-3.42161	-1.56365	-0.289752
ENSG00000147872	PLIN2	0.298369	-0.963258	-1.29476	-3.52355	-4.09686	3.00312	2.453	3.27461	0.849313
ENSG00000198680	TUSC1	2.60646	3.01572	-1.41647	-1.14134	2.01308	2.25837	-5.25204	-1.40533	-0.678453
ENSG00000020577	SAMD4A	1.43822	-1.49415	0.959915	0.322605	-4.01911	-2.56112	-1.809	4.41473	2.74791
AL590617.2	AL590617.2	-0.343318	-2.52564	-2.63521	-1.29646	-3.65912	1.32952	2.82778	2.82556	3.47689
ENSG00000111319	SCNN1A	-1.52848	-1.80681	-1.80681	-1.80681	-1.54837	-1.80681	1.81555	3.46135	5.02718
ENSG00000111962	UST	-2.7767	0.563716	-0.820845	-1.40775	-3.34458	-1.0994	0.890498	2.8806	5.11446
ENSG00000108684	ASIC2	1.67044	0.589125	1.25436	1.60948	1.72281	-0.746894	-6.82383	0.936184	-0.211664
ENSG00000168874	ATOH8	-3.75597	1.56196	0.0765323	-0.692814	2.43036	0.00597628	-4.70082	2.97398	2.1008
ENSG00000169248	CXCL11	1.83312	-0.725517	1.93715	3.0425	3.88487	-1.59345	-2.88795	-3.15035	-2.34038
ENSG00000106686	SPATA6L	1.44055	2.87832	1.45701	1.15208	2.90609	0.168162	-3.91459	-4.07168	-2.01594
ENSG00000111186	WNT5B	2.39229	-2.78657	-1.81781	-0.195772	-1.73347	-0.708208	-1.14792	6.04442	-0.046961
ENSG00000127129	EDN2	-2.39229	2.72717	-0.224345	-2.05598	4.90738	-2.39229	-1.79362	2.47	-1.24604
ENSG00000111679	PTPN6	0.343077	6.56508	-1.12807	0.61958	-1.7953	-2.64456	-1.69883	-0.292459	0.0314725
AC106820.4	AC106820.4	1.76342	0.692582	3.65753	1.5753	0.912013	1.28013	-4.82541	-2.33758	-2.71799
ENSG00000129991	TNNI3	1.04529	3.28933	-1.43918	2.28842	2.32292	1.76625	-2.18615	-3.09544	-3.99142
ENSG00000122778	KIAA1549	-0.458377	0.41894	-4.20102	-3.60866	-1.01761	3.4903	0.143001	2.72709	2.50635
ENSG00000168765	GSTM4	4.30326	0.906425	-1.31332	-0.0547263	0.294971	2.06576	-5.67082	0.110263	-0.641805
ENSG00000010219	DYRK4	1.90768	1.70744	1.28262	1.71867	1.45593	0.966648	-5.66968	0.0402553	-3.40957
ENSG00000148344	PTGES	3.06328	-3.22759	1.26366	1.74893	-5.162	0.799127	0.0752947	-0.8923	2.3316
ENSG00000171951	SCG2	0.69545	3.76473	0.748989	-2.48768	1.17965	-3.34924	-4.09757	2.42628	1.11938
ENSG00000160013	PTGIR	-2.10517	-0.915345	-1.86756	0.568094	-2.33989	-2.81742	2.51692	1.92266	5.03771
ENSG00000165105	RASEF	-0.23928	-0.585897	-2.23168	-1.39369	-2.23168	-2.23168	4.47045	4.53846	-0.0950062
ENSG00000092607	TBX15	-0.491005	-1.35562	-0.678147	-2.79226	-1.13762	-0.921306	-1.55511	5.70971	3.22136
ENSG00000008056	SYN1	0.447028	3.69517	1.82267	2.82138	0.115266	0.593597	-4.37112	-2.7958	-2.32818
ENSG00000178233	TMEM151B	3.06035	0.584783	2.43436	2.98778	-2.29395	0.827246	-4.75655	-0.858135	-1.98589
ENSG00000205403	CFI	-2.98978	3.57526	-2.98978	-1.35745	2.49396	-0.500573	-2.65961	1.22645	3.20152
ENSG00000196639	HRH1	-2.25113	-0.349061	-1.30127	-1.64229	-1.12875	-2.25113	-0.132414	3.88428	5.17178
ENSG00000086205	FOLH1	1.96325	4.14617	-1.44333	-1.75154	-0.845003	-2.61457	-2.96104	-0.37912	3.88517
ENSG00000069011	PITX1	-2.61364	-0.468874	2.56878	2.17145	0.411031	4.59225	-2.85511	-0.736779	-3.0691
ENSG00000148053	NTRK2	-1.69775	-0.290361	-2.40999	-1.80115	-0.751002	-0.873858	-1.38948	4.60817	4.60543
ENSG00000104368	PLAT	0.6644	0.432706	-2.923	-1.52302	-4.80786	0.493309	3.92258	1.38264	2.35824
ENSG00000126500	FLRT1	1.37987	-1.35382	4.17519	3.11302	1.47505	-1.90911	-3.99141	-0.765446	-2.12335
ENSG00000053438	NNAT	-2.29367	6.95835	-0.220293	-1.0352	-0.777251	-0.280873	-0.496707	-1.28597	-0.56839
ENSG00000128268	MGAT3	2.10628	-0.443615	1.3979	2.14468	-4.80422	2.10189	-3.10031	2.446	-1.8486
ENSG00000196169	KIF19	-1.70061	0.212608	2.20333	5.66017	1.3891	-1.17575	-2.41286	-2.07658	-2.09941
ENSG00000130222	GADD45G	3.3514	4.46015	0.147228	-1.88049	-0.418768	1.88708	-2.71847	-2.10967	-2.71847
ENSG00000166387	PPFIBP2	0.148891	-2.47192	-0.415288	-2.51874	-2.37752	-0.437333	4.43336	4.35693	-0.718376
AC110753.1	AC110753.1	-1.05244	-1.05244	-1.05244	-0.716137	-1.05244	-1.05244	7.1045	-1.05244	-0.0737297
ENSG00000185532	PRKG1	-1.47536	0.162118	-2.66231	-2.32601	0.514537	-2.66231	1.9915	5.54479	0.91305
ENSG00000122641	INHBA	-3.14563	4.35474	-0.933436	2.26072	-3.08572	1.24303	1.72991	0.476673	-2.9003
ENSG00000183696	UPP1	0.389089	-0.683915	-1.83307	-0.266845	-5.13568	-0.974709	3.99846	2.35419	2.15249
ENSG00000092068	SLC7A8	1.98553	1.19598	1.70542	3.06348	0.803309	1.34534	-4.85772	-2.78754	-2.4538
ENSG00000164484	TMEM200A	-0.28825	2.16204	-1.71005	-4.83523	-1.30994	4.22551	0.171975	-0.876025	2.45998
ENSG00000164188	RANBP3L	-2.74736	-2.96014	-0.0179201	0.317243	0.64585	-1.1393	5.49756	-1.92472	2.3288
ENSG00000175567	UCP2	1.48196	1.36817	-2.60984	2.53697	-0.452546	1.60103	-4.99769	2.96857	-1.89663
ENSG00000166432	ZMAT1	3.20946	-2.71535	3.46575	2.35577	1.5382	-2.51311	-0.367868	-3.21132	-1.76154
ENSG00000143674	MAP3K21	4.08204	-1.28926	-1.67239	-1.67239	-1.67239	0.590741	-1.67239	4.97844	-1.67239
ENSG00000130224	LRCH2	1.73869	-1.34653	1.28374	1.74421	-5.76466	3.10706	1.2559	-1.84107	-0.177328
FAM198A	FAM198A	-2.67378	2.42021	3.40053	3.15031	-2.41535	-0.780601	-2.67378	1.93278	-2.36033
ENSG00000255622	PCDHB17P	-2.51736	1.75049	-1.19616	-0.97572	-2.19321	0.206063	5.61722	1.76678	-2.4581
ENSG00000066382	MPPED2	-1.844	0.37323	-1.844	-1.844	0.397039	-1.844	-1.24533	6.27458	1.57648
ENSG00000079308	TNS1	1.56733	2.15349	1.97794	1.19759	2.77237	-0.910889	-5.56723	-1.94222	-1.24837
ENSG00000109738	GLRB	1.49534	0.333914	-0.371699	2.3395	-4.36329	2.69707	-4.36329	0.25873	1.97372
ENSG00000231672	DIRC3	0.826522	0.0880827	-0.115538	1.42282	4.70052	2.07153	-3.57308	-3.29445	-2.12641
ENSG00000164107	HAND2	1.97065	2.62835	1.1279	1.63815	0.317651	1.28256	-4.51346	0.0616642	-4.51346
ENSG00000269113	TRABD2B	-1.71497	-3.62808	1.40214	0.16512	-2.79239	-1.7349	0.902728	3.48615	3.91421
ENSG00000021355	SERPINB1	-0.885459	0.063836	-3.87662	-3.54825	1.32571	-1.24508	4.03138	2.63708	1.4974
ENSG00000165655	ZNF503	-0.739071	0.303469	1.15647	1.09865	-4.58259	-3.44666	3.51701	-0.250095	2.94282
ENSG00000157542	KCNJ6	-1.53264	-1.81097	-1.50889	-1.81097	-1.55253	1.85266	-1.81097	2.77996	5.39435
ENSG00000054793	ATP9A	2.59518	0.489026	0.0901064	-5.3021	-3.41302	2.21022	0.0822094	1.29449	1.95389
ENSG00000282107	TMEM255B	-4.15251	0.66229	-2.12984	-0.358542	2.21312	-2.77779	1.99386	0.294433	4.25498
ENSG00000183049	CAMK1D	1.79677	0.516124	1.54385	0.571654	1.88464	-3.76251	-5.3838	1.71583	1.11744
ENSG00000125848	FLRT3	-0.162908	-4.34955	-0.63086	2.93427	-2.75612	3.3654	-0.873912	3.02446	-0.550784
ENSG00000175262	C1orf127	2.36815	0.412662	2.81497	3.44705	0.891399	-0.655485	-3.42976	-3.75993	-2.08906
ENSG00000107242	PIP5K1B	-1.59379	-3.42299	2.74775	-0.190254	-0.639468	-3.07652	0.919491	4.93716	0.318628
ENSG00000177459	ERICH5	-1.43899	-0.0259479	1.36969	3.70108	0.859211	3.64776	-3.71105	-1.26152	-3.14024
ENSG00000276547	PCDHGB5	1.66073	0.0667974	-2.13237	0.397027	-0.918625	-2.68332	3.61646	-3.76653	3.75983
ENSG00000180190	TDRP	1.68847	-1.78057	-1.70165	-1.8573	-2.2077	4.67135	-2.46614	0.237044	3.41649
ENSG00000169427	KCNK9	-2.82813	1.17703	-2.88563	-3.14609	0.247184	-0.123225	1.58339	5.08674	0.888732
ENSG00000167601	AXL	3.34883	-2.53432	2.40331	3.27486	-0.153209	-0.959604	0.14712	-0.964022	-4.56297
AC079089.1	AC079089.1	0.992134	1.28755	2.32047	2.51813	1.71446	0.935183	-4.3199	-1.12813	-4.3199
AL445673.1	AL445673.1	1.48237	-0.684156	3.45123	3.56651	-2.56102	1.4763	-3.6834	-2.6478	-0.400028
ENSG00000126950	TMEM35A	1.64267	-2.35414	0.99863	2.14514	-4.66278	2.64256	2.85953	-2.21325	-1.05835
ENSG00000130413	STK33	-2.18309	3.65664	-2.18309	-2.18309	-2.18309	2.68634	-0.697598	3.97372	-0.886747
ENSG00000204379	XAGE1A	2.66587	2.43409	-2.52533	-0.893002	2.91995	2.97441	-2.52533	-2.52533	-2.52533
ENSG00000235207	TUBBP6	4.48405	2.08446	-0.612237	-0.33457	0.172451	2.63192	-3.23714	-1.93507	-3.25386
ENSG00000177807	KCNJ10	-1.5359	-0.328241	-2.42077	2.98287	-1.7367	-2.0972	-1.37634	5.36822	1.14404
ENSG00000197971	MBP	-2.16332	-1.47775	0.213133	0.140533	-2.16332	5.75422	-2.16332	2.59086	-0.73104
ENSG00000133800	LYVE1	-1.16328	5.32211	-1.10183	-1.71539	0.128201	3.64966	-2.05169	-1.01609	-2.05169
ENSG00000136859	ANGPTL2	-0.859757	2.98494	-0.899136	0.986233	-3.28556	0.552297	-4.20654	3.97461	0.752916
ENSG00000188051	TMEM221	-0.305731	-2.88457	-2.55848	-0.140467	-2.98434	-0.0665539	1.97485	4.98825	1.97703
ENSG00000130294	KIF1A	-0.977572	4.5182	-1.53047	-3.66509	-1.74307	2.8107	-0.653837	2.53091	-1.28976
ENSG00000007171	NOS2	1.64415	-2.83342	1.11528	-1.08382	-1.36583	-0.344217	-2.23475	5.96809	-0.865477
ENSG00000137843	PAK6	1.47962	2.8137	2.24049	0.498263	1.32993	1.37752	-4.5007	-1.30893	-3.92989
ENSG00000167306	MYO5B	-1.69332	-2.58173	-2.03	-0.356696	-2.1042	-0.491752	1.41061	5.53957	2.30753
ENSG00000183876	ARSI	-0.496653	5.2439	-1.601	2.18605	-3.61105	-2.2167	-1.1182	1.45715	0.156507
ENSG00000137265	IRF4	-1.81465	4.03227	-2.40098	-0.953465	-1.58068	-1.30871	-1.87811	4.53924	1.36508
ENSG00000095596	CYP26A1	-1.38251	-1.38251	-1.38251	-1.38251	-1.38251	-1.38251	-1.05235	4.42802	4.91942
ENSG00000113231	PDE8B	-2.6128	1.48701	-0.678087	-1.36628	0.870545	-3.51468	-1.76205	3.95411	3.62223
AL353615.1	AL353615.1	2.18302	2.36073	1.5578	2.03808	2.94555	-2.77129	-2.77129	-2.77129	-2.77129
ENSG00000166292	TMEM100	1.6081	3.19599	-0.912087	0.499677	-5.16907	0.296709	-2.56634	3.001	0.0460285
ENSG00000119638	NEK9	0.762051	1.35932	1.2968	-0.13644	1.21892	-6.96856	0.736589	0.81388	0.917438
ENSG00000111110	PPM1H	-3.36993	0.0535993	-1.32287	-0.774956	-1.47115	-2.82086	3.62461	2.42638	3.65518
ENSG00000149403	GRIK4	-1.52036	0.370261	-2.09688	-2.22274	0.228373	-2.86796	2.95316	-0.077839	5.23399
ENSG00000223756	TSSC2	5.61881	-2.19298	-1.82366	-0.149492	-1.97993	2.60194	0.396715	-0.108745	-2.36266
ENSG00000144488	ESPNL	2.25294	2.08287	1.9633	1.19905	3.06869	-0.892822	-3.30692	-3.30081	-3.06629
AC004846.1	AC004846.1	-2.79215	-3.07047	-1.55276	-3.07047	3.2631	2.235	0.426045	1.64099	2.92072
ENSG00000198088	NUP62CL	1.00063	2.24876	0.866106	0.862683	1.33574	3.66909	-3.54424	-3.20797	-3.2308
ENSG00000242516	LINC00960	0.723522	1.20113	4.24885	3.20898	-1.26099	-0.219857	-3.48637	-3.24712	-1.16814
ENSG00000107796	ACTA2	1.08276	-2.39243	-2.38462	-4.72786	0.426577	2.88141	0.158025	2.84686	2.10929
ENSG00000064655	EYA2	-0.296197	-2.8024	-1.54085	-1.43777	-2.8024	1.63258	4.7695	-0.660835	3.13838
ENSG00000129422	MTUS1	-0.0739749	1.84883	-3.50124	-1.20864	1.18019	1.70497	4.6581	-3.34667	-1.26155
ENSG00000205632	LINC01310	1.57198	-0.135189	4.46756	0.798263	2.91485	-2.22974	-3.29034	-1.78575	-2.31163
ENSG00000182957	SPATA13	1.24037	2.19805	1.73919	1.8147	1.77091	-0.0258186	-4.71457	0.19704	-4.21987
ENSG00000266256	LINC00683	0.674895	0.717012	3.20706	3.88035	0.476079	0.358346	-3.47971	-3.14344	-2.69059
ENSG00000109576	AADAT	-3.78027	3.77623	-3.74008	-0.203199	-0.75655	2.42197	-0.828543	2.37775	0.732682
ENSG00000188487	INSC	1.07643	0.386167	4.68283	1.84791	0.48129	0.759885	-3.07817	-3.07817	-3.07817
ENSG00000197380	DACT3	-4.60166	-1.44957	0.528565	0.702374	-0.763431	-2.72887	3.20528	2.08067	3.02665
ENSG00000225778	PROSER2-AS1	-2.76935	2.33344	-0.211932	0.339599	0.83126	5.25548	-2.59127	-2.69892	-0.488309
ENSG00000164532	TBX20	0.554588	2.25267	2.36589	1.40636	1.09297	2.57689	-3.41646	-3.41646	-3.41646
ENSG00000137648	TMPRSS4	-0.801821	-1.08014	-1.08014	-1.08014	-1.08014	-1.08014	6.93054	-1.08014	0.352136
ENSG00000184194	GPR173	0.700248	-3.0829	1.35872	-0.114727	-2.60537	-1.54676	-2.25794	3.01431	4.53442
ENSG00000183578	TNFAIP8L3	-1.11471	-0.105688	1.31208	-1.2936	-1.41137	-0.993011	-2.65823	-0.140985	6.40551
ENSG00000103044	HAS3	-2.57156	-2.0794	0.54264	-2.20755	-0.961416	-0.662009	0.6683	6.01863	1.25237
ENSG00000139329	LUM	0.731053	0.76396	3.09987	1.8978	3.50395	-0.878129	-3.00998	-2.5134	-3.59513
ENSG00000177469	CAVIN1	-3.73816	-1.45301	0.263449	0.0466528	-0.658368	-3.43843	2.57727	2.93751	3.46309
ENSG00000147655	RSPO2	-2.37904	-2.65736	3.54567	1.45333	-1.67122	4.26128	-2.65736	0.404378	-0.299677
CYR61	CYR61	-0.0722925	-1.76055	3.57757	-0.84777	-0.436144	0.567062	-4.88264	3.83293	0.0218409
ENSG00000174348	PODN	-0.069025	-2.26776	-0.452931	-1.20373	-2.95333	-1.55897	-0.110986	4.83779	3.77895
ENSG00000137857	DUOX1	3.3236	0.719105	3.67317	0.937596	1.33233	-0.997684	-3.0613	-3.0369	-2.88992
ENSG00000153976	HS3ST3A1	-1.54991	-1.54991	-1.54991	-1.54991	-1.54991	-1.54991	5.32968	3.55176	0.418032
ENSG00000170819	BFSP2	-1.56648	-1.8448	-1.8448	-1.8448	0.271241	-1.8448	5.97548	1.12326	1.57569
ENSG00000258545	RHOXF1-AS1	-1.85813	-1.17256	4.87676	4.10601	-1.5997	0.321025	-1.52796	-1.85813	-1.28732
ENSG00000104413	ESRP1	-0.249225	1.47536	4.6452	3.29048	-1.75622	-0.146411	-2.40441	-2.16515	-2.68963
AC091849.2	AC091849.2	-1.01958	-1.73182	-0.336513	-1.73182	-1.25429	-1.73182	0.386898	6.54287	0.876084
ENSG00000248498	ASNSP1	5.91201	-1.24945	-2.18491	-1.14924	-2.18491	2.54391	-0.154248	-0.326957	-1.2062
ENSG00000115232	ITGA4	2.55622	1.14709	-1.84787	2.05161	-0.19797	0.460106	-5.70679	2.49131	-0.953706
ENSG00000183114	FAM43B	-5.80744	0.608854	1.18126	1.54561	0.83528	-2.16274	3.0232	1.55197	-0.776003
ENSG00000129514	FOXA1	2.93133	2.2126	1.23084	-1.38136	-0.5733	3.39419	-3.89871	-0.587679	-3.32791
AC131532.1	AC131532.1	-2.27505	3.03344	2.47203	2.40733	-2.27505	3.12619	-2.27505	-1.93878	-2.27505
ENSG00000115738	ID2	2.88554	2.19125	1.91352	0.957073	2.41765	-1.02916	-2.33434	-2.88158	-4.11995
ENSG00000184221	OLIG1	-0.876514	-0.876514	-0.876514	-0.876514	-0.876514	-0.876514	-0.876514	7.01211	-0.876514
ENSG00000129682	FGF13	1.58687	1.15659	-0.748909	1.26048	1.20732	2.12161	-0.209524	0.20317	-6.5776
ACPP	ACPP	2.83677	0.140669	-0.00118147	0.862775	4.20157	0.288174	-4.39564	-2.89105	-1.04208
ENSG00000271605	MILR1	-1.60614	-2.31838	4.08849	4.19839	-1.33223	-2.31838	-1.98821	-0.0934464	1.36992
ENSG00000142765	SYTL1	-1.35741	5.18849	-1.81918	1.81122	2.09326	-2.25963	0.640702	-2.76387	-1.53357
ENSG00000155961	RAB39B	-2.21553	-2.48286	-1.8184	-0.779829	-1.8876	0.62942	5.5523	2.18398	0.818518
ENSG00000158473	CD1D	-3.31466	2.75152	-0.0842773	3.91521	1.59388	-3.31466	1.4388	-2.27906	-0.706753
ENSG00000154153	RETREG1	0.936591	0.41063	1.04275	1.28139	1.84777	0.0809002	-6.35042	2.29275	-1.54237
ENSG00000103355	PRSS33	-0.874908	-0.874908	-0.874908	-0.874908	-0.874908	-0.874908	-0.874908	6.99927	-0.874908
ENSG00000187210	GCNT1	-2.10712	-2.10712	-1.34263	-0.897616	-1.62959	-1.24766	0.735225	5.27795	3.31857
ENSG00000076826	CAMSAP3	3.25245	-2.36622	0.432778	2.76423	-3.6719	3.42483	-2.07642	-0.970432	-0.789321
ENSG00000111799	COL12A1	-1.36625	3.48121	0.255238	-1.77	-3.59633	-2.07892	2.21429	3.84326	-0.982502
ENSG00000164695	CHMP4C	-1.43412	4.85605	-1.43412	-1.09782	-0.95659	4.36894	-1.43412	-1.43412	-1.43412
ENSG00000164588	HCN1	-1.23722	-0.367147	-1.51554	-1.51554	-1.51554	-1.16906	-0.690583	1.50012	6.5105
ENSG00000114670	NEK11	0.916106	2.24811	2.18443	0.710792	3.28471	0.322596	-4.32016	-2.73554	-2.61104
ENSG00000114270	COL7A1	-0.028556	5.72936	0.964881	0.785031	1.10143	-2.06764	-2.55807	-2.63895	-1.28749
ENSG00000026025	VIM	0.377674	0.379959	-0.30557	-5.87454	2.58408	-1.50344	-0.216319	2.88164	1.67652
ENSG00000197629	MPEG1	-0.912051	-0.912051	-0.912051	-0.912051	-0.912051	-0.912051	-0.912051	6.98296	-0.598601
ENSG00000160716	CHRNB2	2.85315	0.51024	2.2086	2.76404	-1.47287	1.2176	-4.94466	-0.868024	-2.26807
ENSG00000141441	GAREM1	-1.00653	1.55566	-2.8944	-3.81965	-0.481189	-1.53358	2.91239	3.96535	1.30196
ENSG00000109047	RCVRN	-0.270095	-1.1585	-1.1585	-1.1585	-1.1585	-1.1585	6.82312	-1.1585	0.398
ENSG00000175183	CSRP2	-1.372	0.910358	-3.74761	-0.256341	-4.15261	1.55709	3.33372	2.2375	1.4899
AC021504.1	AC021504.1	-3.51859	0.793083	2.50496	2.53949	-3.51859	1.80655	1.34091	-3.18231	1.2345
ENSG00000118596	SLC16A7	2.42939	0.0221612	-1.46582	2.74431	-1.7521	0.379834	-4.86496	-0.8923	3.39948
ENSG00000100379	KCTD17	0.48939	-4.67263	-1.0925	-1.75519	-2.40802	2.26335	2.11489	2.87715	2.18356
ENSG00000006638	TBXA2R	-0.433225	2.77558	-4.04223	-0.395862	-2.68532	-0.680692	-1.09847	3.27834	3.28189
ENSG00000173110	HSPA6	-2.97692	-2.97692	-1.58161	-0.673069	-0.463869	-0.292318	4.94016	2.81323	1.21132
ENSG00000181143	MUC16	-0.873488	-2.06043	-2.06043	-2.06043	-2.06043	-0.524299	4.7613	1.39568	3.48254
ENSG00000145920	CPLX2	4.55347	1.96334	0.174171	-1.72695	2.83988	-0.912425	-2.76141	-1.0385	-3.09158
ENSG00000254285	KRT8P3	-1.72405	6.61177	-1.93351	-1.62675	-0.767995	-0.841231	-0.116867	0.579443	-0.180815
ENSG00000111913	RIPOR2	-0.814248	-1.11602	0.835951	2.02787	-2.30228	-1.08217	-3.0945	5.65118	-0.105772
[truncated: 2 more rows]
