# Supplementary material for: Patient-derived tumoroids from CIC::DUX4 rearranged sarcoma identify MCL1 as a therapeutic target
Source: Nat Commun. 2025 Aug 21;16:7688. doi: 10.1038/s41467-025-62629-6 (PMC12370961; doi:10.1038/s41467-025-62629-6)
Supplement: Supplementary file 4 — Supplementary Data 2 [file 41467_2025_62629_MOESM4_ESM.xlsx]

## Sheet: Tabelle1
Supplementary Data 2. Genes differentially expressed between CDS and EwS. Analysis was performed with DSeq2 using fold change>2 and FDR<0.1.
Symbol	Ensembl_ID	Effect CDS-ES	CDS-ES_log2FC	CDS-ES_adjPval	ESZH001	ESZH002	ESZH004	ESZH007	ESZH008	ESZH009	CDSZH001	CDSZH002	CDSZH003
CD177	ENSG00000204936	Up	29.9775	3.96453e-17	2	2	2	2	2	2	2	15.4296	10.4187
ZNF385D	ENSG00000151789	Up	16.8689	2.12788e-22	2	2	2	2	2	2	15.5779	10.2249	13.8089
CRH	ENSG00000147571	Up	16.7889	8.17984e-15	2	2	2	2.3363	2	2	4.5573	16.1605	13.5309
RELN	ENSG00000189056	Up	15.6659	2.95695e-43	2	2	2	2	2	2.62565	13.1605	13.9323	14.8605
TMEM132C	ENSG00000181234	Up	15.5623	3.90424e-19	2.27832	2	2	2	2	2	7.57903	13.9448	14.3173
TIE1	ENSG00000066056	Up	14.4929	9.21247e-40	2.27832	2	2.55173	2	2	2.62565	13.6728	12.4714	15.1876
SCARA5	ENSG00000168079	Up	14.3895	1.51192e-26	2.27832	2.68557	2	2.83798	2.47753	4.62237	17.4797	12.6693	16.8093
IRX1	ENSG00000170549	Up	14.1728	1.1497e-34	2	2	2	2	2	2	10.6019	11.7462	12.2782
KIAA1755	ENSG00000149633	Up	14.1463	2.7404e-19	2	2	2.30208	2.83798	2	2.34648	8.64395	12.5176	15.2703
MEOX2	ENSG00000106511	Up	14.1213	1.87296e-12	2	2	2	2	2	2.34648	13.5741	5.14971	10.1968
CALB2	ENSG00000282830	Up	14.0891	1.64347e-09	2	2	2	2	2	2.85946	3.02051	14.2629	12.893
CARD10	ENSG00000100065	Up	13.6155	1.31754e-28	2	2	2	2	2.47753	2	12.1142	10.5908	12.8137
SOD3	ENSG00000109610	Up	13.5731	5.34388e-39	2	2.38313	2	2	2	2	10.868	11.6739	11.9781
THBD	ENSG00000178726	Up	13.4653	1.42723e-11	2	2	2	2	2	2	5.96884	12.3706	9.53853
ADAMTS12	ENSG00000281690	Up	13.3254	2.34202e-78	2.27832	2.68557	2	2	2.47753	2.34648	13.2225	13.0531	13.5158
GATA6	ENSG00000141448	Up	13.1543	3.41624e-27	2	2	2	2	2	2	11.0589	9.29148	11.0774
GFRA1	ENSG00000151892	Up	13.1372	8.21105e-14	2	2	3.26155	2.83798	2.98615	2.34648	3.34651	15.069	14.7783
ARHGEF15	ENSG00000198844	Up	13.0674	4.53233e-20	2	2	2	2.60884	2	2.34648	11.6289	9.1224	13.1678
FGD5	ENSG00000154783	Up	13.0047	4.36293e-28	2	2	2.94986	2	2.25843	2.34648	13.356	10.51	13.4977
CYB5R2	ENSG00000166394	Up	12.9257	6.92714e-09	2	2	2	2	2	2	9.85594	11.673	3.29634
SHISA3	ENSG00000178343	Up	12.7135	1.16661e-26	3.74012	3.14839	2.94986	3.03567	2.25843	4.17915	16.2234	9.09773	15.5178
DLGAP2	ENSG00000282152	Up	12.5519	1.12046e-12	2	2	2	2	2	2	11.4319	7.39956	8.29303
CDH20	ENSG00000101542	Up	12.4307	1.56396e-10	2	2	2.55173	2	2	2.34648	3.83657	12.7822	10.2111
TMEM132D	ENSG00000151952	Up	12.4263	8.73561e-05	2	2	2	2	2	2	2	11.3831	8.23379
NPTX1	ENSG00000171246	Up	12.4209	2.1987e-50	2	3.14839	4.16794	2.83798	4.04923	3.66522	14.9132	14.6799	15.9211
PTGER2	ENSG00000125384	Up	12.3299	1.41756e-07	2	2	2	2	2	2	3.02051	8.14615	11.2836
VAT1L	ENSG00000171724	Up	12.2897	2.34637e-06	3.04539	2	2	2	2	5.5678	5.24584	15.2343	16.2983
SENCR	ENSG00000254703	Up	12.2336	1.83328e-15	2	2	2	2	2	2	10.5749	7.07945	9.88357
SLITRK2	ENSG00000185985	Up	12.0441	8.88666e-09	2	2	2	2	2	2	11.0568	6.78198	5.51539
TWIST2	ENSG00000288335	Up	11.99	4.82759e-32	2	2.93546	2	2	2.25843	2	11.4479	10.6738	11.8356
ZIC1	ENSG00000152977	Up	11.9293	4.96337e-08	2	2.38313	2	2	2.98615	2	2.33017	12.6621	11.8986
SULT1C4	ENSG00000198075	Up	11.6931	2.21287e-16	2	2.93546	2	2.60884	2	3.39436	13.1242	9.19656	13.307
TENM4	ENSG00000149256	Up	11.6861	1.85821e-12	2	2.38313	3.39531	2	2	3.39436	10.8072	14.3462	9.47304
CD93	ENSG00000125810	Up	11.6835	4.09276e-13	2	2	2	2	2	3.06061	11.3877	11.8496	8.76162
AL359555.1	AL359555.1	Up	11.6283	8.83411e-12	2	2	2	2	2	2.62565	5.73809	10.3943	10.9165
VGF	ENSG00000128564	Up	11.5864	2.25378e-21	8.11042	3.64578	3.63054	4.51735	4.11604	4.26313	16.6657	17.616	17.7047
LRRTM3	ENSG00000198739	Up	11.5548	1.27471e-11	2	2	2	2.3363	2	2	10.2366	10.017	4.9169
NMUR2	ENSG00000132911	Up	11.5247	0.000183065	2	2	2	2	2	2	2	10.0387	9.08412
GALNT15	ENSG00000131386	Up	11.4928	1.14877e-15	2	2	2.55173	2.83798	2.83569	2.62565	13.7779	7.82397	9.52718
AL031651.2	AL031651.2	Up	11.4858	5.11523e-07	2	2	2	2	2	2	2.82496	8.27399	10.2758
IL18R1	ENSG00000115604	Up	11.4373	0.000223138	2	2	2	2	2	2	2	10.0545	8.77447
TM4SF1	ENSG00000169908	Up	11.4184	1.05462e-24	2	2.93546	2	2	2	3.06061	11.8509	11.7155	11.5668
CD22	ENSG00000012124	Up	11.3882	7.3335e-12	2	2	2	2	2	2	10.1426	7.75552	6.76601
ITGA8	ENSG00000077943	Up	11.3701	1.71878e-12	2	2.68557	2	2	2	2.34648	6.0827	10.3625	11.3681
LAPTM5	ENSG00000162511	Up	11.2867	2.91305e-26	2	2.38313	2	2.83798	2.25843	2.62565	12.6231	10.4078	10.1209
LIPG	ENSG00000101670	Up	11.2628	4.58358e-09	2	4.30864	2	2	2.6677	5.42925	15.6799	13.8382	11.5108
ADCY8	ENSG00000155897	Up	11.2513	2.59889e-12	2	2	2	2	2	2	6.30544	8.50001	9.78701
EXOC3L2	ENSG00000283632	Up	11.2126	1.74246e-22	2	2.68557	2	2	2	2.34648	9.94897	9.17838	10.9359
ZNF812P	ENSG00000224689	Up	11.1913	1.54661e-05	2	2	2	2.3363	2	2	2	9.4558	10.054
GPR4	ENSG00000177464	Up	11.1559	5.6478e-19	2	2	2	2	2	2	9.34655	7.63114	8.61217
EVA1A	ENSG00000115363	Up	11.1224	2.62287e-08	2	2	2.30208	2	2.25843	2	2.59867	10.9778	8.35422
FENDRR	ENSG00000268388	Up	11.0936	5.33779e-10	2	2	2	2	2	2	9.56408	8.63187	5.13185
ALDH1A3	ENSG00000184254	Up	11.0732	6.2397e-09	3.54352	2	2	2	2	2.34648	6.18822	12.3772	12.0509
PRUNE2	ENSG00000106772	Up	11.0578	2.99668e-07	2	2	2	2	2	3.06061	4.35461	11.8046	9.80435
FUT1	ENSG00000174951	Up	10.9946	5.46389e-12	2	2	2	2.3363	2	3.06061	11.8237	7.24836	10.5682
LHX2	ENSG00000106689	Up	10.9682	1.32908e-12	2.71224	2.68557	3.1141	2.3363	2.47753	2	4.5573	13.5264	9.06855
ANKRD55	ENSG00000164512	Up	10.9147	3.02209e-13	2	2.38313	2	2	2	2	10.132	6.98694	7.73925
MAN1A1	ENSG00000111885	Up	10.8988	2.90779e-47	4.39387	5.29584	3.1141	2.60884	3.90554	4.74427	14.8112	14.3612	15.2224
CP	ENSG00000047457	Up	10.8933	2.70599e-11	2.27832	2	3.39531	2.83798	4.11604	2	7.18936	14.3157	11.2712
AL365181.3	AL365181.3	Up	10.803	4.96512e-11	2	2	2	2	2	2	8.88901	8.8179	5.60444
ABCC9	ENSG00000069431	Up	10.7965	3.47004e-06	2	3.90207	2	2	2	2	12.0389	6.72584	12.3324
MAP2	ENSG00000078018	Up	10.764	2.10081e-07	5.54092	3.64578	2	2	2	6.89598	15.9572	13.7948	16.0231
UNC5C	ENSG00000182168	Up	10.75	9.55911e-24	2.51154	4.11963	2.76449	2.60884	2	3.23711	13.122	10.3807	13.4304
CBLN4	ENSG00000054803	Up	10.7257	0.000933873	2	2	2	2	2	2	2	7.10168	9.61195
FOXF1	ENSG00000103241	Up	10.6816	1.50039e-10	2	2	2	2	2.47753	2	10.3592	8.4874	5.95982
SLC16A12	ENSG00000152779	Up	10.677	4.42556e-05	2	2.93546	2	2	2	2.34648	2	11.7427	8.16714
TEK	ENSG00000120156	Up	10.6322	2.28283e-11	2	2.38313	2	2.3363	2	2	10.4711	5.99658	7.5946
ITGA10	ENSG00000143127	Up	10.5803	3.36223e-18	3.9131	3.3339	3.26155	3.63233	2.25843	4.34249	14.845	7.54454	12.811
ADGRF5	ENSG00000069122	Up	10.4915	3.46728e-05	2	2.38313	2	2	2	4.08998	3.02051	8.3869	13.2626
CSPG4	ENSG00000173546	Up	10.4684	2.33813e-14	3.64516	4.01495	3.73518	3.36463	2.25843	6.50565	10.0546	15.8714	14.6985
DACH1	ENSG00000276644	Up	10.4132	5.47553e-16	3.18694	2	2	2.3363	2	2	9.49584	10.5306	11.105
CHL1	ENSG00000134121	Up	10.3141	0.000445448	2	3.77961	2	2	2	2.34648	2	12.6604	8.1865
ELFN1-AS1	ENSG00000236081	Up	10.3114	3.13553e-12	2	2	2	2	2	2	8.81516	6.74008	7.11819
MFNG	ENSG00000100060	Up	10.3102	8.61404e-10	2	2	2	2	2	2	8.77846	5.42119	7.73925
AGT	ENSG00000135744	Up	10.2813	2.69165e-61	2.88841	3.3339	3.1141	4.05318	3.65899	3.78369	11.9026	12.9455	13.9883
GLP2R	ENSG00000065325	Up	10.2133	2.16082e-06	2	2	2	2	2	2	9.14636	3.95881	6.1093
SLC26A9	ENSG00000174502	Up	10.209	0.00169226	2	2	2	2	2	2	2	7.37239	8.90582
PPARGC1A	ENSG00000109819	Up	10.1852	1.68882e-08	2	2	2	2	2.25843	2	4.03066	9.35531	7.7523
HS3ST3B1	ENSG00000125430	Up	10.1841	8.77395e-18	2.71224	2	2.30208	2	2	2	10.3341	9.19914	8.31078
AC106881.1	AC106881.1	Up	10.151	2.25548e-11	2	2	2	2	2	2	8.50789	6.04326	7.60183
HS3ST3A1	ENSG00000153976	Up	10.1504	5.54443e-07	2	2	2	2	2	2	8.87959	7.10168	3.96794
MAG	ENSG00000105695	Up	10.0878	1.96001e-06	2	2	2	2	2	2	9.04605	5.52353	4.5493
NECAB2	ENSG00000103154	Up	10.0873	3.38563e-12	2.27832	2	2	2	2	2.34648	5.76563	9.53757	8.47328
POSTN	ENSG00000133110	Up	10.0751	7.71941e-13	2	5.42403	2.55173	3.36463	4.41032	4.26313	13.9783	8.95241	14.6725
WT1-AS	ENSG00000183242	Up	10.0145	2.4566e-07	2	3.14839	2	2	2	3.06061	11.7939	4.86786	10.0166
CYP26A1	ENSG00000095596	Up	9.95139	4.68554e-05	2	2	2	2	2	2	2.33017	7.81053	8.30193
CHRM3	ENSG00000133019	Up	9.91095	1.68487e-09	2	2	2	2.3363	2	3.53613	8.10623	10.9321	10.8421
SHC4	ENSG00000185634	Up	9.88762	5.67862e-35	3.43417	4.30864	3.51771	4.91894	5.86158	3.23711	13.4851	14.6917	14.0738
NOVA2	ENSG00000104967	Up	9.87556	2.7062e-12	4.92529	2.38313	3.1141	2	2	3.06061	11.8625	12.0335	13.2024
CDC42EP1	ENSG00000128283	Up	9.82466	2.39136e-16	3.9131	2.68557	3.92412	3.63233	2	2.34648	13.3391	9.19139	12.1699
FBN2	ENSG00000138829	Up	9.79239	0.000123494	2.51154	8.55574	2	2	2	3.89318	14.3346	16.5041	15.7966
AP001122.1	AP001122.1	Up	9.784	0.00475897	2	2	2	2	2	2	8.76828	2	5.54569
ABCC8	ENSG00000006071	Up	9.75804	1.34526e-05	2	2	2	2	2	2	2.82496	8.10823	7.60902
SPON2	ENSG00000159674	Up	9.74547	8.90105e-24	8.02343	3.90207	5.9703	7.7971	7.56968	5.94364	17.8644	15.2574	15.8854
MYBPC2	ENSG00000086967	Up	9.74456	7.89438e-09	3.04539	4.47573	3.1141	2	2.6677	2.62565	3.83657	13.6614	9.04488
AC007846.1	AC007846.1	Up	9.72472	7.97141e-13	2	2.38313	2	2.60884	4.41032	2.34648	11.5706	11.5394	11.7166
ANGPT2	ENSG00000091879	Up	9.71125	7.23672e-36	3.31585	4.11963	3.26155	2.60884	3.46759	4.34249	13.2966	10.5819	13.1904
AC099344.1	AC099344.1	Up	9.70407	1.26371e-06	2	2	2	2	2	2	8.13291	7.38151	3.77684
LINC02418	ENSG00000214039	Up	9.70277	5.11523e-07	2	2	2	2	2	2	8.06249	4.05308	7.46585
THBS1	ENSG00000137801	Up	9.69375	7.09579e-11	2.71224	3.49825	4.66839	3.7496	2	3.99493	5.5608	12.2343	14.0455
CDH2	ENSG00000170558	Up	9.69274	6.14893e-11	4.65983	4.21723	2.55173	2	2.47753	6.39831	14.7559	14.1187	11.9575
H19	ENSG00000288237	Up	9.63936	1.02851e-10	2	6.6972	4.01006	2.3363	6.49694	4.62237	14.0135	13.8224	15.7891
WT1	ENSG00000184937	Up	9.63444	4.88409e-07	2	4.30864	2	2.3363	2.98615	5.42925	14.3179	6.71146	11.6375
PAEP	ENSG00000122133	Up	9.63384	1.55456e-05	2	2	2	2	2	2	5.16542	8.60099	3.96794
SLCO2A1	ENSG00000174640	Up	9.57182	1.38831e-09	2	2.93546	2	2.3363	2	2	6.53081	10.3228	8.07147
HSPA7	ENSG00000225217	Up	9.56744	0.00012636	2	2	2	2	2	2	8.59873	4.64382	2.97871
ARHGAP22	ENSG00000128805	Up	9.50774	4.99647e-14	2	2.38313	2.55173	2	2	2.85946	10.1517	9.91868	6.88926
AC090673.1	AC090673.1	Up	9.49837	5.33099e-19	2	2.68557	2.55173	2	2	2	8.22009	9.50458	8.71573
DMD	ENSG00000198947	Up	9.47686	1.37775e-06	2	3.3339	2	2	2	2	6.34249	9.89342	9.97686
AC134312.5	AC134312.5	Up	9.43875	0.00695688	2	2	2	2	2	2	2	8.34559	5.81808
CELF2	ENSG00000048740	Up	9.43165	5.08262e-07	6.06574	2.68557	2	2.3363	2	2.85946	13.608	13.3425	10.3399
ETV4	ENSG00000175832	Up	9.42611	3.60713e-06	2.88841	2.38313	2.30208	9.71759	3.24686	2.85946	16.747	16.3294	16.621
CD177P1	ENSG00000204933	Up	9.41748	0.0101596	2	2	2	2	2	2	2	8.47468	4.35769
STX11	ENSG00000135604	Up	9.39862	2.00596e-05	2	3.3339	2	2	3.12239	2	2.59867	10.2237	11.2483
WSCD1	ENSG00000179314	Up	9.37045	4.45885e-08	3.74012	2	2.55173	2	6.78052	4.17915	14.0251	13.6648	13.7668
EDN3	ENSG00000124205	Up	9.36989	0.00122052	2	2.38313	2	2	2	2	2	5.01566	8.88524
ROBO4	ENSG00000154133	Up	9.35474	0.0111453	2	2	2	2	2	2	2	8.4138	4.28771
AC011899.2	AC011899.2	Up	9.34857	0.0089026	2	2	2	2	2	2	2	8.32684	5.24696
GATA6-AS1	ENSG00000266010	Up	9.33793	8.95316e-08	2	2	2	2	2	2	6.26741	5.27236	7.93507
CRHBP	ENSG00000145708	Up	9.32426	0.000133977	2	2	2	2.83798	2	2	5.96884	9.88543	2.5708
LCN1	ENSG00000160349	Up	9.30575	0.00114232	2	2	2	2	2	2.34648	2	8.78394	5.42048
ANKRD35	ENSG00000198483	Up	9.2911	9.85751e-10	2	2	2.30208	2.3363	2	2.34648	8.77507	4.30375	8.93473
IL31RA	ENSG00000164509	Up	9.28312	4.23717e-17	3.18694	2.68557	2.30208	3.95891	3.24686	2.62565	12.4354	6.99884	11.5454
FCGR2C	ENSG00000244682	Up	9.28011	6.88242e-05	2	2	2	2	2.25843	2	8.82173	4.37848	2.5708
VCAN	ENSG00000038427	Up	9.27319	4.78772e-06	2.51154	4.82443	2.94986	2.83798	2.47753	9.92722	15.3763	14.5583	17.8961
SCNN1A	ENSG00000111319	Up	9.27074	1.24917e-10	2.27832	2	2	2	2.25843	2	5.62235	7.26815	8.83399
AC007207.1	AC007207.1	Up	9.26886	0.000235498	2	2	2	2	2	2	2.33017	7.81053	6.84122
COL14A1	ENSG00000187955	Up	9.25761	6.07987e-09	2	4.62546	3.73518	4.86797	4.69888	7.48232	10.1026	13.5012	15.9741
LINC02425	ENSG00000256259	Up	9.24376	1.0045e-05	2	2.38313	2	2	2	2	8.45812	2.6088	6.77882
NEFL	ENSG00000277586	Up	9.21995	2.31415e-06	2	2	5.15693	5.23274	2.6677	6.22067	15.0862	7.13439	12.6131
AC087521.1	AC087521.1	Up	9.21727	1.22398e-07	2	2	2.30208	2.3363	2.25843	2	4.03066	9.65683	5.6883
APOL3	ENSG00000128284	Up	9.1993	1.19554e-09	2	2	2	2.83798	2.83569	2	7.32511	7.95183	10.5525
ICA1	ENSG00000003147	Up	9.19319	1.4965e-09	2.88841	2	2	2	2	3.06061	10.5749	7.17688	9.25429
ANKFN1	ENSG00000153930	Up	9.17825	7.36147e-05	2	2.68557	2	2	2	2	9.15159	5.49021	2.5708
AC010649.1	AC010649.1	Up	9.15088	0.000933873	2	2	2	2	2	2	2.33017	8.1831	4.48821
PLVAP	ENSG00000130300	Up	9.14294	2.19121e-28	3.31585	2.93546	2.30208	2	2.83569	2.34648	11.2093	9.43626	10.2334
ETS1	ENSG00000134954	Up	9.12948	1.91514e-09	9.86904	3.14839	7.55107	8.80793	3.36144	4.17915	17.8882	15.6177	17.2025
CEND1	ENSG00000184524	Up	9.11448	1.03022e-10	2	2.68557	2.55173	3.2095	2.47753	3.06061	5.71001	11.9696	7.48942
GBX2	ENSG00000168505	Up	9.11072	7.77485e-10	2	2	3.1141	2.3363	2.25843	2.34648	5.79265	10.8832	7.51261
AC069113.3	AC069113.3	Up	9.10446	8.32525e-05	2	2	2	2	2	2	8.0231	3.36455	5.24696
PDLIM1	ENSG00000107438	Up	9.10288	1.24499e-15	2.51154	5.20359	3.39531	2	3.24686	4.80156	13.0338	12.8244	11.8026
DUSP10	ENSG00000143507	Up	9.07315	1.2404e-23	3.54352	2	2.76449	2.60884	2	3.39436	10.7762	11.094	10.2769
TRPM3	ENSG00000083067	Up	9.06955	5.31573e-06	2	3.49825	2	2.60884	2	2	9.32588	10.7998	4.35769
SPON1	ENSG00000262655	Up	9.06516	3.62245e-08	2	4.69488	3.63054	8.08064	4.65462	4.34249	12.4298	13.21	16.1861
IGF2	ENSG00000167244	Up	9.06064	6.31354e-20	2.51154	2.68557	3.92412	2	2.83569	3.06061	11.9887	9.13862	10.5534
STXBP5-AS1	ENSG00000233452	Up	9.02965	6.56746e-12	3.9131	3.14839	3.26155	3.2095	4.78353	2.34648	5.03571	12.1944	13.1077
MEF2C	ENSG00000081189	Up	9.02016	2.90319e-15	3.99239	5.20359	2	2.60884	3.36144	3.06061	13.106	11.1504	11.8629
MEIS3	ENSG00000105419	Up	9.01114	1.41578e-17	3.64516	2.68557	2.76449	2.60884	4.11604	4.62237	13.2499	8.97064	11.3761
MGLL	ENSG00000074416	Up	9.0079	3.26523e-22	4.84212	2.93546	4.81884	6.27621	3.97917	4.41771	14.356	11.3359	14.0019
BACH2	ENSG00000112182	Up	8.99825	2.1284e-05	2	2.68557	2	3.50468	2	6.37962	13.7897	11.979	12.1476
TFCP2L1	ENSG00000115112	Up	8.99324	1.03233e-05	2	4.11963	2.30208	2.60884	2	4.74427	2.82496	12.8298	11.3724
BPI	ENSG00000101425	Up	8.98535	1.68224e-06	2	2	2	2.3363	2.47753	4.4892	6.8595	10.5016	11.8715
GGT5	ENSG00000099998	Up	8.97937	1.19819e-07	2	4.76111	2.94986	2.60884	2.98615	2	12.8414	6.68226	9.60298
RGS11	ENSG00000076344	Up	8.93527	1.60834e-16	2	2	2.30208	2	2.6677	2.34648	8.70923	7.20795	9.20531
AC005224.4	AC005224.4	Up	8.93413	1.24993e-08	2	2	2	2	2.6677	2	8.77846	7.41739	6.36854
HGF	ENSG00000019991	Up	8.92326	5.03881e-05	2	2	2	2	2	3.53613	8.68058	5.79308	10.4033
LAMA4	ENSG00000112769	Up	8.91989	4.6636e-26	4.50621	5.81549	5.73821	6.7402	4.2997	4.26313	14.6068	12.1003	14.9717
RUNX1	ENSG00000159216	Up	8.89366	5.05616e-14	3.64516	2	2.94986	2.3363	4.24104	2	10.4178	11.5953	11.242
GGTA1P	GGTA1P	Up	8.85754	3.12818e-07	2	2	2	2.3363	2	2	4.78966	5.67944	8.13761
PDE10A	ENSG00000112541	Up	8.83806	4.23289e-07	2	5.81549	2.76449	5.49033	2.25843	2	12.7036	12.7524	13.0561
AC109635.5	AC109635.5	Up	8.80083	0.0205132	2	2	2	2	2	2	2	4.44953	7.82203
AC092535.4	AC092535.4	Up	8.7882	1.30033e-22	3.31585	2.38313	3.73518	3.03567	3.24686	2.34648	11.6791	8.33155	11.3098
BEAN1	ENSG00000166546	Up	8.78131	1.09662e-14	2	2.38313	2.76449	2.83798	2.47753	2.34648	10.4048	5.94833	9.53476
TLR4	ENSG00000136869	Up	8.75999	0.0147271	2	2	2	2	2	2	2	6.82269	7.00281
GPX3	ENSG00000211445	Up	8.72559	1.51575e-07	3.74012	5.42403	3.63054	5.76562	2.98615	8.62927	8.05693	16.3713	14.384
HTRA3	ENSG00000170801	Up	8.71662	5.48468e-08	2	3.3339	2.30208	2	2	3.53613	7.45765	11.2008	8.89409
CHI3L1	ENSG00000133048	Up	8.66946	1.91425e-05	2.51154	2	2.55173	4.22504	2	4.41771	2.59867	12.6691	9.49843
AC024022.1	AC024022.1	Up	8.66647	2.89162e-05	2.27832	2	2.55173	2	2	2	8.89214	2.33628	6.95846
TNFSF11	ENSG00000120659	Up	8.65846	0.00119365	2	2	2	2	2	2	4.35461	2.6088	7.66529
LINC01393	ENSG00000225535	Up	8.65351	1.477e-11	2.71224	2.38313	2	3.36463	3.90554	3.99493	6.83371	11.0603	12.1113
AC107373.2	AC107373.2	Up	8.64426	0.00280905	2	2	2	2	2	2	7.70528	2.33628	3.77684
ABCC12	ENSG00000140798	Up	8.61269	0.00231126	2	2	2	2	2	2	2.33017	7.63114	4.28771
TFPI2	ENSG00000105825	Up	8.60627	0.00108631	2	9.24377	2	2.83798	2.83569	4.26313	16.8554	10.9853	9.81992
LINC02181	ENSG00000232190	Up	8.55078	8.26773e-05	2	2	2	2	2.47753	2	8.21511	2.6088	6.673
CA2	ENSG00000104267	Up	8.54399	0.0037339	2	2	2	2	2	2.62565	2	8.41824	5.84269
CHST9	ENSG00000154080	Up	8.53563	0.0299845	2	2	2	2	2	2	7.57125	4.14157	2
ADAMTSL1	ENSG00000178031	Up	8.53146	7.83021e-09	2	2	4.8657	3.7496	2.25843	2.62565	10.261	11.1417	11.7673
SFTA1P	ENSG00000225383	Up	8.52553	0.00572627	2	2	2	2	2	2.34648	8.07355	3.95881	2
STARD8	ENSG00000130052	Up	8.52375	1.49976e-14	4.55925	2.68557	3.51771	5.87291	2.6677	5.75348	13.4756	11.1275	13.4813
NES	ENSG00000132688	Up	8.52161	1.99171e-19	3.43417	6.5551	5.81184	7.11279	5.99182	8.21514	14.3947	15.9795	14.9047
P2RY6	ENSG00000171631	Up	8.49573	3.32959e-08	2	2	2.76449	2.3363	2.6677	2	4.11872	9.59941	8.55374
HRCT1	ENSG00000196196	Up	8.45645	1.37759e-12	2	2	2.30208	2.3363	2	2	7.49926	6.95066	6.24473
SPAAR	ENSG00000235387	Up	8.4435	4.1302e-07	3.31585	2.68557	2	3.03567	2	2	10.9543	6.17489	7.19666
COLEC11	ENSG00000118004	Up	8.42365	4.43645e-07	2.71224	3.3339	3.26155	4.14167	2.98615	7.70135	15.1547	9.2671	11.7245
BFSP2-AS1	ENSG00000249993	Up	8.4198	0.000670388	2	2	2	2	2.25843	3.99493	10.9202	2.6088	7.84048
AC022424.1	AC022424.1	Up	8.41383	1.6159e-06	2	2.38313	2	2	2	2	4.35461	7.63114	5.63294
ZNF860	ENSG00000197385	Up	8.40899	5.88409e-07	2	2	2	2	2	2.34648	4.35461	6.13234	7.46585
SMIM10	ENSG00000184785	Up	8.40114	3.62583e-08	2	2	2	2	2	2.62565	7.40609	5.23263	7.31571
DLL4	ENSG00000128917	Up	8.39844	1.66923e-07	3.04539	4.82443	3.51771	2	2	5.94364	12.6425	10.4343	12.9603
FOXC2	ENSG00000176692	Up	8.38646	0.0123957	2	6.84193	2	2	2	2	13.8005	8.2343	11.9426
CHST8	ENSG00000124302	Up	8.3832	7.51488e-05	2	2	2	2	2.98615	3.53613	3.83657	10.714	7.92358
ARSJ	ENSG00000180801	Up	8.38218	3.30281e-06	2	4.01495	4.01006	4.44963	2	5.60045	5.49652	13.2344	12.2133
LINC01940	ENSG00000227744	Up	8.37422	0.00026888	2	2	2	2	2	2	5.62235	3.20943	7.04584
FOXCUT	ENSG00000280916	Up	8.37345	8.4118e-11	2	2	2	2	2.25843	2	6.92202	6.33357	5.89069
AL590666.2	AL590666.2	Up	8.35215	0.000110539	2	2	2	2	2	2	6.62403	6.2955	3.43228
ABLIM3	ENSG00000173210	Up	8.34888	0.000595337	2	2	2	2	2	2	3.34651	4.51724	7.27108
LIF	ENSG00000128342	Up	8.34708	2.43898e-09	2	4.47573	2	3.2095	4.5618	3.78369	9.13848	11.1497	12.4946
PLXNA4	ENSG00000221866	Up	8.27574	2.01972e-07	2	2.93546	4.95507	3.2095	4.97567	3.06061	6.30544	13.2691	9.21241
BEND4	ENSG00000188848	Up	8.25028	3.84352e-08	2.71224	4.9433	2	2.83798	2.98615	4.62237	12.6037	5.89841	11.1962
AC093390.1	AC093390.1	Up	8.23373	0.000827209	2	3.49825	2.55173	2	2	2	10.3341	5.94833	2.31345
SIGLEC22P	ENSG00000268849	Up	8.21535	0.00377531	2	2	2	2	2	2	7.26849	2.6088	3.5565
DIO3	ENSG00000197406	Up	8.20948	0.000609418	2	8.75578	4.37645	2.60884	4.60896	3.06061	2.33017	15.4736	14.5689
HTR1B	ENSG00000135312	Up	8.20322	0.00254344	2	2	2	2	2	2	5.49652	2.33628	6.9127
SLC6A3	ENSG00000276996	Up	8.18979	0.00121154	2	2	2	2	2	2	3.1927	7.14513	4.21417
ZNF469	ENSG00000225614	Up	8.16777	9.57668e-08	2.27832	2	2	2	3.56646	3.23711	6.95827	10.5027	8.97146
CAVIN3	ENSG00000170955	Up	8.16693	0.00109915	2	2.68557	2	2	2.25843	2	2	8.38237	6.55881
PRSS57	ENSG00000185198	Up	8.15823	0.0026915	2	2	2	2	2	2	6.83371	2.33628	5.54569
PAEPP1	ENSG00000224045	Up	8.14392	1.95466e-05	2	2	2	2.3363	2	2	6.36066	3.20943	7.0564
AL365181.2	AL365181.2	Up	8.1381	4.63814e-05	2	2	2	2	2	2	6.34249	6.04326	4.05477
AC026471.6	AC026471.6	Up	8.13239	1.30518e-08	2	2	2	2.60884	2	2	7.40609	5.97266	6.20732
ELMO1	ENSG00000155849	Up	8.12648	0.000256657	4.79866	3.49825	2	2	3.24686	2.85946	2	10.2735	12.089
AC069113.1	AC069113.1	Up	8.1184	0.00383445	2	2	2	2	2	2	7.1481	2.6088	3.77684
LINC01852	ENSG00000236914	Up	8.08357	1.68368e-08	2.51154	2	2	2	2	2.34648	5.46326	8.02925	6.64529
KCNK2	ENSG00000082482	Up	8.07995	0.000118925	2	2	2	3.03567	3.65899	2	4.03066	8.46614	10.4561
AC107884.1	AC107884.1	Up	8.07533	0.00200749	2	2	2	2	2	2	6.99364	4.51724	2.78913
NUPR1	ENSG00000176046	Up	8.06501	1.88254e-09	2	2	2	3.03567	3.56646	2.34648	9.45202	7.96401	9.75334
LINC01339	ENSG00000248555	Up	8.06167	0.00703187	2	2.38313	2	2	2	2	7.44067	2	5.13185
AC006076.1	AC006076.1	Up	8.05429	0.040349	2	2	2	2	2	2	6.46514	5.97266	2
GJA4	ENSG00000187513	Up	8.04269	0.000213533	2	2	2	2	2.6677	4.34249	8.6878	10.9559	5.84269
CA12	ENSG00000074410	Up	8.03515	2.43855e-08	2	4.69488	2	5.23274	4.4626	4.17915	12.8675	11.5661	9.93455
BMP4	ENSG00000125378	Up	8.03322	0.0134504	2	2	2	2	2	2.85946	2	8.62804	4.9169
AC007846.2	AC007846.2	Up	8.02161	2.54396e-06	2	2	2	2	2	2	5.28443	5.45611	6.1093
NTF3	ENSG00000185652	Up	8.01301	1.43552e-05	2.27832	2	3.26155	2	2	3.53613	4.03066	10.5141	8.40881
C5orf38	ENSG00000186493	Up	8.00933	1.23912e-10	2	2.38313	3.51771	2.60884	3.97917	2	9.53036	9.00053	10.7492
CD300C	ENSG00000167850	Up	8.00187	0.000152675	2	2	2	2	2	2	6.68299	4.51724	4.60791
SCHIP1	ENSG00000151967	Up	7.98175	0.000406881	2	2	2	2	2	2	5.49652	6.52666	3.43228
AC106745.1	AC106745.1	Up	7.97987	0.00346828	2	2	2	2	2	2	6.48184	2.33628	5.74162
COL8A1	ENSG00000144810	Up	7.96335	0.000190245	2	7.88498	2.30208	2.3363	5.84198	3.39436	14.9471	7.47813	12.2675
LSP1	ENSG00000288199	Up	7.9469	2.77894e-08	2.88841	2.38313	2	2	3.24686	2	9.76847	6.08849	8.5198
PREX2	ENSG00000046889	Up	7.9315	0.011558	2	2	2	2	2	2.34648	2	4.05308	7.44992
TNFSF10	ENSG00000121858	Up	7.93117	5.68947e-06	2	2	2.55173	2	2.47753	2	3.72877	6.51013	8.45743
AC106786.1	AC106786.1	Up	7.90984	0.000213493	2	2	2	2	2	2.34648	5.79265	2.6088	7.0352
CLDN11	ENSG00000013297	Up	7.90248	4.75096e-07	2	2.68557	2	2.60884	2	2.34648	4.28019	8.97064	6.93576
BAALC	ENSG00000164929	Up	7.87563	0.000132964	2	2.68557	3.39531	2.60884	6.12754	6.11163	2.82496	13.896	10.5118
HEY2	ENSG00000135547	Up	7.87272	0.00689568	2	2.93546	2	2	2	3.39436	5.94495	10.1294	2
MEOX2-AS1	MEOX2-AS1	Up	7.87116	0.00151004	2	2	2	2	2	2	6.639	3.0356	4.9169
CPZ	ENSG00000109625	Up	7.86869	8.42254e-10	2	2.38313	2	2	2	2	5.81918	6.06605	6.00413
ABO	ENSG00000281879	Up	7.86722	8.77408e-06	2	2.38313	2	2	2	2	4.11872	5.3854	7.00281
LINC01862	LINC01862	Up	7.86401	6.48851e-12	3.74012	2	3.26155	3.03567	2.25843	2.62565	10.8775	6.98694	9.252
C17ORF102	C17ORF102	Up	7.85492	1.19158e-06	2	2	2	2	2.83569	2	7.23932	7.67627	5.98214
CCL21	ENSG00000137077	Up	7.84788	0.00631471	2	2	2	2	2	2	2.59867	3.63224	6.8774
FOSL1	ENSG00000175592	Up	7.84496	1.28865e-20	2.27832	4.62546	2.94986	4.51735	4.2997	4.90974	10.946	12.0368	11.8344
NAV2-AS4	ENSG00000254622	Up	7.84323	0.0515113	2	2	2	2	2	2	2	6.19571	5.86689
ADCY1	ENSG00000164742	Up	7.81377	2.11468e-10	7.66045	2.93546	5.33399	5.01577	4.04923	4.34249	11.9974	11.8574	14.6386
IL1R1	ENSG00000115594	Up	7.80799	2.54263e-07	2	5.6152	5.07955	5.06186	5.26781	2.85946	6.7807	11.4717	13.6623
PHLDA2	ENSG00000274538	Up	7.80553	3.47109e-09	2	2.38313	2	2.3363	2.25843	2	5.08026	7.5364	6.88926
ZIC4	ENSG00000174963	Up	7.79326	0.00384987	2	2	2	2	3.74594	2	2.59867	9.33435	8.74866
FCER1G	ENSG00000158869	Up	7.79019	4.15145e-12	2.27832	4.99925	3.1141	2.60884	3.46759	3.78369	11.3833	7.79698	11.4792
AC096537.1	AC096537.1	Up	7.78476	0.00059442	2	2.38313	2	2	2.25843	2	2.33017	7.81727	3.67088
SHC3	ENSG00000148082	Up	7.76819	2.55791e-08	9.47602	3.3339	6.11307	8.35962	6.06128	3.23711	14.2795	15.7608	15.6772
LINC01502	ENSG00000237339	Up	7.74772	0.000226046	2	2	2	2	2	2	6.30544	4.81503	4.35769
CCRL2	ENSG00000121797	Up	7.71614	0.0760225	2	2	2	2	2	2	6.82064	3.0356	2
AP1M2	ENSG00000129354	Up	7.70999	6.6195e-14	6.06574	7.51452	5.6338	9.19411	4.17989	7.53395	15.6875	14.9221	14.7524
FPR2	ENSG00000171049	Up	7.68813	0.00323713	2	2	2	2	2	2	6.6089	4.05308	3.14625
CYP11A1	ENSG00000288362	Up	7.66839	0.000502351	2	2	2	2	2.47753	2.34648	4.84234	8.04654	2.31345
GRID2	ENSG00000152208	Up	7.66725	0.000658419	3.31585	2.38313	2.94986	2	2	3.89318	2	6.82269	11.0387
AC068057.1	AC068057.1	Up	7.65853	1.44139e-05	2	3.14839	2	2	2	2	6.54677	7.58455	7.43381
SIGLEC9	ENSG00000129450	Up	7.65089	5.68058e-05	2	2	2	2	2	2	5.81918	5.14971	4.82107
AL355974.2	AL355974.2	Up	7.63638	4.74642e-06	2	2	2.55173	2	2	2	7.02816	5.99658	4.71842
COL3A1	ENSG00000168542	Up	7.62053	0.00384987	2	8.36129	2.94986	7.60816	3.12239	13.514	18.4075	12.2502	19.6966
SIGLEC14	ENSG00000254415	Up	7.59956	7.9068e-05	2	2	2	2	2	2	4.98974	4.86786	5.79304
AC097059.1	AC097059.1	Up	7.59917	0.0163853	2.51154	2	2	2	2	2	7.5317	2	4.71842
LINC01127	ENSG00000281162	Up	7.57903	0.00457945	2	2	2.30208	2	2.25843	2	2	7.58455	4.05477
AC023154.1	AC023154.1	Up	7.57279	0.000125309	2	2	2	2.3363	2	2.34648	7.51557	3.0356	4.35769
FZD10	ENSG00000111432	Up	7.56253	3.80804e-05	2	2.38313	2	2	2	2	6.65381	3.74951	5.31889
CD209	ENSG00000090659	Up	7.56233	0.0825599	2	2	2	2	2	2	2	6.52666	4.13667
SERPINA5	ENSG00000188488	Up	7.55707	1.23725e-09	2	2.38313	2	2.3363	2	2	6.41384	6.2955	5.51539
UNC13C	ENSG00000137766	Up	7.54319	0.00508858	2	2	2	3.03567	2	2.34648	2	8.60877	6.68666
LINC02511	ENSG00000248869	Up	7.53317	0.000172048	2	2	2	2.3363	2	2.34648	6.75345	2.33628	6.54388
MDGA2	ENSG00000139915	Up	7.51686	0.0267156	2	2	5.55021	3.03567	2	2	2	11.8905	9.03424
C16orf89	ENSG00000153446	Up	7.50273	0.0109741	2	2	2	2	2	2	3.48549	2.6088	6.52879
ESRRG	ENSG00000196482	Up	7.48758	0.00692152	2	2	2.30208	6.40693	2	2	9.16199	10.3875	12.4073
AC026116.1	AC026116.1	Up	7.47723	0.0881812	2	2	2	2	2	2	4.20171	2	6.41851
PIEZO2	ENSG00000154864	Up	7.47405	1.92e-05	3.31585	2.38313	2.30208	2	3.56646	6.53972	10.1865	9.63032	12.848
KLF9	ENSG00000119138	Up	7.47122	7.33096e-11	6.51833	7.01476	3.1141	7.15592	6.44591	3.99493	14.9764	11.4431	12.2956
FUCA2	ENSG00000001036	Up	7.46852	1.45032e-16	3.99239	3.14839	2.55173	2.60884	4.82406	3.78369	9.20285	11.4404	10.6047
PIWIL1	ENSG00000275051	Up	7.46472	4.51798e-05	2	2	2	2.60884	2	2	6.49834	3.85795	6.52879
FP565260.3	FP565260.3	Up	7.45584	1.19539e-08	3.43417	2.68557	3.51771	3.2095	5.20781	2.34648	11.1853	5.3854	11.3457
COMP	ENSG00000105664	Up	7.41811	0.00015367	2	2	4.01006	3.36463	2.47753	2	9.96093	9.49202	3.14625
LINC00676	ENSG00000234854	Up	7.41721	0.000382409	2	2	2	2	2	2.62565	3.02051	5.92359	6.93576
PLA2R1	ENSG00000153246	Up	7.41647	0.000272075	3.43417	2	2	2.83798	2	5.5678	7.25883	10.6977	11.4237
APBB1IP	ENSG00000077420	Up	7.39961	7.00036e-09	2.27832	2	2	2	2	2.34648	6.49834	5.58793	5.66089
GPR78	ENSG00000155269	Up	7.39696	5.74155e-10	2.27832	2	2	2.3363	2	2	5.92066	6.04326	5.95982
PLSCR2	ENSG00000163746	Up	7.39644	0.00235826	2	2	2	2	2	2	5.81918	3.20943	5.2096
TGFB1I1	ENSG00000140682	Up	7.38055	2.45593e-35	5.97104	4.76111	5.36693	5.84683	3.65899	5.86519	12.1885	12.8554	12.8816
SLC14A1	ENSG00000141469	Up	7.3803	0.00688915	2	2	2	2	2	2	6.24802	2.83793	4.21417
AC006460.1	AC006460.1	Up	7.37241	1.10884e-08	2.51154	2.68557	2	3.36463	4.2997	3.39436	7.22946	7.99403	11.1866
HOXA-AS2	ENSG00000253552	Up	7.37001	0.00219431	2	2.93546	2	2	3.56646	2.34648	2	8.25923	9.54791
FCGR3A	ENSG00000203747	Up	7.36224	0.092155	2	2	2	2	2	2	5.12347	5.94833	2
ADAM33	ENSG00000149451	Up	7.35382	0.00391581	3.04539	2	2	2	2	2	2.33017	7.5364	7.50493
KRT86	ENSG00000170442	Up	7.34904	0.0949414	2	2	2	2	2	2	2	6.44208	3.14625
OLFML2B	ENSG00000162745	Up	7.34466	1.41639e-08	3.54352	5.84633	2.55173	7.057	3.65899	6.72882	14.1957	11.6396	11.3671
CXCL2	ENSG00000081041	Up	7.33405	0.000337258	2	2	2	2.3363	2.6677	2	2.82496	5.23263	8.00215
CADPS	ENSG00000163618	Up	7.32867	0.00787558	2	2	2	2	2.47753	2.34648	2	7.76947	3.87556
AL353150.1	AL353150.1	Up	7.32586	1.03374e-08	5.18361	2	3.73518	3.7496	3.12239	2	10.3074	10.5141	10.8082
BATF2	ENSG00000168062	Up	7.31086	3.31707e-39	3.04539	2.93546	2.76449	2.83798	3.65899	3.23711	10.0932	9.48569	8.83705
AC015819.1	AC015819.1	Up	7.29558	0.000474628	2	2	2	2	2	2	4.42539	4.96806	5.45282
FCER2	ENSG00000104921	Up	7.28997	0.0983859	2	2	2	2	2	2	2	6.04326	4.71842
GABBR2	ENSG00000136928	Up	7.28966	0.00167265	6.91415	2	3.63054	2	2.25843	3.99493	4.61899	13.3062	9.33674
TBXT	ENSG00000164458	Up	7.28664	0.00312356	2	2	2	2	2	2	4.42539	3.5046	5.98214
AC104779.1	AC104779.1	Up	7.27612	0.0165993	2	2	2	2	2	2	2.59867	6.31466	3.29634
EFEMP1	ENSG00000115380	Up	7.26591	0.00946464	2	2.38313	2	2	2.83569	8.06529	10.6745	14.1331	10.0247
SIGLEC11	ENSG00000161640	Up	7.26044	0.00562477	2	2	2	2	2	2	5.12347	2.83793	5.71521
VGLL2	ENSG00000170162	Up	7.23465	0.000846648	2	2.38313	2	2	2	2	4.73499	2.83793	6.51354
NINJ2	ENSG00000171840	Up	7.22364	6.5868e-05	2	2	2	2	2	3.06061	7.3435	6.37065	6.26308
AC016397.2	AC016397.2	Up	7.2225	0.00205472	2	2	2	2	2	2	5.46326	5.19177	3.5565
TRIML2	ENSG00000179046	Up	7.2053	0.0221572	2	2	2	2	2	2.62565	6.84666	2	5.57536
TOX	ENSG00000198846	Up	7.19438	0.000124985	5.07851	3.49825	2	2.3363	2	4.34249	4.42539	11.1235	10.771
COL5A3	ENSG00000080573	Up	7.16504	6.04907e-08	6.67073	8.28455	4.16794	5.70882	3.12239	9.46236	14.9387	14.8026	14.5654
PLXNA2	ENSG00000076356	Up	7.16074	0.000634118	5.40262	2	2	2	2.6677	5.96887	12.1616	10.6315	9.88802
ADAMTS9	ENSG00000163638	Up	7.14237	0.000281977	3.04539	6.66296	2	4.37858	3.90554	7.78186	4.89317	11.8508	14.3354
PRR16	ENSG00000184838	Up	7.11711	0.0027725	2	2.93546	2	2	2	2	2.82496	7.0906	6.40204
KIF5C	ENSG00000276734	Up	7.1168	0.000505876	3.04539	2.38313	3.1141	2.3363	2	6.80084	6.39633	12.8586	9.50036
RAB32	ENSG00000118508	Up	7.11002	5.92632e-07	2.27832	2.38313	5.68695	2.83798	2.83569	3.06061	7.3796	11.4134	10.3301
IRAK3	ENSG00000090376	Up	7.07422	1.64101e-08	3.43417	3.14839	2.76449	4.81514	2.98615	3.53613	6.01547	7.44373	11.6176
FGD2	ENSG00000146192	Up	7.07193	0.00424807	2	2	2	2	2	2	4.28019	5.7087	3.67088
NPTX2	ENSG00000106236	Up	7.0715	6.0772e-05	7.2569	10.3345	3.92412	4.58203	9.03846	11.6029	10.002	17.9893	16.3139
FKBP10	ENSG00000141756	Up	7.06935	1.01589e-05	6.27048	10.397	4.5586	3.95891	3.90554	10.2243	16.3205	15.0726	15.9145
AL354761.1	AL354761.1	Up	7.06869	0.00574312	2	2	2	2	2	2	4.35461	3.36455	5.74162
FOXC1	ENSG00000054598	Up	7.06867	1.87146e-06	2.71224	2.38313	3.1141	4.14167	6.80097	2.34648	12.1225	10.7004	11.3975
AIPL1	ENSG00000129221	Up	7.06588	0.0112222	2	2	2	2	2	2	5.35865	2.6088	5.2096
GCNT1	ENSG00000187210	Up	7.06422	1.61633e-07	2	2	2.76449	3.2095	2.47753	2.85946	4.84234	9.38507	7.42569
TRPV2	ENSG00000187688	Up	7.0583	6.27636e-05	3.04539	2	2.55173	3.03567	7.53347	5.05818	12.4373	9.9664	13.0037
FBN1	ENSG00000166147	Up	7.05469	4.9137e-22	6.44975	8.64175	8.74432	7.6159	7.23593	9.61998	14.7365	15.6054	15.81
OSGIN1	ENSG00000140961	Up	7.04287	1.34075e-07	3.43417	2.38313	2.30208	2.60884	3.56646	6.1341	10.4254	10.6784	11.3425
PMP22	ENSG00000109099	Up	7.04225	2.72698e-07	3.31585	3.90207	3.63054	4.30385	7.9726	7.49106	12.6678	14.3494	11.6598
ITIH6	ENSG00000102313	Up	7.02826	0.000363015	2	2.68557	2.30208	2	2	2	7.21954	2.83793	5.71521
AC078923.1	AC078923.1	Up	7.01594	5.44321e-08	2	2.38313	2.30208	2	2.47753	2	6.84666	4.81503	6.84122
F2RL1	ENSG00000164251	Up	7.01302	4.50503e-09	3.04539	6.09768	4.43976	5.7375	3.74594	3.78369	13.0191	10.5089	7.84048
AC092422.1	AC092422.1	Up	6.99482	0.00995973	2	2	2	2	2	2	5.84522	3.63224	3.43228
AL512422.1	AL512422.1	Up	6.99433	0.0144153	2	2	2	2	2	2	4.73499	5.58793	2.5708
KCNJ12	ENSG00000184185	Up	6.99154	8.88258e-06	2	6.64554	3.92412	3.50468	4.2997	7.31534	9.9063	13.6711	12.0212
KCNG1	ENSG00000026559	Up	6.99148	0.00469111	4.88431	2	2	2	2.83569	5.94364	9.43282	12.2273	3.29634
ICOSLG	ENSG00000160223	Up	6.98747	7.3184e-06	2.88841	6.79528	4.91108	2.83798	2.47753	2.34648	9.55622	10.2857	12.7753
AP001057.1	AP001057.1	Up	6.98604	9.72124e-07	3.54352	2	2.30208	2	2.6677	2	8.85416	6.45939	7.51261
IQCJ-SCHIP1	ENSG00000283154	Up	6.98486	1.52866e-05	2	2.93546	2	2.3363	2	3.39436	8.98878	7.20795	5.42048
PGM5	ENSG00000154330	Up	6.95675	1.8239e-06	3.54352	2.93546	3.26155	2.3363	2.47753	2.85946	2.59867	10.3381	7.02449
SCARF1	ENSG00000276336	Up	6.95561	1.67958e-07	2.27832	2.38313	5.26575	3.50468	2.98615	2.34648	9.97574	7.56068	10.8618
MALL	ENSG00000144063	Up	6.94786	0.00291652	2	2	2	2	2.25843	2	6.32408	2.6088	4.21417
AC019068.1	AC019068.1	Up	6.94353	0.0111702	2	2	2	2	2	2	2.82496	5.45611	4.77066
GCNT2	ENSG00000285222	Up	6.93923	3.73041e-08	4.88431	3.64578	3.39531	6.63744	8.44497	6.53972	14.3675	11.5741	13.3999
VEGFC	ENSG00000150630	Up	6.93649	0.00225339	2	2	2	2.3363	2.47753	2.34648	2	5.3854	7.61617
C5AR2	ENSG00000134830	Up	6.93064	9.42439e-06	3.18694	2.68557	2	2	2.25843	2.62565	9.04605	3.5046	6.82895
FO393415.1	FO393415.1	Up	6.92409	0.00029412	2	2	2.30208	2.3363	2	2	6.82064	3.95881	3.43228
RTN1	ENSG00000139970	Up	6.90783	5.16681e-06	3.99239	5.54174	7.80657	5.52364	3.65899	5.10445	4.5573	13.9964	12.283
ANK1	ENSG00000029534	Up	6.8919	7.00036e-09	7.77701	8.46923	3.63054	3.7496	8.05153	6.52278	13.8642	12.6871	15.0487
IGF2-AS	ENSG00000099869	Up	6.88084	1.83277e-05	2	2	2.30208	2	2	2	5.52902	4.76019	4.77066
SBSPON	ENSG00000164764	Up	6.87954	2.05998e-06	3.74012	6.24381	4.5004	3.50468	4.17989	6.32205	13.4163	5.27236	9.30609
CAVIN2	ENSG00000168497	Up	6.87807	2.16311e-08	2.27832	5.54174	2.76449	3.50468	3.12239	3.89318	8.33944	9.08384	11.6305
CD14	ENSG00000170458	Up	6.8755	8.01306e-08	2	2.38313	3.39531	4.44963	2.6677	3.99493	10.7471	8.90264	7.17744
HOTAIRM1	ENSG00000233429	Up	6.85716	0.00955098	2	2.68557	2	2	2.25843	2	2	5.61908	7.00281
LINC01426	ENSG00000234380	Up	6.85335	0.0040243	2	2	2	2	3.46759	2	8.32563	6.49342	4.66422
PCSK5	ENSG00000099139	Up	6.84767	6.58219e-05	2.71224	7.92164	4.81884	2	3.46759	3.66522	12.9008	11.1761	12.5985
FMN2	ENSG00000155816	Up	6.83923	0.0140218	2	2	2	2	2	2	5.42923	2.83793	4.5493
CHRNB4	ENSG00000117971	Up	6.83534	0.000569385	3.9131	3.14839	2.30208	2	2	5.23496	3.72877	9.24979	11.147
KCNJ2	ENSG00000123700	Up	6.82369	0.0120994	5.14942	2	2	2	2	2.34648	3.34651	10.1442	9.50036
THRB	ENSG00000151090	Up	6.81515	7.26054e-07	2	3.49825	2.55173	2.60884	2	2.62565	7.84738	4.91883	8.90582
PLA2G16	PLA2G16	Up	6.80895	0.000708333	2	4.9433	2	2.60884	5.40772	2	10.5415	10.8516	8.81546
AC009093.4	AC009093.4	Up	6.80043	2.83287e-05	2	2	2.30208	2	2	2.34648	6.39633	4.76019	4.13667
LINC02454	ENSG00000256268	Up	6.79111	4.45218e-06	2	2.93546	2	2.3363	2	2	7.00524	5.7655	5.98214
C11orf96	ENSG00000187479	Up	6.76311	9.76623e-13	4.45113	4.88509	5.57861	5.19188	5.43415	3.53613	8.13819	12.7906	10.7345
AC005481.1	AC005481.1	Up	6.75288	0.00147024	3.04539	2	2	2	2	2.34648	3.48549	8.08051	4.66422
AC004264.1	AC004264.1	Up	6.75073	0.00889457	2	2	2	2	2	2	3.48549	4.37848	5.24696
PAPSS2	ENSG00000198682	Up	6.73851	4.43649e-27	6.83031	6.74707	5.76317	6.57525	6.09479	6.94765	13.3628	11.0835	13.9702
FMN1	ENSG00000248905	Up	6.72588	0.0658204	2	2	2	2	2	2.34648	2	6.33357	2.78913
MUC16	ENSG00000181143	Up	6.72374	0.00045274	3.18694	2	2	2	2	3.53613	8.82173	5.45611	7.54297
EPB41L4B	ENSG00000095203	Up	6.71925	5.0771e-09	2.27832	4.39461	3.51771	4.22504	4.5618	4.62237	5.71001	11.0511	11.0077
AC009227.1	AC009227.1	Up	6.71856	0.0102609	2	2	2.30208	2	2	2	3.48549	2.33628	6.22615
STEAP4	ENSG00000127954	Up	6.69545	0.00647735	3.18694	2	2.30208	2	2	3.06061	2	8.92151	5.98214
Z99289.1	Z99289.1	Up	6.69192	0.0358096	2	2	2	2	2	2	5.42923	2.33628	4.28771
TBX2	ENSG00000121068	Up	6.69164	0.00124272	2	2	2.30208	2	2	2	5.28443	5.42119	2.97871
TFF3	ENSG00000160180	Up	6.68723	0.0424607	2	2.38313	2	2	2	2	2	5.31103	5.51539
FOXS1	ENSG00000179772	Up	6.67654	0.0198093	2	2	2	2	2	2	3.93688	5.45611	2.97871
MSRB3	ENSG00000174099	Up	6.67532	0.000375831	8.7973	5.25046	2.30208	3.36463	2	6.63737	13.4652	12.9875	13.3042
PLPP7	ENSG00000160539	Up	6.66986	1.86622e-06	2	2	2	2.3363	2	2.62565	6.01547	5.06174	6.04712
FCN2	ENSG00000160339	Up	6.66061	0.000469612	2	2	2	2	2.83569	2	6.66847	5.7655	4.96253
CDH22	ENSG00000149654	Up	6.653	2.58459e-05	3.31585	2	2.30208	2	3.12239	2.62565	7.38848	9.08663	3.29634
REM1	ENSG00000088320	Up	6.64069	0.0394374	2	2	2	2	2	2	5.42923	2.33628	4.13667
PTPRE	ENSG00000132334	Up	6.6352	3.50749e-06	2	2.93546	4.7203	2.60884	2.6677	3.53613	5.76563	10.6171	8.12261
CFH	ENSG00000000971	Up	6.61843	0.000350701	9.15698	10.7851	2.55173	2.3363	8.26162	6.65302	16.1249	11.5953	15.8619
CNGA3	ENSG00000144191	Up	6.61362	0.0191358	2	2.38313	2	2	2	2.34648	3.61225	6.62202	2
MAGI2-AS3	ENSG00000234456	Up	6.60329	0.0305759	2	3.14839	2	2	2	5.53439	2.33017	7.12357	11.0748
GPRC5B	ENSG00000167191	Up	6.59564	2.38062e-05	3.43417	3.49825	5.83557	9.51717	6.12754	8.79361	10.3467	14.9335	14.8895
TINAGL1	ENSG00000142910	Up	6.59551	0.00107156	2	3.49825	2.30208	2	2	4.26313	4.20171	8.77705	9.39822
KRT7	ENSG00000135480	Up	6.58965	0.0552391	2	2.38313	2	2	2	2	2	5.97266	4.13667
MCC	ENSG00000171444	Up	6.58897	2.01563e-08	4.50621	9.6212	6.53154	9.96955	9.04705	10.0594	14.0901	16.894	14.7804
TYROBP	ENSG00000011600	Up	6.58301	0.0759317	2	2	2	2.83798	2	2	3.34651	7.2283	2
SPRY1	ENSG00000164056	Up	6.58289	0.000197772	3.43417	2.93546	2.55173	2	2.25843	6.89598	10.772	10.9718	11.2222
ADORA3	ENSG00000282608	Up	6.56893	0.019989	2	2	2	2.83798	2	2	7.1481	3.85795	2.31345
AL138918.1	AL138918.1	Up	6.56637	0.00257452	2	2.38313	2	2	2	2	5.81918	3.0356	4.21417
SAMD5	ENSG00000203727	Up	6.56252	2.91358e-06	7.49333	4.55254	7.11992	3.36463	3.97917	7.23443	7.06187	13.203	13.7593
SDSL	ENSG00000139410	Up	6.54301	8.09864e-05	2.51154	2.68557	2	2	5.48559	3.66522	9.20788	10.5337	8.83399
WNT8A	ENSG00000061492	Up	6.54238	0.0175069	2	2	2.55173	2	2	2.34648	6.92202	2	4.71842
OSBPL10	ENSG00000144645	Up	6.5416	2.91515e-06	3.04539	6.01866	2.76449	2.60884	3.74594	7.04576	10.2055	12.5228	11.3392
TGFBR2	ENSG00000163513	Up	6.53314	4.48095e-08	6.60918	8.90969	5.55021	4.81514	3.65899	8.24125	12.5888	14.366	14.0061
F2RL3	ENSG00000127533	Up	6.52952	0.000154827	2	2	2.30208	2	2	2.62565	3.61225	5.82014	6.35149
HRH1	ENSG00000196639	Up	6.51536	2.16217e-05	2	3.90207	2.94986	2.60884	3.12239	2	4.11872	8.13541	9.42291
S100A16	ENSG00000188643	Up	6.50229	0.00163088	2.27832	2	4.01006	8.63581	2.47753	4.4892	11.0919	12.977	13.1525
RPS6KA2-IT1	ENSG00000232082	Up	6.50038	0.000185472	2.51154	2	2	2	2	3.23711	7.74733	5.19177	6.2991
PLA2G4F	ENSG00000168907	Up	6.50029	0.00564267	2	2.68557	2	2	2	2	6.06063	2.6088	5.09135
AC007376.2	AC007376.2	Up	6.49509	0.0112905	2	2	2	2	2	2.34648	2.59867	6.02011	3.14625
SAMSN1	ENSG00000155307	Up	6.48543	2.57739e-08	2.27832	2	2.30208	2	2	2.62565	5.42923	5.92359	6.36854
MAPK8IP3	ENSG00000138834	Up	6.47214	4.51813e-10	11.1133	9.00502	11.0453	9.83005	9.0725	9.19474	11.8605	16.945	17.4115
TNR	ENSG00000116147	Up	6.46924	4.06117e-05	4.20706	3.64578	2.30208	4.37858	2	3.23711	4.35461	7.63876	10.8391
MIR635	ENSG00000207561	Up	6.46592	0.000139557	2	2.68557	2	2	2	2	4.98974	4.81503	5.48444
PRICKLE2	ENSG00000163637	Up	6.46346	2.74591e-05	2	2	2.55173	2.60884	2.6677	4.55732	7.71238	6.75418	9.69201
MYO7A	ENSG00000137474	Up	6.44529	3.0193e-07	3.9131	2	4.01006	3.85805	3.12239	4.08998	5.87081	7.80377	10.9473
FOXC2-AS1	ENSG00000260944	Up	6.44441	0.0435506	2	2	2	2	2	2	5.35865	2.6088	3.5565
UNC13A	ENSG00000130477	Up	6.4405	3.80804e-05	10.4676	4.62546	5.15693	5.52364	7.57562	3.23711	14.3644	14.3694	14.9448
WISP1	WISP1	Up	6.44004	0.00391154	3.18694	2	2	2	2	2	5.03571	7.3447	5.54569
RHBDL2	ENSG00000158315	Up	6.43122	1.44543e-07	3.64516	2	2.94986	2.83798	4.35607	2	9.14897	9.332	7.66529
CPM	ENSG00000135678	Up	6.42773	6.73297e-05	2.27832	5.93507	3.51771	5.27248	3.46759	3.23711	4.28019	12.1514	8.10237
CAP2P1	ENSG00000259151	Up	6.41214	3.02486e-09	2.71224	2.38313	2	2	2	2.62565	6.79414	6.40681	6.02579
TNFAIP8L2	ENSG00000163154	Up	6.41083	0.000395814	2	3.14839	2.55173	3.85805	2	2	7.1376	4.81503	9.14475
AVPR1A	ENSG00000166148	Up	6.41011	0.00785145	8.30157	2.93546	3.26155	2	2	4.4892	10.298	7.92715	13.6597
TRPV4	ENSG00000111199	Up	6.39706	5.80512e-05	5.1144	2.38313	3.1141	3.2095	2.47753	6.37962	6.92202	8.60489	12.1872
RIT2	ENSG00000152214	Up	6.3939	0.0718515	2	2	2	2	2	2	5.46326	3.0356	2.31345
SLAMF7	ENSG00000026751	Up	6.38712	0.0864663	2	2	2.30208	2	2	2	3.02051	5.97266	2
THSD7B	ENSG00000144229	Up	6.37977	5.7041e-05	4.13899	2	8.48773	4.58203	6.15957	4.4892	12.5886	11.252	13.4485
PHLDA1	ENSG00000139289	Up	6.3734	6.27133e-10	5.3128	6.68018	6.95637	4.14167	8.68392	5.23496	12.494	13.5379	13.5228
FGF2	ENSG00000138685	Up	6.36516	0.00016188	3.18694	7.22882	7.2668	2.3363	2.47753	4.34249	8.90767	10.8117	13.414
C2orf72	ENSG00000204128	Up	6.36296	3.88333e-06	2	2.93546	2	2.83798	2	3.06061	5.89595	6.86229	8.10746
AL355512.1	AL355512.1	Up	6.35911	0.00260379	2	2.38313	2	2	2	2	3.1927	4.30375	5.48444
ARHGAP6	ENSG00000047648	Up	6.35187	0.000878612	2.27832	4.62546	2	2	2	3.39436	9.55819	7.13439	7.94078
HIC1	ENSG00000177374	Up	6.34482	1.16752e-09	3.9131	7.08108	3.73518	3.85805	4.2997	4.26313	10.7341	10.8384	12.0666
HSPA12B	ENSG00000132622	Up	6.33993	2.04231e-07	8.16278	7.08108	4.31024	5.14983	4.04923	6.37962	12.7206	9.29871	13.8762
CDH13	ENSG00000140945	Up	6.33693	0.00689473	2	2	2	4.81514	6.3381	3.78369	11.87	5.7087	9.45918
UBASH3B	ENSG00000154127	Up	6.3318	2.32062e-07	8.78064	4.69488	6.39446	6.59105	10.4027	6.65302	15.4349	14.2407	14.2893
ADAMTSL4	ENSG00000143382	Up	6.32778	8.9582e-07	2.71224	2.38313	6.546	4.86797	3.36144	5.78222	11.6998	9.40084	11.5824
HOGA1	ENSG00000241935	Up	6.31711	0.00424665	2	2	2.30208	2	2.98615	2	3.1927	7.57664	3.96794
GDF15	ENSG00000130513	Up	6.30775	8.68956e-07	3.18694	5.10503	2.94986	3.2095	5.73976	2	10.9773	9.51497	9.95445
WNT4	ENSG00000162552	Up	6.30133	5.87915e-08	2.71224	3.49825	4.31024	3.7496	3.46759	3.66522	5.42923	7.02233	10.8482
ACSF2	ENSG00000167107	Up	6.29784	1.61892e-09	3.31585	7.59842	7.83038	8.18323	5.80196	8.85579	13.7464	13.4251	14.4975
AC009093.1	AC009093.1	Up	6.29696	0.00215876	2	2	2.76449	4.05318	2	2	5.73809	8.17788	8.08185
ANOS1	ENSG00000011201	Up	6.29128	0.000167473	4.70761	2	5.85892	2	2.98615	4.90974	10.2068	7.75552	11.4385
PDGFA	ENSG00000197461	Up	6.2901	4.73534e-05	3.18694	3.64578	2	2	3.56646	5.42925	9.19274	10.6132	7.79706
DOK7	ENSG00000175920	Up	6.28321	8.48519e-05	2	2.38313	3.1141	2	2.83569	2.62565	4.94226	3.95881	8.66142
MPPED2	ENSG00000066382	Up	6.28314	0.025223	2	4.21723	2	2	4.24104	2	2.59867	10.1186	5.42048
ETV1	ENSG00000006468	Up	6.2696	0.000971914	10.0055	6.3336	4.99777	11.518	2.47753	3.23711	15.3074	15.8458	15.8074
P2RX2	ENSG00000187848	Up	6.26026	3.35664e-08	2	3.3339	2.76449	2.3363	2.47753	2.62565	6.54677	5.55609	8.56857
LINC01164	ENSG00000189275	Up	6.23226	0.00315838	2	2	2	2.3363	2	2	3.83657	3.5046	5.42048
CLDN7	ENSG00000288292	Up	6.2276	2.88548e-05	3.54352	5.46434	2.94986	2.3363	6.29549	3.39436	11.9461	6.02011	9.98793
TMOD1	ENSG00000136842	Up	6.22653	2.14223e-09	3.18694	2.68557	3.51771	2.3363	2.6677	5.10445	8.72334	9.86608	8.88524
DPP6	ENSG00000130226	Up	6.22511	0.0474825	8.77224	2	2	2	5.43415	2	11.0816	12.0724	13.4532
CACNG4	ENSG00000075461	Up	6.22486	7.97408e-05	8.36253	7.30849	3.92412	4.86797	2.6677	6.45298	6.48184	13.585	13.3087
MYO5B	ENSG00000167306	Up	6.22149	8.0726e-06	2.88841	2	2.55173	4.22504	2.47753	4.08998	5.99234	10.1213	6.88926
VWC2	ENSG00000188730	Up	6.22149	0.00230394	2.71224	2	2	2	2	2	5.52902	5.7655	4.13667
IRX2	ENSG00000170561	Up	6.21524	0.000378326	2	5.33985	6.41035	3.36463	6.62863	2	11.0144	10.7767	12.0783
CD163L1	ENSG00000177675	Up	6.21394	0.0100286	2.71224	2	2.30208	2	2	2.62565	2	7.60803	4.60791
AC141930.2	AC141930.2	Up	6.21031	9.50509e-10	2.51154	2	2.30208	2.60884	3.12239	3.53613	6.54677	8.70265	7.09789
CD55	ENSG00000196352	Up	6.20883	0.000516536	7.90547	4.11963	2	4.14167	3.12239	2.85946	11.0272	10.4964	12.6673
RASEF	ENSG00000165105	Up	6.18937	0.0010135	3.99239	3.64578	2	2.83798	2	2	8.70212	8.77013	4.13667
TCF24	ENSG00000261787	Up	6.18369	0.00183944	2	4.11963	2.55173	3.03567	2.47753	2.62565	2	6.21622	9.5812
CREB5	ENSG00000146592	Up	6.17082	7.60746e-12	6.25449	5.57894	3.1141	6.04338	3.82795	6.53972	12.3621	11.4073	11.0884
TMEM204	ENSG00000131634	Up	6.16979	3.51887e-05	6.37774	2.93546	3.73518	2.60884	2	3.78369	10.3938	9.46011	10.7459
MROH2B	ENSG00000171495	Up	6.16342	0.000367892	2	2.38313	2	2	2.83569	2	4.28019	5.58793	6.74004
LINC01615	ENSG00000223485	Up	6.15461	0.0136352	2	2	2.55173	2	2	2	4.11872	2.6088	5.98214
AC147651.1	AC147651.1	Up	6.15327	0.0305153	2	2.38313	2	2	2	2	5.73809	2.83793	2.31345
ADAM19	ENSG00000135074	Up	6.14289	0.000559233	2.51154	7.63421	4.8657	7.44386	2.25843	8.45721	8.76487	14.4998	11.3103
TLE4	ENSG00000106829	Up	6.13888	7.41162e-20	6.00967	6.74707	6.11307	7.1978	7.08567	6.88276	12.5383	10.6542	13.7947
SIPA1L2	ENSG00000116991	Up	6.11861	7.34643e-12	4.33425	4.9433	3.26155	4.14167	5.26781	5.31584	8.30231	11.7901	9.56465
LEPR	ENSG00000116678	Up	6.11157	1.83277e-05	8.9859	8.20351	6.53154	5.23274	8.44171	7.77472	15.5072	6.42455	12.0838
PTX3	ENSG00000163661	Up	6.10642	0.00168654	5.24965	6.68018	2.94986	4.58203	2.25843	5.35465	2	11.041	12.1593
AL391422.3	AL391422.3	Up	6.10254	2.88031e-09	3.04539	5.46434	3.26155	4.96817	3.56646	3.06061	7.54765	10.4912	10.4886
RGS17	ENSG00000091844	Up	6.09352	5.06071e-17	3.64516	3.77961	3.26155	3.03567	3.46759	4.55732	7.94696	10.2325	8.70234
HEY1	ENSG00000164683	Up	6.08914	0.00655891	2.88841	9.81488	2.30208	2	7.37882	4.6846	14.8762	11.6277	11.8542
PDGFRA	ENSG00000134853	Up	6.0874	1.61649e-08	6.00967	5.20359	6.99903	8.39605	3.12239	6.71397	13.5128	11.8841	12.7379
ITGA9	ENSG00000144668	Up	6.0839	5.5766e-07	4.27205	7.25203	4.5586	4.44963	3.46759	6.96029	8.63278	11.9107	12.7507
DPP10	ENSG00000175497	Up	6.07568	1.19727e-07	2.51154	2	2.55173	2.60884	2	2	5.96884	6.69693	5.31889
C1S	ENSG00000182326	Up	6.06594	4.81302e-06	6.25449	5.29584	7.08074	6.02023	4.4626	4.08998	6.18822	9.49202	13.3316
GPRIN3	ENSG00000185477	Up	6.0659	0.00374462	2.71224	3.77961	3.26155	2	8.84769	3.39436	12.7771	9.9218	12.9926
ZBTB8B	ENSG00000273274	Up	6.05472	0.000527885	2.71224	2	2	2.83798	2.6677	5.19276	5.5608	9.04422	9.61016
TMTC1	ENSG00000133687	Up	6.03036	0.0301375	9.59829	3.3339	3.26155	2.83798	2.47753	2.34648	2	14.4169	11.9337
GMFG	ENSG00000130755	Up	6.02857	5.46389e-12	3.04539	3.14839	3.1141	4.14167	5.14521	3.23711	10.0972	8.06363	9.58303
CPA3	ENSG00000163751	Up	6.02674	0.0123777	2	2	2	2	2.47753	2	5.42923	2.6088	4.96253
AC092919.2	AC092919.2	Up	6.02395	0.03087	2	2	2	2	2	4.62237	8.28814	7.4696	7.56532
AC090673.2	AC090673.2	Up	6.02389	0.000511045	2	2.68557	2	2	2	2.34648	6.03823	4.14157	4.77066
AC134043.2	AC134043.2	Up	6.00713	0.00945403	2	2	2	2.60884	3.74594	2	8.4153	4.05308	5.00676
GRAP	ENSG00000154016	Up	6.00534	1.92407e-06	2	2.38313	2	2.60884	2.25843	2.62565	7.06187	4.64382	5.54569
METRN	ENSG00000103260	Up	5.99603	8.46378e-06	5.5143	6.22046	2.76449	2	6.12754	6.98523	11.7294	11.643	11.6006
S100A10	ENSG00000197747	Up	5.98517	3.26128e-06	2.88841	8.05961	9.48155	10.3533	6.89908	10.2681	15.2982	14.8179	15.4789
NT5C1A	ENSG00000116981	Up	5.96642	0.0102888	2	2	2	3.63233	2	3.23711	8.43258	3.36455	6.40204
SLC18A1	ENSG00000036565	Up	5.96461	0.0555069	2.27832	2.93546	2	2	2	2	2	7.05687	3.43228
LARGE1	ENSG00000133424	Up	5.95727	2.69511e-06	6.06574	3.14839	2.94986	6.92609	7.8747	8.2971	12.8268	12.3781	13.3047
PDK4	ENSG00000004799	Up	5.95681	0.0217482	4.88431	2	2	2	2	2.34648	4.78966	9.2448	7.71279
CHST2	ENSG00000175040	Up	5.95229	1.08098e-05	3.18694	4.21723	4.66839	7.09073	2.83569	3.39436	8.65872	12.065	9.94311
C2CD4A	ENSG00000198535	Up	5.95025	0.000467431	2.27832	2.38313	3.39531	3.2095	2	2.34648	2.33017	8.49582	6.72688
GVINP1	ENSG00000254838	Up	5.94495	0.00390681	2	2	2	2.60884	2.25843	2	5.99234	2.6088	5.00676
IL34	ENSG00000157368	Up	5.92877	7.61781e-05	4.55925	2.68557	4.09116	3.63233	5.65243	2.62565	3.72877	8.14079	11.3048
NTRK2	ENSG00000148053	Up	5.92046	6.47561e-05	2.71224	4.11963	2	2.60884	3.65899	3.53613	3.02051	9.01816	9.01542
PDE1C	ENSG00000154678	Up	5.90395	0.00669169	4.33425	4.01495	2.30208	2	2.6677	5.39243	2	10.8301	8.07147
SLC22A31	ENSG00000259803	Up	5.89804	4.94488e-05	2.27832	2.38313	2	2.3363	3.36144	2.62565	8.1116	6.25641	3.43228
CTGF	CTGF	Up	5.89627	0.000138041	7.67254	4.62546	2.30208	4.22504	7.1667	8.79361	12.9155	13.9393	9.76787
AC099518.1	AC099518.1	Up	5.89224	1.49506e-05	2	3.14839	2.30208	2	2.6677	2	6.22836	5.31103	7.0564
NCF2	ENSG00000116701	Up	5.86731	0.0264135	2	2.38313	2	2.3363	2	2.34648	3.02051	6.51013	2
FCGR2A	ENSG00000143226	Up	5.86569	0.000862842	3.04539	6.51728	7.24037	6.60668	2.98615	2.62565	13.197	8.77013	5.74162
AC096921.2	AC096921.2	Up	5.86171	0.0109043	2	2.93546	2	2	2	2	4.03066	5.79308	4.9169
FES	ENSG00000182511	Up	5.84275	1.69153e-12	4.39387	5.15515	4.95507	5.06186	6.36582	4.17915	9.09843	9.98893	12.0131
PCDH1	ENSG00000156453	Up	5.83423	0.000185167	6.44975	6.6279	4.5004	2.83798	2	6.57301	12.4958	11.0568	8.67861
CCDC188	ENSG00000234409	Up	5.83046	2.09944e-05	2.88841	2	2.55173	2.83798	2	2	6.36066	4.76019	7.18708
MAML2	ENSG00000184384	Up	5.8201	2.96248e-07	5.5143	4.55254	3.26155	4.37858	5.88092	4.34249	6.26741	11.8364	9.36887
SLC27A6	ENSG00000113396	Up	5.8159	4.18858e-07	2	2.38313	2.55173	2.60884	2	2	5.62235	5.84671	5.48444
NID1	ENSG00000116962	Up	5.8111	5.00736e-07	7.06849	7.10678	9.9937	11.4993	7.85038	9.2879	13.4028	15.833	16.1293
RF02038	RF02038	Up	5.80503	0.00534328	2.71224	2	2	2	2	2	5.39437	4.70318	4.5493
CKM	ENSG00000104879	Up	5.79971	4.68208e-06	2	2.38313	2	2.3363	2.83569	3.06061	7.47444	5.01566	6.1689
SNCA	ENSG00000145335	Up	5.79019	0.000105933	5.3128	4.88509	5.30027	6.86241	2	6.37962	12.7539	9.75125	7.7523
DHH	ENSG00000139549	Up	5.78301	0.0329609	2	2	2	2.60884	2	2	3.1927	2.6088	5.76756
SPRY4	ENSG00000187678	Up	5.77253	1.3907e-05	10.496	8.38773	9.26488	5.87291	6.62863	3.39436	14.7155	14.6473	14.0391
ACVRL1	ENSG00000139567	Up	5.76834	2.75751e-06	7.69642	6.01866	3.83274	7.057	3.12239	4.17915	11.838	10.216	12.7051
BX322639.1	BX322639.1	Up	5.76615	0.000705851	2.71224	2	5.15693	4.14167	2.6677	2	8.4022	9.92959	6.08887
LINC01270	ENSG00000203999	Up	5.7573	0.00946464	2.51154	2	2.30208	2	2	2	2.33017	4.96806	5.74162
ADD3-AS1	ENSG00000203876	Up	5.74735	4.14349e-07	3.74012	2.68557	4.16794	3.36463	3.97917	3.89318	10.1187	4.05308	8.48895
FST	ENSG00000134363	Up	5.74359	0.000207898	2	2	3.92412	2.60884	2	2.85946	6.87222	7.46103	7.34185
PLCD4	ENSG00000115556	Up	5.74242	4.62263e-05	2.51154	2.38313	3.63054	4.22504	2.47753	4.26313	10.0164	4.37848	6.58821
SLC26A4-AS1	ENSG00000233705	Up	5.7336	0.0164423	2.27832	2	2.30208	2	2	2.34648	2	5.97266	4.5493
DUSP4	ENSG00000120875	Up	5.73219	5.18339e-06	11.4982	6.98736	9.79771	9.67746	5.26781	7.03386	15.0715	15.8847	15.0798
TARID	ENSG00000227954	Up	5.73061	0.0422976	2	2	2.30208	2	2.47753	2	2	5.19177	5.51539
ATP1A2	ENSG00000018625	Up	5.70804	0.0621472	2	2.68557	2	2	2	2.34648	6.24802	3.85795	2
CDH15	ENSG00000129910	Up	5.70558	2.88548e-05	2	2	2.76449	2.3363	2.25843	2.62565	6.87222	5.87279	3.77684
TNFRSF1B	ENSG00000028137	Up	5.69832	2.69547e-05	4.70761	5.42403	2	4.96817	2.47753	2.85946	9.14897	8.70991	10.4876
SMOC1	ENSG00000198732	Up	5.69616	3.39099e-05	2.51154	4.69488	4.24085	3.36463	2.83569	4.90974	5.16542	10.8074	6.54388
RCAN2	ENSG00000172348	Up	5.69436	0.0263908	2.27832	4.55254	5.19413	7.52835	2	2.62565	2	10.3263	12.2362
SFMBT2	ENSG00000198879	Up	5.68044	8.35562e-06	4.13899	5.71882	2.30208	2.83798	3.46759	5.46515	7.01674	9.94196	10.8128
RARB	ENSG00000077092	Up	5.67486	2.88472e-08	3.64516	6.26679	4.43976	7.72733	5.69676	5.53439	10.0236	11.8442	12.4076
ADAMTS16	ENSG00000145536	Up	5.67207	1.80865e-05	2.51154	6.31167	2.94986	2.3363	4.11604	4.74427	8.95927	10.7887	9.52908
PNMA8C	ENSG00000277531	Up	5.66925	4.67192e-05	2	3.49825	2.30208	3.03567	2	3.39436	8.36667	5.94833	6.48255
HOXA3	ENSG00000105997	Up	5.66918	0.0797174	2	3.90207	2	2	2	2.62565	2	5.97266	8.09727
SYNM	ENSG00000182253	Up	5.6691	2.72698e-07	3.18694	5.96347	4.37645	4.81514	5.53526	5.46515	9.63859	11.9146	6.70019
CHRNA3	ENSG00000080644	Up	5.65702	6.82016e-06	2.71224	5.05311	4.7203	5.23274	3.82795	6.34149	5.42923	10.815	11.3295
LOXL2	ENSG00000134013	Up	5.65615	5.74664e-08	5.86969	8.73533	6.546	6.7402	6.14365	9.6956	14.2604	12.4088	13.8026
ACOX2	ENSG00000168306	Up	5.65215	0.00238138	2.27832	2	2	6.02023	4.5618	4.62237	7.44919	10.6895	9.54978
DOCK5	ENSG00000147459	Up	5.65032	2.17402e-07	5.3733	7.96444	3.51771	4.58203	6.44591	7.84454	13.0196	11.8368	11.812
AKT3	ENSG00000275199	Up	5.64895	5.86304e-05	5.84853	3.90207	3.26155	5.01577	2	7.00975	10.4211	11.3927	10.6002
DOK5	ENSG00000101134	Up	5.63474	0.0147413	2.71224	5.90609	2.76449	2	6.47166	2	4.78966	11.7484	7.44189
AL365214.2	AL365214.2	Up	5.62596	0.00580504	2	2	2.30208	2	2.83569	2	6.46514	3.36455	4.35769
AC021491.4	AC021491.4	Up	5.62284	8.67792e-05	2	2.38313	2.76449	2	2	2.62565	4.89317	4.96806	6.63123
AC117500.3	AC117500.3	Up	5.62264	0.046204	2.51154	2	2	2	2.6677	2	2	5.19177	6.24473
AL109741.1	AL109741.1	Up	5.61505	0.0691413	2	2.68557	2	2	2.25843	2	6.12584	2	3.29634
AL160412.1	AL160412.1	Up	5.61465	0.0502957	2	2	2.30208	4.51735	2	2.34648	2	7.96401	8.07147
FLT1	ENSG00000102755	Up	5.61365	0.0152303	5.73784	2.68557	2.30208	2	2	2.34648	6.44824	4.44953	10.2587
VMO1	ENSG00000182853	Up	5.61251	3.60713e-06	3.54352	2.38313	3.39531	4.14167	4.41032	5.83806	10.8351	6.57512	9.02889
PRLR	ENSG00000113494	Up	5.60785	0.0259537	2	2	2	2	3.12239	2	6.46514	3.74951	4.96253
ENC1	ENSG00000171617	Up	5.60337	8.41581e-06	5.45954	5.57894	4.66839	5.10651	8.40878	4.17915	8.75116	12.8992	11.8775
KCNQ1	ENSG00000282076	Up	5.60021	0.0159213	2	2.68557	2.76449	2	2	2	5.35865	6.49342	2.31345
MIR100HG	ENSG00000255248	Up	5.59914	0.00328418	8.11042	2	6.11307	2.83798	3.36144	5.39243	12.0878	6.31466	12.2635
ELFN1	ENSG00000225968	Up	5.59683	0.0151671	2	6.24381	2	2	3.65899	3.06061	8.48736	10.6006	7.16773
DNAJC5B	ENSG00000147570	Up	5.59155	0.028934	2	2	2.30208	2	2.25843	2.34648	2	6.08849	3.29634
HAGHL	ENSG00000103253	Up	5.59003	3.92432e-09	3.8292	2.93546	2.55173	2.60884	2.83569	4.85667	8.05693	9.05565	8.29749
RASIP1	ENSG00000105538	Up	5.58907	3.67893e-09	6.68274	8.51313	5.90451	6.52678	6.5218	6.93491	13.4461	9.15731	12.9236
SH3RF3	ENSG00000172985	Up	5.58117	1.19539e-08	4.65983	3.49825	5.43065	6.15389	2.98615	3.23711	9.71474	10.6886	9.92738
ALKAL2	ENSG00000189292	Up	5.5715	4.88409e-07	2.27832	2.68557	2.30208	2.3363	2	2.85946	5.39437	6.99884	5.13185
CHAD	ENSG00000136457	Up	5.55843	0.000798946	2	2.38313	2.30208	2.60884	2	3.89318	5.71001	5.01566	8.11253
MYH8	ENSG00000133020	Up	5.55071	0.0416406	2.27832	2.93546	2	2	2	3.06061	2	3.5046	7.64445
AC027348.1	AC027348.1	Up	5.53624	0.000200604	2	3.14839	2.30208	2	2	2.85946	6.90973	5.64958	5.35356
SMOC2	ENSG00000112562	Up	5.53351	0.0213692	2.27832	11.7629	2.30208	2.3363	6.20632	10.3131	14.5924	12.5182	16.3035
ATP8A1	ENSG00000124406	Up	5.52668	6.34919e-07	6.83031	7.09399	9.13224	7.90216	6.30984	8.90237	14.9681	10.3853	11.6189
TBX15	ENSG00000092607	Up	5.51404	3.27322e-06	6.88328	6.01866	6.69614	4.58203	6.23666	6.45298	5.81918	13.084	10.5956
C2CD4B	ENSG00000205502	Up	5.51285	0.00254344	2.71224	2.38313	2.30208	2.3363	2	2	2.33017	6.84921	4.5493
NAV3	ENSG00000067798	Up	5.50218	0.000157606	3.74012	6.22046	3.1141	8.01773	4.04923	5.75348	11.2224	7.29734	12.6825
LYPD6	ENSG00000187123	Up	5.50015	0.0361113	2	4.39461	3.51771	2.3363	2	5.6942	2	10.4614	7.98567
SRPX	ENSG00000101955	Up	5.4966	4.14049e-06	3.54352	5.71882	3.39531	3.2095	4.65462	7.21347	9.94596	10.1104	11.6371
AC060766.5	AC060766.5	Up	5.49387	0.00237373	2	2	2	2	2.25843	2.62565	3.72877	4.22494	5.51539
PRTG	ENSG00000166450	Up	5.48713	0.0990375	2	2	2	2	2	5.99366	9.30961	7.79015	8.94613
PPIC	ENSG00000168938	Up	5.48411	0.0104943	2	2.38313	2.30208	2	4.24104	6.68382	8.55205	10.443	9.70549
TNNT3	ENSG00000288250	Up	5.48246	0.010298	2	2.68557	2	2	2	2.85946	6.639	3.20943	4.60791
ISLR	ENSG00000288508	Up	5.48015	1.85026e-07	7.39462	7.01476	8.88459	8.95864	5.26781	5.50019	13.2012	11.2514	14.1182
SUSD2	ENSG00000099994	Up	5.47772	5.57176e-05	2	3.90207	4.81884	5.5562	4.17989	3.78369	10.7359	5.89841	9.02351
MEI1	ENSG00000167077	Up	5.46918	3.81348e-09	2.88841	3.49825	2.55173	3.95891	2.83569	4.17915	8.51602	5.97266	8.93186
LINC01771	LINC01771	Up	5.46782	0.000283921	2	2	2.30208	2	2.25843	2.34648	5.39437	4.05308	4.13667
DSCAML1	ENSG00000177103	Up	5.46218	0.00411323	2.71224	3.3339	5.15693	2	4.74182	2	8.10623	4.05308	10.1222
CREB3L1	ENSG00000157613	Up	5.45695	5.83234e-07	9.11552	7.82432	10.5573	10.22	6.17532	6.11163	14.0001	14.5173	15.2587
ARHGAP27	ENSG00000276907	Up	5.45365	8.79394e-06	2	4.69488	2.76449	2.3363	2.83569	3.23711	7.1481	8.10273	8.37546
LINC00900	ENSG00000246100	Up	5.44644	0.00376295	2	2	3.51771	3.03567	2	2	6.51467	6.37065	6.52879
SH3RF3-AS1	ENSG00000259863	Up	5.44229	0.0100276	2	2	2.55173	3.63233	2	2	5.16542	7.32594	5.2096
AC084757.3	AC084757.3	Up	5.44168	0.000157573	2	2	2.94986	2.3363	2	2.85946	5.20619	6.74008	5.35356
CHODL	ENSG00000154645	Up	5.43579	0.00142876	2.88841	2.38313	2.94986	2	3.65899	3.39436	2.59867	4.58192	8.94896
ADGRL2	ENSG00000117114	Up	5.42477	0.0998112	3.43417	10.8785	2	2	2	3.53613	12.0226	14.3381	13.9469
AL022323.1	AL022323.1	Up	5.42333	0.00235612	2.71224	2	2	2	2	2.62565	6.06063	3.95881	5.00676
PAMR1	ENSG00000149090	Up	5.42218	0.000428067	3.99239	2	5.03924	2.3363	5.69676	2.34648	10.1992	8.99163	8.15245
RF02039	RF02039	Up	5.41703	3.18948e-06	2.51154	2	2.30208	2	2.47753	2	5.35865	5.27236	4.96253
STAB1	ENSG00000010327	Up	5.40945	0.00147024	4.20706	2.93546	2.94986	3.85805	2.25843	2.62565	2	9.15199	7.5727
KCNJ8	ENSG00000121361	Up	5.40642	0.00328418	2	6.84193	5.81184	4.91894	2.25843	7.23443	11.21	6.49342	12.1931
PODN	ENSG00000174348	Up	5.40382	0.000148672	4.88431	2.68557	4.5004	3.7496	2	3.39436	4.84234	9.79112	8.73228
UNC13D	ENSG00000092929	Up	5.40177	5.67941e-07	4.61042	2.93546	5.39914	5.7375	3.46759	3.66522	10.1699	6.68226	10.5031
MEIS3P1	ENSG00000179277	Up	5.39794	8.11605e-08	4.33425	2	4.09116	2.60884	3.36144	3.99493	9.28603	8.1246	7.33319
PRKG1	ENSG00000185532	Up	5.39369	0.00631471	3.18694	4.82443	2	2.3363	5.17685	2	6.65381	10.2071	5.57536
PTGIR	ENSG00000160013	Up	5.39145	0.000347535	2.71224	3.90207	2.94986	5.38551	2.47753	2	7.33434	6.74008	9.85513
CDH5	ENSG00000179776	Up	5.38174	1.98704e-06	7.24076	2.93546	5.6338	7.37252	3.97917	6.32205	9.88762	12.1374	11.9142
AC098934.1	AC098934.1	Up	5.38022	0.000538233	2	2.68557	2	2.60884	2.47753	4.08998	6.46514	8.13541	5.13185
SLC2A10	ENSG00000197496	Up	5.37968	0.000376702	5.69107	2	5.88189	2.83798	2.47753	4.96094	8.25937	10.8952	9.24047
LINC01594	ENSG00000225328	Up	5.37612	0.0831656	2.27832	2	2	2	2.47753	2	5.76563	2	3.43228
PDZD2	ENSG00000133401	Up	5.37577	2.82739e-07	4.92529	6.6972	9.67975	8.66968	6.3381	8.00559	13.0899	12.6852	14.2504
TTC12	ENSG00000149292	Up	5.35539	0.00053451	3.31585	3.64578	4.01006	3.36463	3.12239	2	2.33017	7.86353	9.08669
PTPRN2	ENSG00000282185	Up	5.35526	0.0116651	8.26211	3.64578	3.39531	2.3363	2.6677	2	9.25722	11.8508	11.1617
S1PR1	ENSG00000170989	Up	5.35521	0.00143187	2.71224	5.15515	7.17677	5.38551	6.67368	2.85946	12.4429	3.85795	9.74846
NHSL1	ENSG00000135540	Up	5.35021	1.4415e-05	8.47032	9.08153	6.36215	8.79434	3.97917	10.3969	12.1377	14.6632	14.6606
MXRA5	ENSG00000101825	Up	5.34774	0.0548667	2.51154	2	2	8.56157	2	6.68382	10.1789	12.2159	11.8734
CES1P2	ENSG00000260765	Up	5.3448	0.0301769	2	2.93546	2	2.83798	5.17685	2.85946	2	9.42308	7.52026
GIMAP6	ENSG00000133561	Up	5.34017	2.26718e-05	2	2.38313	2.55173	4.05318	2.6677	2.62565	7.41481	5.14971	7.72608
FAM105A	FAM105A	Up	5.33641	0.00118972	4.84212	3.64578	2.94986	2	4.11604	5.14928	4.20171	10.6142	6.2991
HCRTR1	ENSG00000121764	Up	5.33407	0.000423941	4.45113	2	6.39446	2.60884	4.2997	2.62565	8.4022	10.0616	9.95162
AC105942.1	AC105942.1	Up	5.33331	1.20027e-09	3.64516	5.46434	4.5586	5.49033	3.74594	6.06559	10.6944	10.7505	8.11758
INSL3	ENSG00000248099	Up	5.32562	0.00250752	3.43417	2.38313	2.55173	2	2	2	7.25883	4.37848	5.31889
FGF10	ENSG00000070193	Up	5.32282	0.0226526	2	3.14839	2.55173	5.58805	2.25843	2	7.21954	2.6088	9.79334
ST8SIA4	ENSG00000113532	Up	5.31407	0.0481425	2	6.31167	2	3.85805	2	2.34648	7.25883	4.58192	10.6074
HSPA6	ENSG00000173110	Up	5.31219	0.000768657	2	2	3.39531	4.30385	4.51305	4.6846	9.91709	7.79015	6.18824
SLC5A4	ENSG00000100191	Up	5.29536	0.00166574	2.71224	2.38313	2.30208	2.60884	5.04589	2	4.61899	8.71352	8.13263
EPB41L4A	ENSG00000129595	Up	5.29516	0.00263378	2	2.38313	2	2.60884	2.47753	3.53613	7.08392	6.80925	2.5708
FAM114A1	ENSG00000197712	Up	5.28918	6.82348e-30	6.17174	7.92164	7.19523	7.52835	6.59389	7.34454	12.3764	12.0784	12.8842
EBF2	ENSG00000221818	Up	5.28618	0.000188239	6.71816	8.86898	11.0799	7.20808	5.4601	9.45569	15.5518	10.1335	14.3742
RAB39B	ENSG00000155961	Up	5.28025	2.35273e-05	3.9131	3.64578	4.31024	5.34881	4.24104	6.75806	11.6809	8.31262	6.94716
KCTD15	ENSG00000153885	Up	5.28013	0.000489016	6.46373	2.68557	3.51771	2.60884	6.66255	8.33641	11.7219	11.2985	11.9937
SPARCL1	ENSG00000152583	Up	5.26313	9.21216e-05	5.91109	4.88509	4.8657	4.22504	6.15957	7.05757	3.83657	10.6766	12.1271
VWA3B	ENSG00000168658	Up	5.26042	6.25445e-08	2	2.38313	2.55173	2.3363	2.25843	2.62565	5.16542	5.31103	6.08887
CCDC78	ENSG00000162004	Up	5.2583	2.0078e-05	2.51154	2	2	2.3363	3.12239	3.39436	6.01547	5.7087	7.36751
NRROS	ENSG00000174004	Up	5.25734	1.50623e-06	5.14942	4.69488	2.55173	3.85805	2.98615	5.78222	10.2267	7.52822	9.86417
SUOX	ENSG00000139531	Up	5.24676	6.63933e-13	5.69107	5.6851	6.78414	5.49033	7.65078	4.80156	11.0435	11.5261	11.8782
PECAM1	ENSG00000261371	Up	5.24238	0.00105575	4.45113	4.69488	3.1141	7.98223	3.24686	2.62565	11.4238	8.11916	11.3876
CYP8B1	ENSG00000180432	Up	5.23921	0.0371305	2	2	2	2.3363	2.25843	2	2.33017	5.31103	2.78913
GAS6-AS1	ENSG00000233695	Up	5.23488	0.00955752	3.04539	4.88509	3.63054	2	2	2	6.01547	6.71146	9.11979
AQP5	ENSG00000161798	Up	5.22691	0.0587233	2	2.38313	2.30208	2	2	2.62565	2.82496	6.31466	2
CABP4	ENSG00000175544	Up	5.22683	3.82002e-06	2.88841	2.38313	2.30208	2.3363	2.25843	2	4.35461	6.33357	5.71521
RGS20	ENSG00000147509	Up	5.2249	7.91978e-05	4.27205	4.39461	2	3.50468	4.2997	4.26313	5.68138	10.1903	6.8041
AC092958.1	AC092958.1	Up	5.22379	0.0333492	2	2.38313	2	2.60884	2	2	2.33017	3.63224	5.71521
FAM163A	ENSG00000143340	Up	5.2041	0.0172752	2	6.37649	2	6.13246	3.56646	2.34648	5.5608	10.4795	10.4238
KCNF1	ENSG00000162975	Up	5.19918	0.00306612	4.13899	6.39746	3.1141	2.3363	2.25843	7.42878	8.13291	11.9768	9.29944
SVEP1	ENSG00000165124	Up	5.1966	7.03785e-06	5.14942	5.46434	7.66804	8.24944	5.07976	3.53613	11.0043	11.3211	12.6795
AC012485.3	AC012485.3	Up	5.19354	0.000136996	2	2	2	2.60884	2.98615	2.34648	5.24584	5.27236	6.12944
PPFIBP2	ENSG00000166387	Up	5.18755	0.00042411	5.00394	2.38313	4.43976	2.3363	2.47753	4.41771	9.2884	9.21197	4.13667
PLBD1	ENSG00000121316	Up	5.18657	0.000735419	7.13115	3.49825	3.39531	3.03567	2.6677	5.96887	6.53081	11.1722	10.5829
PKNOX2	ENSG00000165495	Up	5.18413	6.06829e-05	8.13684	5.29584	9.80374	8.39605	2.98615	9.05742	12.6106	13.8652	14.0041
A2M-AS1	ENSG00000245105	Up	5.18033	5.68947e-06	2.51154	2.38313	2	2.60884	2.47753	2	4.35461	6.02011	5.57536
SLIT2	ENSG00000145147	Up	5.17913	0.000804594	7.99483	10.7396	4.43976	9.96804	10.97	10.1573	7.69816	15.4066	16.0337
HYAL1	ENSG00000114378	Up	5.1773	3.30939e-11	3.54352	2.68557	4.09116	3.95891	3.36144	3.23711	6.48184	7.82397	9.07635
CSF2RB	ENSG00000100368	Up	5.17422	0.0492446	2	2	2	2	2	3.39436	4.73499	5.1064	6.04712
DIO3OS	ENSG00000258498	Up	5.16737	0.0344051	2	4.82443	4.09116	2	5.76079	2	3.02051	9.5025	9.73866
ARHGAP29	ENSG00000137962	Up	5.16499	3.37759e-06	8.61201	10.4669	7.18603	9.18893	5.4601	7.81005	14.6062	11.711	14.3975
LINC00514	LINC00514	Up	5.16092	0.000363612	2	2	2	2.3363	2.25843	2.85946	5.68138	4.64382	4.60791
MAP6	ENSG00000171533	Up	5.16055	1.25869e-10	2.71224	3.64578	3.1141	2.83798	2.83569	2.62565	6.57817	6.02011	8.11253
PODNL1	ENSG00000288195	Up	5.15774	2.19963e-07	2.71224	2	3.1141	2.60884	2	3.23711	6.0827	6.60655	6.76601
MEGF11	ENSG00000277848	Up	5.15727	7.55369e-05	3.04539	5.81549	2.76449	3.03567	6.5218	6.47075	11.0768	10.6977	8.65796
FLT4	ENSG00000037280	Up	5.15709	0.0557792	2	10.8009	2	3.36463	5.07976	8.92188	10.3882	13.042	14.9298
TECTA	ENSG00000109927	Up	5.15191	1.63632e-05	6.57094	3.64578	7.4001	5.84683	5.58327	5.42925	11.9927	6.15377	11.551
SDK2	ENSG00000069188	Up	5.14835	0.00128962	2	3.64578	2.55173	6.29562	2.6677	5.91796	9.76677	9.46655	9.93312
CCNE1	ENSG00000105173	Up	5.14614	3.53141e-06	6.06574	10.0113	6.64333	8.74576	7.98606	10.0884	13.9839	11.6016	15.0041
AC073283.2	AC073283.2	Up	5.14472	0.0112097	2	2	2	2.3363	2.25843	2.62565	4.42539	5.79308	2.31345
SHISA2	ENSG00000180730	Up	5.14317	0.000172183	4.13899	5.20359	7.77623	6.54312	3.46759	3.99493	12.426	9.57777	8.13761
GPR3	ENSG00000181773	Up	5.13838	8.42254e-10	3.8292	4.39461	5.90451	6.92609	4.60896	4.90974	10.0713	10.9421	10.3645
SLC44A3	ENSG00000143036	Up	5.13486	0.0032458	2.51154	2.38313	2.55173	2	2	4.62237	8.24965	6.45939	5.95982
RFTN1	ENSG00000131378	Up	5.12973	6.00695e-09	4.75385	3.3339	4.01006	4.05318	4.24104	4.74427	5.73809	9.57777	9.64381
STAT5A	ENSG00000126561	Up	5.12576	1.22943e-07	5.99049	7.45574	4.37645	4.44963	7.2284	4.55732	11.7588	10.2363	11.4856
FFAR2	ENSG00000126262	Up	5.12467	0.0539678	2.88841	2	2.94986	2	2.25843	2	7.08392	2	3.67088
SNHG18	ENSG00000250786	Up	5.11779	0.0692448	2	4.30864	2	3.03567	2.25843	2	2	7.70559	7.2891
AC127496.1	AC127496.1	Up	5.11553	3.54661e-05	2.51154	2	2.76449	3.63233	2	2.34648	5.99234	6.82269	6.24473
LGALS3	ENSG00000131981	Up	5.1092	0.00384867	4.33425	9.32538	6.31227	8.98579	8.5054	6.26208	3.83657	14.7324	10.5478
AC062028.1	AC062028.1	Up	5.10817	5.8479e-06	3.54352	2.68557	2.30208	2.60884	2	3.39436	6.01547	6.11058	7.7523
SCG5	ENSG00000277614	Up	5.10621	0.00265264	2	2.38313	2	3.7496	2.25843	4.4892	8.16945	7.27795	6.31677
CD38	ENSG00000004468	Up	5.09865	0.00372294	6.33275	4.47573	3.83274	4.86797	2	4.85667	3.48549	7.95183	11.2374
AL359853.1	AL359853.1	Up	5.09665	0.0491369	2	3.90207	2	2.83798	2	2	2.59867	6.65245	7.14812
ITIH5	ENSG00000123243	Up	5.09161	0.0241696	2	3.14839	2	2	2	2.34648	3.02051	5.14971	6.00413
ADCY4	ENSG00000284814	Up	5.07724	0.000976808	5.18361	3.14839	5.33399	4.05318	2	3.39436	7.60975	5.27236	10.3929
CLIC5	ENSG00000112782	Up	5.07642	0.0221778	2	2.68557	3.26155	2.3363	2	2.85946	2	5.23263	7.46585
OLAH	ENSG00000152463	Up	5.07203	0.00897705	2	2.38313	2	2	2.25843	2.34648	5.46326	2.83793	3.29634
FAM198B-AS1	FAM198B-AS1	Up	5.06438	0.0112563	2	2	2	3.03567	2.25843	2.85946	4.11872	3.0356	6.93576
LCP2	ENSG00000043462	Up	5.06107	0.0374368	2	2.38313	2	3.2095	2	2	2.59867	6.25641	5.13185
PHYHIPL	ENSG00000165443	Up	5.0608	0.00923359	7.05932	5.46434	2.55173	2	2.47753	4.74427	4.98974	11.0302	10.1764
TMEM26	ENSG00000196932	Up	5.05587	0.018149	4.75385	3.77961	2	3.03567	2	2	6.12584	5.01566	9.03424
CNTNAP3P2	ENSG00000276386	Up	5.05535	0.0029312	2.71224	3.3339	2.30208	3.95891	2	2	4.61899	8.19865	5.35356
TLE1	ENSG00000196781	Up	5.0535	8.52125e-11	9.19099	7.77709	5.88189	7.72016	8.70578	8.93154	14.1057	12.22	13.3002
TNN	ENSG00000120332	Up	5.04572	0.0195813	2	4.11963	3.1141	6.33369	2	6.15624	8.38009	5.06174	11.1788
WIPI1	ENSG00000070540	Up	5.04494	0.00197494	2.88841	6.76332	2	2.3363	4.97567	5.89181	10.3659	9.76699	9.94027
AP000569.1	AP000569.1	Up	5.04088	0.00336257	2	2	2.76449	2.3363	2	2.34648	5.99234	3.74951	3.96794
PYGL	ENSG00000100504	Up	5.03464	0.00384477	3.18694	6.97346	2	4.22504	6.09479	8.68362	10.4929	12.4292	11.5969
LINC00237	ENSG00000225127	Up	5.03192	0.0459004	2	2.68557	2	2.3363	2	2.85946	2	6.15377	5.45282
COL23A1	ENSG00000050767	Up	5.02751	0.000129955	2.51154	5.20359	4.7203	3.03567	5.26781	5.27597	4.78966	10.671	8.9029
APOL1	ENSG00000100342	Up	5.01182	0.000635443	2.51154	3.3339	2.55173	4.05318	3.12239	2.34648	2.59867	6.25641	8.56857
SPRED3	ENSG00000188766	Up	4.99394	3.86323e-09	8.65529	7.38399	8.90155	9.27703	8.07691	4.80156	13.2262	13.2792	13.4826
HS6ST2	ENSG00000171004	Up	4.99045	0.0011036	2.51154	5.38255	5.85892	7.39069	2.25843	5.05818	11.5857	10.3393	7.69263
SPRN	ENSG00000203772	Up	4.98361	1.4265e-05	2.71224	3.77961	2.94986	2	2.98615	3.23711	4.49285	8.06928	6.8774
GHR	ENSG00000112964	Up	4.97096	0.00458023	2	2.93546	5.73821	7.42635	4.51305	3.06061	10.1413	7.86353	11.2751
GRIK4	ENSG00000149403	Up	4.969	0.000211761	4.20706	6.09768	3.63054	3.50468	5.95579	2.85946	8.68058	5.64958	10.9614
LTBR	ENSG00000111321	Up	4.95806	0.00431386	9.98868	2	4.61454	7.93967	10.1067	7.17062	13.3783	12.8657	14.3551
AL031717.1	AL031717.1	Up	4.94906	4.93213e-07	3.04539	3.14839	3.26155	2.60884	2.98615	2.34648	4.28019	7.70559	6.93576
RAI14	ENSG00000039560	Up	4.94239	0.00848956	2.27832	8.09214	4.5004	3.95891	5.95579	9.68422	7.95894	13.7076	12.1261
AC000403.1	AC000403.1	Up	4.9318	0.00702019	2.51154	2	2	3.03567	2.6677	2	3.1927	4.37848	6.77882
GPC4	ENSG00000076716	Up	4.92823	0.00409013	3.18694	10.5133	9.44344	11.2835	7.90808	3.39436	15.7196	13.5412	13.0555
MFSD2A	ENSG00000168389	Up	4.92024	0.000502913	8.62451	7.99228	5.11876	7.32607	3.24686	8.83879	9.41988	14.0476	10.8827
ICAM1	ENSG00000090339	Up	4.91778	1.33015e-08	8.49436	9.77536	8.99145	8.77026	9.48801	7.49974	10.8171	13.6552	14.9439
NRIP1	ENSG00000180530	Up	4.91626	0.000265842	6.60918	5.29584	9.27359	5.01577	10.5207	10.3119	14.3753	12.8358	14.5723
SCNN1B	ENSG00000168447	Up	4.91513	0.0110637	3.04539	11.1795	9.98045	10.9772	6.78052	2.34648	15.8609	12.5174	14.0336
LINC02202	ENSG00000245812	Up	4.91182	0.0040243	2	2.93546	3.83274	2.83798	3.24686	2	8.1591	3.20943	5.84269
SEC14L5	ENSG00000103184	Up	4.90722	0.00159709	2.51154	2	2.55173	2.3363	3.12239	2.85946	2.33017	5.67944	7.20617
TNFRSF21	ENSG00000146072	Up	4.89116	0.0177585	4.50621	4.88509	4.99777	5.10651	3.90554	10.1965	3.83657	13.7107	12.4577
EMP1	ENSG00000134531	Up	4.87847	0.0291453	5.3128	9.16033	2.30208	5.06186	2	3.99493	7.84092	12.9211	10.5747
EHD2	ENSG00000024422	Up	4.84529	0.000424408	2.88841	8.52271	9.056	9.61893	10.0491	5.10445	12.8643	13.7256	14.1933
NPR3	ENSG00000113389	Up	4.84504	0.000375866	3.31585	2.38313	3.73518	4.64393	2.47753	2	5.79265	7.07945	8.57959
MEF2C-AS1	ENSG00000248309	Up	4.83969	0.00230952	2.71224	2.93546	2	2	2.25843	2	6.06063	4.76019	4.05477
PTPN18	ENSG00000072135	Up	4.83638	0.00755574	7.30429	3.3339	2.30208	2.60884	4.17989	8.84901	11.5001	11.7768	11.3813
LAMC3	ENSG00000050555	Up	4.8328	0.00219311	2	5.96347	4.66839	2.3363	2.83569	3.06061	8.20005	8.35949	9.32587
ZNF521	ENSG00000198795	Up	4.82743	0.0697031	2.51154	7.27488	2	2.3363	4.11604	7.23443	2	10.5499	11.5299
AL391422.1	AL391422.1	Up	4.82304	0.0112097	2	2.38313	2	2	2.83569	2.62565	2.59867	5.31103	5.89069
UST	ENSG00000111962	Up	4.82196	1.99584e-05	6.81948	10.1599	8.77533	8.18843	6.25159	8.49678	10.4867	12.4768	14.7106
PLK2	ENSG00000145632	Up	4.82174	0.0159201	2.51154	4.62546	2	2.60884	8.2318	4.26313	9.91862	11.1105	10.6384
LGI2	ENSG00000153012	Up	4.8204	3.61494e-05	4.70761	4.69488	6.39446	8.50431	5.20781	7.1922	9.12259	12.5907	11.336
PDE3A	ENSG00000172572	Up	4.81207	0.010949	2	7.13203	4.16794	2.3363	6.73873	4.74427	11.7241	7.16638	8.54252
LRRTM4	ENSG00000176204	Up	4.80833	0.0118208	2.71224	4.62546	4.31024	2.60884	2.25843	7.97478	7.12702	11.7365	9.00182
SLIT3	ENSG00000184347	Up	4.80428	0.000865754	2.71224	3.3339	4.5586	3.7496	2.83569	2.85946	5.62235	9.15465	2.97871
TMEM217	ENSG00000172738	Up	4.79924	8.8573e-05	2	4.21723	2.55173	2.60884	3.46759	2.85946	6.03823	6.13234	8.09215
AC015922.4	AC015922.4	Up	4.79688	7.19828e-05	2.51154	2.93546	3.63054	2	4.35607	2.62565	8.00588	7.27795	5.81808
AC117500.5	AC117500.5	Up	4.78971	0.0707852	3.99239	2	2	2	2.47753	2	2.59867	6.04326	7.01369
CYP1A1	ENSG00000140465	Up	4.78815	0.000110655	2.71224	4.47573	5.43065	7.6764	4.5618	5.94364	11.6485	9.2448	9.74193
ADGRD1	ENSG00000111452	Up	4.78482	0.0274298	4.55925	2.38313	2	2	2	2.34648	7.11636	5.27236	7.11819
BICC1	ENSG00000122870	Up	4.77277	0.0196416	2.51154	8.34518	2.30208	2.60884	2.6677	6.81482	10.0462	8.29825	12.169
PPM1H	ENSG00000111110	Up	4.77218	2.35863e-06	2.51154	5.93507	4.5586	5.10651	4.41032	3.06061	9.50608	8.30785	9.53664
MYO1F	ENSG00000142347	Up	4.77036	1.33986e-08	5.59273	4.55254	5.71281	5.58805	5.84198	4.55732	11.0953	7.12357	9.6767
CD44	ENSG00000026508	Up	4.76604	0.0214137	3.54352	10.6198	8.03897	4.30385	9.241	4.4892	5.20619	14.9468	10.9761
ITIH3	ENSG00000162267	Up	4.76031	0.000916982	2	2	3.1141	3.03567	2.25843	3.66522	7.27808	4.86786	6.20732
CYS1	ENSG00000205795	Up	4.7537	8.22711e-05	3.43417	3.49825	3.26155	3.50468	4.51305	2.62565	4.35461	9.1862	5.93714
MNX1	ENSG00000130675	Up	4.7474	0.00482472	2.88841	2.38313	2	2	2	2.62565	3.48549	5.1064	5.84269
HIVEP3	ENSG00000127124	Up	4.73805	2.65521e-11	8.26211	6.3336	7.12955	7.60037	5.65243	7.54238	11.0505	12.8441	11.5552
FER1L4	ENSG00000088340	Up	4.72933	3.59946e-07	3.43417	4.01495	5.26575	5.31115	5.01121	4.34249	9.5203	6.02011	9.94737
NRP1	ENSG00000099250	Up	4.7269	1.3085e-06	8.50791	11.3262	10.6991	10.0446	6.70657	11.1867	14.2495	15.7848	14.9112
FAM20A	ENSG00000108950	Up	4.7255	0.000961217	2	2.93546	2.76449	3.36463	3.74594	2.62565	3.1927	6.23646	7.969
PCDH18	ENSG00000189184	Up	4.71887	1.82142e-06	7.61733	11.0456	10.4139	10.5389	9.47535	7.96854	14.4391	12.4706	15.6784
MYOM3	ENSG00000142661	Up	4.71556	0.0361658	3.18694	2	2	2	2	2.34648	5.89595	4.64382	3.43228
PRPH	ENSG00000135406	Up	4.7143	5.99254e-05	3.18694	2.68557	2.55173	3.03567	2	3.53613	6.3786	4.44953	7.51261
ADAMTS3	ENSG00000156140	Up	4.71108	0.0451252	2.27832	3.49825	2	2.83798	2	7.39195	9.66076	9.96185	8.96025
LINC00346	LINC00346	Up	4.70866	0.00299949	3.31585	2.68557	5.60647	5.01577	2.25843	2	7.85381	7.43501	9.41678
LURAP1L	ENSG00000153714	Up	4.70122	0.00748167	5.21701	4.9433	2.55173	2.3363	2	3.99493	7.82137	4.22494	9.52908
KIF26B	ENSG00000281216	Up	4.6997	0.00015367	4.84212	3.3339	4.43976	2.3363	2.6677	3.66522	4.61899	8.17264	8.93186
FCRLB	ENSG00000162746	Up	4.69052	6.65227e-09	3.43417	3.90207	3.1141	3.03567	4.04923	4.17915	8.84128	7.46103	6.00413
EFNA5	ENSG00000184349	Up	4.6738	1.98804e-07	6.57094	8.35594	8.18004	8.03516	7.28756	4.4892	10.8624	13.0375	12.0212
ATP1B1	ENSG00000143153	Up	4.67193	0.00847558	3.31585	11.8439	6.92353	9.02703	5.76079	9.70314	15.7979	12.4451	11.831
CORO2B	ENSG00000103647	Up	4.66157	3.06881e-06	7.9558	6.3552	6.64333	5.14983	4.97567	5.94364	8.06803	11.69	11.6476
TLE1P1	ENSG00000228158	Up	4.66004	2.03654e-07	2.71224	2.68557	2.30208	3.50468	2.98615	2.34648	7.06187	5.31103	6.12944
PPP1R3C	ENSG00000119938	Up	4.65412	0.00591778	6.43563	2.93546	6.39446	8.33168	3.12239	8.18854	5.16542	12.5213	11.9208
MYH11	ENSG00000276480	Up	4.63302	0.000761818	2.51154	3.64578	2.55173	3.03567	2	2.62565	6.57817	7.02233	3.29634
CCL5	ENSG00000274233	Up	4.62938	0.0260145	3.04539	2	2	2	2.6677	2	3.34651	5.64958	5.2096
RIMBP2	ENSG00000060709	Up	4.6131	0.0167995	6.78649	9.43848	2.30208	3.95891	5.67476	2.62565	9.11726	11.0208	12.9426
SCN11A	ENSG00000168356	Up	4.60637	0.00668734	3.31585	2	4.5586	4.37858	3.74594	3.53613	2.59867	9.41422	5.57536
GPNMB	ENSG00000136235	Up	4.60559	0.0547112	2.51154	3.77961	2	7.33548	2	5.01038	4.49285	10.6757	9.55538
SHROOM1	ENSG00000164403	Up	4.59391	6.37018e-13	3.64516	3.90207	4.37645	4.51735	4.24104	3.66522	6.73963	9.03847	8.37124
ALMS1P1	ENSG00000163016	Up	4.59069	0.0167997	2.27832	2.38313	5.55021	5.67956	3.46759	2.62565	2.82496	6.23646	10.1691
PHACTR2	ENSG00000112419	Up	4.58446	0.0713617	2	4.30864	2	2	6.50943	7.70886	10.8632	9.412	10.1849
AL359198.1	AL359198.1	Up	4.58443	0.00424807	2	2	2.30208	3.03567	3.56646	3.53613	4.67815	7.64634	5.09135
PLPP3	ENSG00000162407	Up	4.57931	0.00207303	2.88841	6.3552	9.09093	8.44903	3.90554	5.66362	10.203	12.0822	12.7222
AC092376.2	AC092376.2	Up	4.57527	0.00118524	2.71224	2	4.99777	4.91894	3.36144	3.89318	5.39437	9.40532	7.43381
ZNF423	ENSG00000102935	Up	4.57517	0.00309241	5.80527	10.9441	7.54388	3.7496	5.53526	10.1393	13.4993	13.716	13.8928
PDZRN3	ENSG00000121440	Up	4.57401	0.00175995	3.04539	4.55254	8.35033	7.37252	3.65899	3.89318	10.6764	10.4538	11.6675
PLXNC1	ENSG00000136040	Up	4.56369	8.78844e-13	5.93135	5.10503	4.5004	6.19583	6.25159	4.34249	9.62361	9.70844	10.5645
TNIK	ENSG00000154310	Up	4.56322	0.0416588	5.89054	7.70321	2.55173	3.2095	2	10.3082	12.2626	12.2913	12.9974
SIX2	ENSG00000170577	Up	4.56243	0.00105159	2.27832	3.77961	2	3.7496	2.47753	3.99493	5.16542	8.16738	6.31677
MICAL2	ENSG00000133816	Up	4.55662	0.0165955	2	8.15507	4.31024	6.45952	4.5618	7.97478	8.91692	12.7718	7.2891
VSTM5	ENSG00000214376	Up	4.55659	0.0123023	3.18694	2	2.55173	3.03567	2.98615	2.34648	2	7.23837	5.63294
RAI2	ENSG00000131831	Up	4.55565	0.0387574	2.88841	3.14839	2.55173	2	2.6677	2	2	7.07945	4.28771
AL354740.1	AL354740.1	Up	4.54867	8.69965e-09	3.43417	2.38313	2.30208	2.60884	2.6677	2.62565	6.22836	5.7087	6.1689
BHLHE40-AS1	ENSG00000235831	Up	4.54817	0.0385185	2	3.64578	2	2	2.98615	2	6.39633	5.01566	5.28338
RANBP3L	ENSG00000164188	Up	4.54727	0.0022423	3.99239	3.77961	6.72183	7.057	7.3856	5.60045	12.2373	4.81503	9.06855
SERINC2	ENSG00000168528	Up	4.54353	4.663e-07	8.12369	8.20945	6.11307	5.45623	7.56371	7.96227	9.5203	12.735	12.376
AC099518.6	AC099518.6	Up	4.54153	0.0329784	2	2.68557	2	2	3.24686	2	5.08026	4.05308	5.79304
PCNX2	ENSG00000135749	Up	4.53866	0.00200477	4.65983	3.14839	2.76449	2.83798	2.83569	6.77246	8.55205	10.0715	7.58004
LINC00475	ENSG00000225511	Up	4.53213	0.0306598	2	3.64578	2.30208	2	3.74594	2	7.44919	4.05308	5.28338
EPAS1	ENSG00000116016	Up	4.52743	0.00336257	6.64642	11.5358	7.40803	9.00656	11.8136	6.53972	16.1356	13.1293	12.1799
USHBP1	ENSG00000130307	Up	4.51886	2.40262e-05	3.31585	2.93546	3.92412	3.50468	3.36144	3.53613	5.62235	4.51724	8.72237
KANK1	ENSG00000107104	Up	4.51048	0.00365152	8.518	9.83999	3.73518	7.13451	4.93923	7.03386	7.49103	12.6862	13.4488
NOG	ENSG00000183691	Up	4.51	0.0376657	2.27832	2	2.55173	4.51735	3.12239	3.06061	5.03571	8.34092	2
MMP16	ENSG00000156103	Up	4.50469	0.00693606	2.27832	9.24666	2.94986	6.95079	7.4774	7.53395	9.3579	12.0937	12.829
AOC3	ENSG00000131471	Up	4.49227	0.000151262	2	3.49825	2.55173	4.58203	2.98615	3.66522	7.97082	6.06605	7.31571
THSD1	ENSG00000136114	Up	4.49049	1.1893e-06	5.40262	6.12309	7.08074	5.34881	5.93744	3.99493	11.1101	7.70559	10.4827
PPL	ENSG00000118898	Up	4.48792	0.0436441	2	4.39461	3.1141	5.70882	2	4.55732	3.34651	9.9061	5.48444
CNGB1	ENSG00000070729	Up	4.48695	0.0172414	2.71224	2.38313	2	3.7496	2.83569	3.06061	2	7.38151	6.18824
NAV2	ENSG00000166833	Up	4.48581	0.0668052	2	6.97346	3.73518	6.33369	2.47753	4.80156	2	11.1071	8.68203
JMJD1C-AS1	ENSG00000272767	Up	4.48338	4.25201e-05	2	2.93546	2.30208	2.3363	2.98615	3.06061	6.56255	5.3854	4.86978
TNFSF12	ENSG00000239697	Up	4.4813	1.33451e-06	3.54352	6.53631	4.77041	4.64393	6.14365	3.78369	9.59895	8.71352	10.2758
ERAP2	ENSG00000164308	Up	4.47242	0.00492904	4.33425	8.22713	4.61454	8.19361	5.01121	4.80156	6.14693	9.3986	12.7172
BCRP3	ENSG00000215481	Up	4.47088	0.0384369	2	3.49825	2	2.60884	2	3.23711	7.06187	2.83793	5.00676
TRPM2-AS	ENSG00000230061	Up	4.4678	0.00973158	2.27832	2	3.1141	2	2	2.85946	4.42539	6.08849	4.28771
GPRC5A	ENSG00000013588	Up	4.46514	0.0026775	2	4.55254	2.30208	4.30385	2.6677	5.39243	8.33485	7.02233	8.64052
RND3	ENSG00000115963	Up	4.45665	0.000293405	4.45113	9.93987	6.18873	6.98707	8.24305	8.07694	10.5325	12.3534	13.6138
AC015922.3	AC015922.3	Up	4.44405	3.74656e-06	2.71224	2.38313	3.92412	2.60884	4.04923	3.23711	7.91042	6.57512	5.98214
B4GALNT3	ENSG00000139044	Up	4.44228	0.0101111	6.18868	7.25203	6.22512	2.83798	4.11604	9.09514	5.39437	12.8605	10.7678
FOXD2	ENSG00000186564	Up	4.44019	1.63461e-07	4.33425	2.68557	2.94986	4.37858	2.6677	3.66522	7.20955	8.1246	7.02449
AFAP1L1	ENSG00000157510	Up	4.4385	0.0240714	3.74012	2.38313	2	4.86797	2	6.04201	7.94696	7.28767	9.37942
PCOLCE	ENSG00000106333	Up	4.43243	2.91864e-09	10.5842	9.36851	10.0314	10.975	8.50852	11.1207	15.5982	13.3782	14.563
ANGPT1	ENSG00000154188	Up	4.43031	0.0243037	3.04539	5.05311	2	2.83798	2.83569	7.22399	8.22506	6.35223	10.6663
SH2D3C	ENSG00000095370	Up	4.42718	2.39314e-06	4.75385	3.77961	4.61454	4.81514	4.17989	4.6846	8.78856	4.81503	9.57019
PIK3R5	ENSG00000141506	Up	4.42159	0.0861912	4.55925	2	2	2	2	2.85946	5.12347	7.30694	6.02579
AARD	ENSG00000205002	Up	4.41969	0.0198193	7.82653	3.90207	2.76449	4.96817	2.98615	2.85946	3.72877	9.80643	10.9719
PHBP4	PHBP4	Up	4.4153	0.00233163	2.27832	2.38313	2.30208	2.3363	2	2.62565	3.1927	3.85795	5.71521
C4A	ENSG00000227746	Up	4.41219	0.000741684	4.13899	3.49825	4.5004	2.3363	2.25843	4.08998	5.46326	8.92463	5.93714
GOLGA7B	ENSG00000155265	Up	4.40811	5.49523e-05	7.30429	7.72826	5.07955	5.10651	6.69569	2.85946	10.4679	10.8824	11.1568
ADAMTS7	ENSG00000136378	Up	4.40512	3.69839e-05	6.64642	3.77961	7.50001	5.7932	5.90001	8.47493	10.1267	10.8597	12.2569
TP53I3	ENSG00000115129	Up	4.38773	4.62236e-10	5.1144	7.16909	6.65671	7.79027	8.29804	7.97478	12.0315	11.9537	11.4395
DISP3	ENSG00000204624	Up	4.37675	0.00313427	8.8408	6.59196	4.31024	4.37858	4.5618	7.52547	6.71159	11.7396	12.1629
SORBS1	ENSG00000095637	Up	4.37054	8.99225e-05	2.51154	6.09768	2.94986	3.63233	4.69888	4.26313	8.98586	8.83791	7.87668
AC120049.1	AC120049.1	Up	4.36921	0.00341294	2.27832	2.38313	2.76449	3.85805	2.47753	2	3.48549	6.90083	5.79304
PLXND1	ENSG00000004399	Up	4.36833	0.000130786	7.79923	11.8237	8.99408	12.3633	10.1098	10.0549	16.1515	12.9131	15.3254
PCDHB17P	ENSG00000255622	Up	4.35607	0.0198891	2.51154	6.77939	3.83274	4.05318	2.83569	5.23496	10.6461	6.79568	2.5708
FILIP1L	ENSG00000168386	Up	4.35432	0.0671372	2	3.3339	3.83274	3.36463	2	6.81482	3.1927	10.0008	8.31518
ULBP3	ENSG00000131019	Up	4.34842	0.00363677	5.34336	6.45861	4.24085	2	3.82795	7.66322	10.4794	10.3739	9.57203
LOX	ENSG00000113083	Up	4.32703	0.0024432	8.05609	6.95942	8.26988	6.95079	4.35607	7.22399	5.94495	8.94935	13.1643
ARHGEF26-AS1	ENSG00000281157	Up	4.32417	0.064835	2.51154	2	2	2	2	3.06061	3.1927	5.61908	3.77684
AC017100.1	AC017100.1	Up	4.31857	0.0205491	5.07851	2.38313	2.76449	2	2	4.74427	7.09481	6.71146	8.39223
C1QTNF6	ENSG00000133466	Up	4.31737	4.70593e-05	8.01396	5.20359	9.7871	8.37339	9.67689	6.60555	13.7744	12.588	11.8908
AC005821.1	AC005821.1	Up	4.31692	0.0213089	2	2.93546	2.30208	2	2	2.62565	3.34651	5.64958	3.96794
CPNE8	ENSG00000139117	Up	4.31647	0.0115565	8.19246	3.49825	6.66998	7.79027	2	6.63737	12.0403	8.24433	11.3087
CRYBG3	ENSG00000080200	Up	4.31296	0.00115264	6.47757	9.1104	5.39914	8.05238	5.17685	7.85134	10.0959	8.30785	13.3508
ATAD3C	ENSG00000215915	Up	4.30848	0.00889457	2	2	2.30208	2.60884	2.47753	2.34648	2.59867	4.44953	5.35356
AC130466.1	AC130466.1	Up	4.30578	0.043806	2.27832	2	4.24085	3.50468	2	2	6.68299	4.14157	6.9127
SLC4A4	ENSG00000080493	Up	4.29468	0.0804595	3.74012	2.68557	2	2.60884	3.65899	9.18131	8.23001	12.2346	9.5885
SEMA3A	ENSG00000075213	Up	4.28833	0.0175138	6.13727	10.4495	3.1141	3.50468	6.11126	10.1013	12.0613	11.8471	14.1169
SCN5A	ENSG00000183873	Up	4.28802	0.0228572	4.20706	4.01495	3.26155	3.95891	2.25843	7.63197	3.34651	9.86932	10.4491
NKAIN1	ENSG00000084628	Up	4.28425	0.0164115	5.3128	4.62546	5.78771	3.63233	3.46759	9.50179	8.10623	12.7531	10.0421
AIG1	ENSG00000146416	Up	4.284	0.0081226	4.65983	4.9433	2.30208	4.96817	2.25843	7.81005	9.28365	10.1159	10.1968
RNLS	ENSG00000184719	Up	4.28116	0.000363015	6.80857	5.54174	7.34329	6.33369	5.40772	3.53613	11.7324	6.74008	9.45519
PRDM6	ENSG00000061455	Up	4.28061	0.000478208	4.06755	2	3.73518	3.2095	2.83569	2.62565	6.72568	4.44953	7.67902
LRRN1	ENSG00000175928	Up	4.27535	0.018667	2	6.76332	6.1514	2.83798	3.12239	7.74582	10.2956	11.0933	8.43332
AC067735.1	AC067735.1	Up	4.26474	0.00600553	2.71224	2	2.94986	3.63233	2	3.06061	7.11636	3.74951	5.38741
TLL2	ENSG00000095587	Up	4.26427	6.83415e-06	7.05932	6.76332	7.38409	6.93849	8.91256	7.55076	8.20005	12.546	12.3028
GRIN2A	ENSG00000183454	Up	4.26066	0.0175472	6.81948	3.14839	2.76449	5.76562	3.46759	6.89598	2.59867	10.0126	10.7686
TGFB2	ENSG00000092969	Up	4.25981	0.00955752	5.48718	7.08108	6.66998	3.85805	2.47753	7.54238	3.93688	10.8751	11.3251
NID2	ENSG00000087303	Up	4.25607	0.00301887	6.81948	7.29737	8.85296	10.7725	4.04923	9.02771	11.9419	10.8767	14.4781
EFR3B	ENSG00000084710	Up	4.25534	8.51671e-07	5.3733	7.35212	6.62982	7.1665	4.82406	8.28209	10.6312	11.9441	10.7853
MAB21L1	ENSG00000180660	Up	4.25327	0.00501684	5.3733	2	2.94986	4.81514	2.6677	5.01038	5.99234	7.20795	9.48286
BEST4	ENSG00000142959	Up	4.2501	3.37796e-05	2.27832	2.38313	2	3.03567	2.98615	2.34648	5.5608	5.06174	5.31889
AC036214.1	AC036214.1	Up	4.23645	0.00530387	2.88841	3.3339	2.30208	2	2.25843	2.62565	6.76714	3.5046	3.96794
FCHSD1	ENSG00000197948	Up	4.22083	0.000726829	6.06574	4.30864	2.76449	3.03567	3.65899	6.77246	8.96225	9.00937	9.74683
GLT1D1	ENSG00000151948	Up	4.21651	0.0498472	3.99239	2	5.36693	3.36463	3.56646	2	2.33017	8.9058	6.8774
C17orf50	ENSG00000270806	Up	4.20801	0.0899291	2.27832	2	2.30208	2	3.46759	2.34648	6.43114	2	3.96794
HSD17B1	ENSG00000108786	Up	4.20215	1.54102e-06	3.04539	2.38313	3.1141	3.2095	4.11604	3.06061	6.92202	5.27236	7.34185
CDA	ENSG00000158825	Up	4.19062	0.0359726	2	2.38313	2	3.36463	2	3.99493	5.59191	6.62202	5.35356
SORCS2	ENSG00000184985	Up	4.1794	0.012485	5.24965	5.05311	7.3013	3.2095	9.38849	2.62565	11.6313	11.7948	10.4095
VAMP8	ENSG00000118640	Up	4.17103	5.48754e-06	3.04539	3.77961	4.37645	3.95891	5.55946	5.35465	9.36016	6.92596	8.40054
GIMAP4	ENSG00000133574	Up	4.16916	0.011866	3.31585	2.68557	2	3.36463	2	2.34648	3.34651	6.42455	5.84269
CCDC27	ENSG00000162592	Up	4.16822	0.00648157	2.27832	2	2.55173	2	2.98615	2.34648	3.93688	5.82014	3.67088
ABHD11-AS1	ENSG00000225969	Up	4.16514	0.0304752	2.27832	2.68557	2	2.3363	2.6677	2.85946	6.24802	2	4.35769
EYA2	ENSG00000064655	Up	4.1631	0.0544848	4.50621	2	3.26155	3.36463	2	6.43499	9.5719	4.14157	7.94078
SULF2	ENSG00000196562	Up	4.14916	0.00992145	3.8292	5.54174	5.81184	4.51735	9.66718	9.7439	10.8383	11.6411	13.4036
LHX4	ENSG00000121454	Up	4.14353	1.39846e-05	3.99239	4.11963	5.36693	5.06186	4.78353	5.27597	5.12347	8.9058	9.68862
ARFGEF3	ENSG00000112379	Up	4.1364	0.032339	2.51154	5.05311	2.30208	5.23274	2	6.93491	9.95346	6.543	9.07895
AC243964.2	AC243964.2	Up	4.12653	0.0306774	2.27832	2	3.26155	2.3363	4.41032	2.34648	5.52902	7.56068	2.5708
ACSS3	ENSG00000111058	Up	4.12603	0.0084979	9.28059	3.49825	3.83274	7.8039	3.36144	7.89805	12.0727	11.894	10.5175
CMTM7	ENSG00000153551	Up	4.12488	0.0380178	6.86232	3.49825	3.1141	4.7603	2	8.77585	9.24748	11.5909	10.4441
TNFRSF10C	ENSG00000173535	Up	4.11735	0.0483442	3.54352	2	2.30208	3.7496	3.74594	8.05354	8.12761	9.34137	10.6358
PROX1	ENSG00000117707	Up	4.1127	0.0279047	3.04539	6.45861	9.78558	8.06375	3.74594	7.23443	4.49285	12.6097	12.4846
AL158206.1	AL158206.1	Up	4.10012	3.42949e-07	5.82706	6.26679	3.51771	4.81514	5.51064	6.41677	10.4447	8.72072	9.22183
ISPD	ISPD	Up	4.09869	1.84439e-06	2.88841	3.14839	3.26155	5.01577	4.35607	5.19276	8.16429	7.87648	8.07667
SERPINB9P1	ENSG00000230438	Up	4.09164	0.000100755	2.88841	4.39461	4.66839	4.81514	3.46759	4.41771	6.71159	9.30112	5.48444
KCNK9	ENSG00000169427	Up	4.0892	0.00566446	4.06755	8.07271	4.01006	3.7496	7.14287	6.77246	8.47907	11.9824	7.78442
TRAM2	ENSG00000065308	Up	4.08757	6.62709e-08	10.1302	9.10084	10.7491	11.1168	9.70293	11.5205	13.049	14.4405	15.5763
PKNOX2-AS1	PKNOX2-AS1	Up	4.08085	0.00479941	2.71224	2	2.76449	3.95891	2	2.85946	6.53081	5.97266	4.71842
TRIM22	ENSG00000132274	Up	4.0786	0.0371305	3.9131	8.68077	4.99777	3.7496	10.3525	2.62565	12.0358	10.578	13.1609
COTL1	ENSG00000103187	Up	4.07836	1.45858e-07	9.79909	9.9804	8.52469	10.7638	11.163	9.23169	14.8409	14.5033	12.4364
C7orf57	ENSG00000164746	Up	4.07178	0.00616749	2.71224	3.3339	2.94986	3.03567	2	2	5.68138	3.5046	6.43479
TNFRSF12A	ENSG00000006327	Up	4.07129	1.23189e-05	4.96515	7.4657	4.7203	7.7696	7.80047	7.47354	11.2162	11.8736	9.72879
TJP1	ENSG00000277401	Up	4.06724	0.0283669	7.64213	7.87754	2.55173	3.03567	3.36144	9.99019	11.5677	12.4548	11.7869
SBK3	ENSG00000231274	Up	4.06295	0.00947056	2	2.38313	2	2.83798	2.47753	2.34648	3.34651	5.49021	3.87556
RPSAP52	ENSG00000241749	Up	4.0613	1.23788e-05	2.71224	5.25046	4.24085	3.36463	2.83569	3.66522	7.37066	8.01761	7.33319
HSPB6	ENSG00000004776	Up	4.05337	0.0404456	4.70761	2	2.94986	2.3363	2.25843	2.34648	3.34651	7.80377	4.28771
CNTNAP1	ENSG00000108797	Up	4.04943	4.85246e-08	9.88211	10.5927	9.68303	11.229	8.68117	9.65343	13.9074	12.7117	15.0981
ADGRL4	ENSG00000162618	Up	4.04555	0.0461233	2.88841	2.68557	3.1141	2.83798	3.24686	2	2	7.29734	3.29634
HOXB5	ENSG00000120075	Up	4.04552	0.00215876	6.67073	7.81656	7.64807	5.97278	5.48559	6.19951	4.20171	12.0554	10.442
ABCA6	ENSG00000154262	Up	4.03935	0.086152	6.3629	6.90187	6.50218	7.43513	7.31626	2	2	7.79015	12.2169
PRR26	PRR26	Up	4.03729	0.00990888	3.43417	2.38313	2.76449	2	2	2.62565	4.94226	6.23646	3.77684
C22ORF34	C22ORF34	Up	4.03462	0.00528617	5.18361	2.68557	5.43065	4.58203	2	5.14928	5.87081	8.92151	8.95462
AL138767.3	AL138767.3	Up	4.0314	0.021	2	2	3.26155	3.2095	2	2.34648	5.08026	5.1064	5.35356
CDH26	ENSG00000124215	Up	4.02524	0.0215285	2.88841	2	3.39531	2	2.47753	2.34648	2.59867	5.49021	6.02579
NHS	ENSG00000188158	Up	4.02357	0.0383245	2.88841	9.36851	5.39914	2.83798	2.47753	5.96887	9.84953	11.8067	10.7303
RASGRF2	ENSG00000113319	Up	4.01863	0.000163487	4.20706	6.43851	4.8657	5.7375	6.14365	5.14928	5.92066	10.7879	8.52741
NOS3	ENSG00000164867	Up	4.01388	0.00284272	5.54092	4.30864	3.73518	5.14983	7.9771	4.96094	9.4242	6.76815	11.1321
SUSD3	ENSG00000157303	Up	4.00627	0.00981695	2.71224	5.10503	2.76449	4.30385	2.25843	3.89318	6.76714	8.63568	3.14625
NEDD9	ENSG00000111859	Up	4.00586	0.00177268	7.5069	9.24377	9.62973	6.60668	3.56646	5.75348	12.0551	12.4895	11.8982
SYCE1L	ENSG00000205078	Up	4.00163	0.00183921	4.50621	2	3.26155	2.83798	2.6677	3.53613	4.67815	7.62348	6.51354
FIRRE	ENSG00000213468	Up	4.00025	0.00144654	2	3.14839	2.94986	3.7496	5.04589	5.01038	7.45765	7.26815	8.15736
AC131212.4	AC131212.4	Up	3.99971	2.93889e-06	3.04539	4.11963	2.76449	4.22504	2.6677	3.66522	7.19949	5.73738	7.44992
SPRY2	ENSG00000136158	Up	3.99956	0.00347978	10.2907	4.01495	11.4522	8.9828	7.55771	11.0596	13.4984	15.0173	13.3252
CHST7	ENSG00000147119	Up	3.99602	0.00107998	8.43173	6.53631	4.37645	5.6192	5.40772	6.85597	6.95827	11.0856	11.4719
ARL4A	ENSG00000122644	Up	3.98739	0.000510908	6.53166	7.96444	3.26155	7.73446	7.29479	8.98198	9.85594	12.1137	12.0343
IL11	ENSG00000095752	Up	3.98407	0.0146189	3.43417	3.14839	2	3.7496	3.65899	2	7.00524	6.78198	3.29634
CPXM1	ENSG00000088882	Up	3.97557	0.000819253	8.518	8.73944	10.3266	8.63199	5.40772	11.5045	12.9215	13.5483	14.4726
KIAA1324	KIAA1324	Up	3.97118	0.00724457	3.74012	2.38313	4.5004	3.2095	3.97917	2	6.8595	3.74951	7.95214
PXDN	ENSG00000130508	Up	3.96728	0.000493988	13.3171	14.4363	14.5503	13.9276	8.17025	14.1812	15.9632	17.9503	18.5837
ABTB1	ENSG00000114626	Up	3.96706	2.19635e-05	9.17196	7.29737	9.17936	6.95079	8.79003	7.30547	11.6913	9.96791	13.4843
LINC01132	ENSG00000227630	Up	3.96588	8.05174e-05	2	3.77961	2.76449	3.2095	3.46759	3.39436	6.62403	6.91345	5.13185
HBEGF	ENSG00000113070	Up	3.96419	4.55754e-05	6.55796	6.3336	6.1514	9.11162	5.82211	8.86254	11.9872	11.6827	11.443
PLBD1-AS1	ENSG00000256751	Up	3.95649	0.0223529	4.88431	2	3.26155	2.3363	2.47753	3.23711	3.48549	7.95793	5.86689
DYSF	ENSG00000135636	Up	3.95605	8.39684e-05	7.1912	6.31167	8.67695	7.37252	7.37882	5.60045	8.9503	10.0743	12.5831
PITPNC1	ENSG00000154217	Up	3.95187	6.2033e-07	9.03588	7.2635	9.10564	9.10887	9.27429	8.83536	9.97131	13.3295	13.3776
EHD3	ENSG00000013016	Up	3.94444	0.00016478	10.2101	9.52679	10.1848	9.35081	6.53407	9.65148	11.3092	11.7616	14.8486
SELENOM	ENSG00000198832	Up	3.94418	0.00971851	9.49146	5.38255	4.8657	7.20808	2.47753	7.95598	10.9241	12.2746	11.042
LINC00472	ENSG00000233237	Up	3.93175	0.00527579	3.18694	2	3.1141	4.44963	3.24686	2	7.18936	5.7655	6.02579
IFITM2	ENSG00000185201	Up	3.91297	0.00260379	8.90111	6.77939	7.52211	6.82282	11.8475	10.4313	14.0867	13.2115	14.1173
GAB2	ENSG00000033327	Up	3.91288	6.87392e-06	7.05932	5.29584	9.14891	8.31274	7.02612	8.60534	11.612	11.3763	12.5334
PROCR	ENSG00000101000	Up	3.90851	0.0155646	8.71495	5.33985	5.15693	8.12473	2.47753	8.35566	12.6221	7.7272	10.6792
RHOJ	ENSG00000126785	Up	3.90251	0.00724355	9.87035	7.61643	6.24298	7.95196	2.25843	8.74332	11.7746	11.6678	12.8137
KDELR3	ENSG00000100196	Up	3.90194	3.65363e-05	8.09703	7.69476	6.05361	8.35962	4.51305	8.82504	12.1189	11.0171	11.7381
KAT2B	ENSG00000114166	Up	3.89768	6.50742e-06	7.35016	5.6851	6.457	8.54949	8.59303	7.96227	11.0194	10.3322	12.6104
TMEM130	ENSG00000166448	Up	3.8957	0.00163379	5.34336	5.71882	7.15806	8.02938	5.26781	5.42925	5.52902	11.0912	10.9019
CSF1	ENSG00000184371	Up	3.89479	7.58741e-05	6.67073	8.69354	7.3013	7.77652	3.74594	7.04576	10.279	11.607	11.6388
CPNE5	ENSG00000124772	Up	3.88671	0.00159692	5.21701	5.15515	7.50741	6.33369	7.9407	3.66522	9.87819	11.581	7.81583
DOCK9-AS2	DOCK9-AS2	Up	3.8835	0.0316305	2	2.93546	2	2.60884	2	2.62565	3.83657	5.31103	3.77684
ZNF608	ENSG00000168916	Up	3.88326	1.43909e-05	8.52468	8.33978	8.69976	7.72016	4.82406	9.30038	12.2656	11.1788	12.8102
AMZ1	ENSG00000174945	Up	3.88185	0.00238138	3.54352	3.77961	2.76449	2.60884	5.14521	3.89318	6.57817	4.22494	8.55374
INSM1	ENSG00000173404	Up	3.88179	0.0653201	4.84212	3.77961	6.32909	2.83798	2	4.4892	2.59867	5.31103	9.88061
UPP1	ENSG00000183696	Up	3.87544	0.000917428	8.19246	7.11946	5.9703	7.53653	2.6677	6.82866	11.8018	10.1576	9.95586
RHEBL1	ENSG00000167550	Up	3.86362	7.65407e-07	6.94438	5.42403	5.66062	6.7402	3.97917	5.23496	10.1294	8.97064	9.9071
CAVIN1	ENSG00000177469	Up	3.86195	9.25866e-05	7.7714	10.0565	11.773	11.5562	10.8512	8.07113	14.0868	14.4471	14.9727
AC018445.3	AC018445.3	Up	3.85022	0.0249742	2.27832	2.68557	2	2.60884	2	3.23711	5.16542	2.83793	5.48444
NMT2	ENSG00000152465	Up	3.84758	0.000265103	8.53133	6.71402	7.24037	6.66755	8.64769	10.3651	10.7754	12.7594	13.0986
FEZ1	ENSG00000149557	Up	3.84562	6.5977e-06	8.50791	6.49798	8.47267	7.92727	4.90185	8.20455	11.6082	12.221	10.8528
SLC41A2	ENSG00000136052	Up	3.84079	0.0201114	5.64274	6.6279	2.55173	3.95891	2	5.39243	7.21954	8.22421	9.87465
PLAC9	ENSG00000189129	Up	3.84026	0.00248286	2.71224	2.68557	2.76449	2	4.4626	2.85946	5.99234	5.49021	6.85338
COL4A5	ENSG00000188153	Up	3.83957	0.0940728	2.51154	7.57099	8.90436	3.50468	2	3.39436	11.375	7.72004	10.9586
C1DP1	ENSG00000231245	Up	3.8356	0.00655891	2.51154	2	2.30208	2.60884	2.83569	2.85946	5.68138	2.6088	5.13185
RPS6KA2	ENSG00000071242	Up	3.83299	0.0860076	12.0991	5.87652	3.1141	2.60884	5.40772	11.2517	14.2248	12.9533	14.44
CPQ	ENSG00000104324	Up	3.83256	0.00010021	7.09568	3.90207	8.08424	7.057	8.53623	5.89181	11.2031	10.5388	11.5659
MOCOS	ENSG00000075643	Up	3.83023	0.0140733	2.51154	3.77961	2	4.58203	2.25843	4.08998	4.5573	6.79568	7.61617
BMP8B	ENSG00000116985	Up	3.8283	1.12983e-06	3.9131	3.14839	4.31024	3.2095	4.5618	3.66522	6.28655	8.27888	6.52879
HECW2	ENSG00000138411	Up	3.82738	1.03428e-07	7.72572	8.05961	6.17019	7.88944	5.69676	7.14871	11.576	9.88062	11.4545
IGFBP6	ENSG00000167779	Up	3.82534	1.20501e-05	8.13684	6.49798	7.22248	8.80115	6.61714	6.47075	12.0977	9.16525	11.582
AC107959.4	AC107959.4	Up	3.82302	0.0403262	2	2.38313	2	4.22504	3.65899	3.39436	7.50744	4.14157	5.00676
ADARB2-AS1	ENSG00000205696	Up	3.81937	0.00533402	3.04539	3.90207	2.76449	2.3363	2	4.34249	5.32202	7.26815	6.00413
LPCAT1	ENSG00000275079	Up	3.81853	8.30596e-10	11.1873	11.5829	10.596	10.7223	10.121	12.119	14.1952	15.8379	14.4686
GAS6-AS2	GAS6-AS2	Up	3.8174	0.000916982	2.88841	2.68557	2.55173	2	3.36144	2.62565	6.36066	4.37848	4.66422
CATSPERG	ENSG00000099338	Up	3.81685	5.28023e-07	3.43417	2.93546	4.61454	4.44963	4.2997	3.89318	7.67656	6.02011	8.10746
PXDC1	ENSG00000168994	Up	3.8058	6.33199e-05	4.92529	8.07271	6.31227	8.69549	7.02612	6.15624	10.1699	10.7879	11.9218
ADAMTS1	ENSG00000154734	Up	3.80439	2.44181e-05	9.97288	8.97044	5.55021	9.33682	9.16809	9.21333	13.1376	11.3848	13.5134
ADGRB1	ENSG00000181790	Up	3.80415	0.0105424	5.3733	7.33047	7.75772	6.92609	11.0792	7.05757	13.854	11.8401	10.2182
GPR84	ENSG00000139572	Up	3.79238	0.0782741	2	3.77961	2	3.03567	2.25843	2	6.16773	4.70318	3.77684
CAMK2D	ENSG00000145349	Up	3.79132	2.45165e-09	8.71202	9.1387	8.86166	9.55994	7.86016	10.263	11.9325	13.3523	13.4039
RNF152	ENSG00000176641	Up	3.78188	0.041552	2.27832	7.761	3.39531	6.83614	4.11604	5.31584	3.48549	10.2413	10.4501
SPRED1	ENSG00000166068	Up	3.77594	4.14144e-06	11.5297	9.10084	9.94816	10.4112	8.60762	9.49963	12.5687	14.7494	13.7697
EFNA2	ENSG00000099617	Up	3.7662	0.0473114	2	2	4.16794	5.14983	5.62974	2.62565	6.24802	8.62421	7.46585
AL136116.3	AL136116.3	Up	3.76343	1.74539e-05	2.27832	2.68557	2.55173	2.60884	2.6677	3.39436	4.61899	5.55609	5.57536
TRABD2B	ENSG00000269113	Up	3.76327	0.0275107	3.9131	2	7.03022	5.7932	2.83569	3.89318	6.53081	9.11422	9.54229
HOXB-AS2	ENSG00000239552	Up	3.76058	0.00191974	2.71224	3.90207	3.63054	3.50468	3.65899	3.53613	2.59867	7.0906	7.46585
THY1	ENSG00000154096	Up	3.76041	0.0140733	11.0347	10.4444	10.7358	11.2503	3.12239	10.9137	9.84308	15.3817	14.364
AL355353.1	AL355353.1	Up	3.75985	0.0176632	2	2	2.30208	2.3363	2.83569	3.39436	3.72877	5.64958	4.77066
HTR1D	ENSG00000179546	Up	3.75765	0.000716072	2.27832	3.90207	3.63054	4.96817	3.46759	3.66522	4.89317	7.27795	7.98014
TMEM108	ENSG00000144868	Up	3.73938	0.00701608	4.13899	6.68018	2.55173	3.50468	3.12239	4.80156	8.53215	9.14398	6.18824
CCL2	ENSG00000108691	Up	3.73193	0.0516375	7.66045	4.99925	9.20692	3.36463	8.95424	4.74427	3.1927	11.732	12.4168
FBLN7	ENSG00000144152	Up	3.73064	0.00925759	5.1144	3.90207	3.26155	3.36463	7.10225	3.53613	9.1332	9.44498	5.60444
TRIM9	ENSG00000100505	Up	3.728	0.0117877	5.21701	6.12309	2.55173	3.50468	7.42566	6.71397	11.0144	8.31737	6.94716
KIZ-AS1	ENSG00000232712	Up	3.72562	0.0501019	2	2.38313	2.94986	2.3363	2	2.34648	2.82496	3.20943	5.38741
CRISPLD2	ENSG00000103196	Up	3.72172	0.00117143	6.72977	7.53359	7.64807	4.96817	9.39523	6.84238	9.6862	10.0459	12.6942
VPREB3	ENSG00000128218	Up	3.71921	0.0035619	3.9131	2.93546	2.76449	3.7496	5.20781	3.53613	4.78966	8.60489	5.42048
FAIM2	ENSG00000135472	Up	3.71659	0.0197376	4.33425	4.01495	3.92412	4.96817	2	3.89318	5.49652	8.85763	3.67088
DOCK6	ENSG00000130158	Up	3.71454	1.09503e-14	7.76576	6.98736	8.70621	7.89581	8.14248	8.85241	11.9872	11.5394	12.0617
RTBDN	ENSG00000132026	Up	3.7128	0.0236367	3.43417	3.3339	2	3.85805	3.97917	2.85946	6.28655	7.50339	2.31345
ELL2	ENSG00000118985	Up	3.70382	0.0288378	8.22155	7.09399	2.30208	3.50468	4.35607	7.39195	8.03446	8.98865	11.668
MAGI2	ENSG00000187391	Up	3.70312	0.0083237	3.54352	4.11963	3.51771	5.31115	6.23666	4.74427	3.83657	6.84921	9.8384
CNN3	ENSG00000117519	Up	3.70242	0.0184106	9.32913	12.8342	7.62102	10.8435	5.60669	13.2223	15.6516	15.8497	14.0368
AL590617.2	AL590617.2	Up	3.69944	0.00470991	6.30195	4.11963	4.01006	5.34881	2.98615	7.97478	9.47305	9.47082	10.1222
RASSF8	ENSG00000123094	Up	3.69003	0.00238132	9.51515	7.42543	5.6338	9.18372	5.20781	9.93844	13.1921	11.0453	12.2466
AC010615.2	AC010615.2	Up	3.68399	0.0906861	3.54352	2	4.99777	4.64393	2.83569	2.62565	8.3978	2	6.1093
KCTD14	ENSG00000151364	Up	3.68136	0.068529	3.04539	2	4.16794	3.03567	2.6677	2	7.23932	2.83793	3.77684
SFN	ENSG00000175793	Up	3.68016	0.00114901	3.04539	4.82443	2.55173	4.44963	2.25843	4.26313	6.39633	7.29734	7.47375
TGFBI	ENSG00000120708	Up	3.6685	0.0184106	2.71224	6.71402	4.31024	2.3363	5.01121	4.74427	4.67815	9.08941	9.04753
MARCH3	MARCH3	Up	3.66429	0.000537973	5.43136	5.33985	4.16794	7.83076	5.55946	8.10566	10.1491	10.0488	10.8097
C14ORF37	C14ORF37	Up	3.66246	0.0212124	7.44482	8.01281	5.33399	6.93849	3.36144	9.24466	5.28443	11.6688	12.0496
MID1	ENSG00000101871	Up	3.65965	0.000455422	11.6739	10.1194	8.27423	8.35962	8.45468	10.2845	14.399	11.6909	14.0323
NETO2	ENSG00000171208	Up	3.65583	0.0209865	7.23261	8.44929	6.01256	10.5929	6.62863	11.4132	8.88901	14.2922	13.3477
UBA7	ENSG00000182179	Up	3.65474	6.62301e-05	6.31743	9.05207	5.57861	7.35412	8.09772	7.43784	10.5593	10.3636	12.2945
AGTR1	ENSG00000144891	Up	3.64797	0.041155	3.64516	2	2.76449	2.3363	4.41032	2	6.95827	4.37848	5.79304
FAM124B	ENSG00000124019	Up	3.6475	0.0959734	2	2	2	3.03567	2.6677	4.26313	6.14693	6.02011	3.5565
PYCARD	ENSG00000103490	Up	3.63424	5.13141e-07	6.85173	5.38255	5.73821	5.01577	7.17456	5.96887	8.56387	10.4933	9.72051
PLSCR1	ENSG00000188313	Up	3.6342	3.42949e-07	9.48633	10.4952	8.67037	10.6813	9.68517	9.79064	13.5392	11.6632	14.3893
P4HA3	ENSG00000149380	Up	3.63101	1.83157e-05	5.84853	4.69488	7.08074	7.32607	7.86987	7.5838	9.63299	10.0869	11.5369
GPR173	ENSG00000184194	Up	3.6277	0.0721664	5.78314	2	6.44162	4.96817	2.47753	3.53613	2.82496	8.0972	9.61731
AC023024.2	AC023024.2	Up	3.62189	0.000119214	3.18694	2.38313	4.31024	4.7603	3.12239	3.39436	6.48184	6.38884	7.54297
EGFR	ENSG00000146648	Up	3.61755	0.0969112	8.0187	9.7992	3.39531	5.06186	2.83569	2.34648	11.1712	7.18731	12.2333
ZDHHC22	ENSG00000177108	Up	3.61624	0.0822715	2.51154	2	2	2	2.98615	3.78369	4.61899	6.13234	3.5565
IL4I1	ENSG00000104951	Up	3.61512	0.0541055	4.27205	6.43851	3.83274	5.97278	4.4626	2	3.1927	6.84921	9.99481
GAS6	ENSG00000183087	Up	3.59387	0.00556877	3.8292	8.07271	8.45746	4.64393	8.93586	7.20287	12.157	9.17838	11.3175
AP001922.5	AP001922.5	Up	3.58568	0.00316326	2.27832	2	3.1141	2.83798	3.36144	2.34648	5.94495	4.30375	4.86978
MAFF	ENSG00000185022	Up	3.5804	2.46446e-05	9.58236	5.99133	6.92353	7.55276	7.83063	7.85134	10.8488	11.9805	11.7916
PIM1	ENSG00000137193	Up	3.57298	9.86331e-09	7.52701	7.91438	7.31824	9.30843	8.13041	8.68362	12.5934	11.0988	11.4832
TRPS1	ENSG00000104447	Up	3.5713	1.10135e-05	9.69923	8.22126	9.05094	10.4733	7.29479	9.35403	11.4878	12.9975	13.5456
SOX5	ENSG00000134532	Up	3.57072	0.064024	3.43417	6.79528	3.63054	4.70329	6.32404	5.63238	7.49103	10.4592	2
PCDHB8	ENSG00000120322	Up	3.56686	0.012457	4.88431	7.54303	7.58647	9.03282	4.35607	6.47075	12.146	6.62202	10.4581
VWA1	ENSG00000179403	Up	3.55775	0.00256976	6.77532	7.19328	9.06607	9.72835	6.1909	8.68742	10.2537	13.3321	9.73209
SEMA6A	ENSG00000092421	Up	3.55774	0.00695522	7.99001	10.1675	4.5004	6.15389	8.48026	10.0476	10.4648	13.0437	12.8069
ZBTB46	ENSG00000130584	Up	3.55745	0.0315519	2.51154	8.41884	3.26155	4.14167	6.69569	4.55732	8.9473	9.36223	10.7087
ETV5-AS1	ENSG00000234197	Up	3.55737	0.0393747	2	2.38313	4.81884	3.85805	3.97917	2	6.73963	6.21622	6.81658
AL049838.1	AL049838.1	Up	3.54889	0.0639038	3.99239	4.11963	2.30208	2.60884	2	4.4892	2.33017	7.02233	7.22502
AC233723.1	AC233723.1	Up	3.54607	0.00276762	3.04539	2.68557	2	3.03567	4.35607	3.23711	5.62235	6.80925	5.48444
CADM1	ENSG00000182985	Up	3.54511	2.24045e-05	11.8388	10.4406	13.3943	10.9757	11.6782	10.1127	14.768	15.6404	15.626
GAREM1	ENSG00000141441	Up	3.54457	0.0193383	5.14942	7.71161	3.26155	2.3363	5.67476	4.62237	9.06834	10.1213	7.45791
CPAMD8	ENSG00000160111	Up	3.53758	0.00222903	4.55925	4.47573	7.53666	6.82282	7.09398	6.34149	7.03948	9.03559	11.278
PCSK6	ENSG00000140479	Up	3.53676	0.0233536	4.84212	3.64578	9.07107	10.4045	6.11126	7.77472	11.5905	10.8952	12.9258
VSIR	ENSG00000107738	Up	3.51295	3.45364e-05	6.20541	3.3339	6.64333	5.92371	6.47166	5.31584	9.17231	8.34092	10.1133
SPATA18	ENSG00000163071	Up	3.5013	0.0491055	2.88841	9.09443	5.39914	2.60884	7.26566	4.17915	10.1067	9.46011	11.2592
LIPH	ENSG00000163898	Up	3.50104	0.0673693	8.24602	5.29584	5.26575	8.8996	3.82795	4.80156	3.02051	12.0675	9.40236
GAS2	ENSG00000148935	Up	3.5001	0.0140733	7.44482	3.14839	4.16794	5.31115	5.51064	7.20287	6.20843	8.37326	10.9107
CEMIP	ENSG00000103888	Up	3.50007	0.00384812	5.21701	3.14839	5.43065	4.70329	4.90185	4.26313	4.61899	9.46655	6.24473
SLC43A2	ENSG00000278550	Up	3.49958	0.0291394	2.88841	8.41884	3.73518	4.58203	8.17809	7.98718	8.14868	10.565	11.7045
RASSF8-AS1	ENSG00000246695	Up	3.4972	0.0316215	6.47757	3.49825	2.55173	6.06617	2.25843	7.42878	9.72529	8.38237	9.39614
ADD3	ENSG00000148700	Up	3.49552	2.44181e-05	12.266	13.0522	12.9635	12.1589	12.6539	12.181	16.9343	12.5858	16.2425
FRMD4B	ENSG00000114541	Up	3.4945	0.0093989	5.91109	6.73064	5.30027	7.41752	2.83569	7.79602	11.396	7.62348	8.637
INPP1	ENSG00000151689	Up	3.4931	2.95974e-05	8.82464	8.57428	7.64136	9.29161	7.24342	7.25508	12.9072	9.98744	11.1309
GIPC3	ENSG00000179855	Up	3.49027	0.0391297	5.1144	9.95763	2.76449	7.03406	6.77018	5.23496	9.04324	12.1713	11.0466
SOCS2-AS1	ENSG00000246985	Up	3.48841	0.0193163	4.06755	7.45574	8.10392	6.08861	8.0257	3.06061	11.8452	7.89569	8.89115
ROM1	ENSG00000149489	Up	3.48344	6.76259e-05	5.76067	4.88509	5.68695	5.4213	6.97304	3.89318	10.025	8.56944	7.92358
LRRC32	ENSG00000137507	Up	3.482	0.0316701	2.27832	2.38313	2.76449	2.3363	3.56646	4.96094	3.48549	6.42455	7.15796
TMTC2	ENSG00000179104	Up	3.48198	0.00307755	6.65863	9.22336	5.49167	7.55276	8.68117	7.4647	7.71944	11.2206	12.4926
SERPINB1	ENSG00000021355	Up	3.48056	0.0103546	6.6217	7.57099	3.63054	3.95891	8.83287	6.26208	11.5385	10.1442	9.00455
TPM1	ENSG00000140416	Up	3.47906	0.000682871	10.3342	7.83973	9.57967	9.63997	7.30914	10.1978	10.4297	14.1394	12.3089
HUNK	ENSG00000142149	Up	3.47797	0.0384848	7.65437	9.91645	3.92412	2.60884	7.92681	9.06621	9.12791	12.3643	12.2908
ACER2	ENSG00000177076	Up	3.455	3.0717e-05	6.74129	7.72826	5.03924	6.06617	6.12754	8.07113	11.0637	9.45796	10.2135
PTGS1	ENSG00000095303	Up	3.4535	0.000272366	2.51154	2	3.39531	2.60884	2.83569	3.39436	5.65217	5.34869	4.96253
ALG1L13P	ENSG00000285027	Up	3.45257	0.00463721	2.27832	2.68557	3.63054	3.36463	3.24686	3.06061	3.72877	6.99884	4.5493
SLC4A8	ENSG00000050438	Up	3.43904	0.000984188	8.70909	8.5604	6.88993	5.7932	5.2969	6.39831	9.18256	11.2212	11.4734
DAB1	ENSG00000173406	Up	3.43846	0.0752467	11.0579	2.38313	7.66141	9.14946	8.06004	4.41771	8.5872	13.239	12.8044
OSBPL6	ENSG00000079156	Up	3.43173	0.000389098	9.58875	9.92008	7.83038	9.95283	7.90808	10.5666	10.1201	13.4116	13.6997
THEM5	ENSG00000196407	Up	3.43124	0.0383974	2	3.14839	2.30208	3.2095	2	2.85946	5.12347	3.36455	5.38741
ADAMTS6	ENSG00000049192	Up	3.42596	0.0357352	4.13899	5.46434	3.51771	6.84934	2.83569	5.10445	9.91247	3.36455	7.16773
ETV5	ENSG00000244405	Up	3.41975	0.0184392	9.80184	13.2297	14.5886	14.1583	13.8351	6.08879	16.6167	17.1403	16.8647
PCDHB13	ENSG00000187372	Up	3.41006	0.00155893	4.70761	6.97346	8.29577	8.12473	7.39236	5.99366	11.7047	7.95793	10.5412
GNAO1	ENSG00000087258	Up	3.40993	0.0908879	10.9559	6.41813	6.84386	7.95806	7.49633	6.97281	2.59867	10.2338	13.6932
ENDOD1	ENSG00000149218	Up	3.40936	0.00526496	8.28591	10.8597	6.42607	7.33548	7.59917	7.30547	10.5214	12.9983	12.2712
AC105020.1	AC105020.1	Up	3.40796	0.0188469	2	2.38313	3.73518	2.60884	2.25843	2.62565	3.93688	5.64958	4.86978
UTRN	ENSG00000152818	Up	3.4036	0.00031036	7.93588	11.1749	7.98693	8.52502	10.5444	8.97887	12.3811	13.2341	13.5869
SYNC	ENSG00000162520	Up	3.40316	0.00699388	3.9131	2.68557	5.90451	4.14167	2.98615	3.23711	5.42923	7.45241	8.14752
AC092171.5	AC092171.5	Up	3.40259	0.0168758	4.61042	4.30864	2.55173	2.83798	5.17685	2	7.57903	7.18731	6.02579
GREB1L	ENSG00000141449	Up	3.39132	0.0621136	2.27832	2	2.55173	2.3363	2.47753	4.41771	3.83657	6.60655	4.21417
POLE	ENSG00000177084	Up	3.38495	1.9001e-13	12.4292	13.8086	12.8011	13.132	12.835	13.48	16.6611	15.6798	16.9828
AC008906.1	AC008906.1	Up	3.38364	0.00591778	2	2.68557	2.55173	2.60884	2.98615	2.34648	4.11872	3.74951	5.35356
AL365275.1	AL365275.1	Up	3.38281	0.00440676	2.27832	2.38313	3.26155	2.83798	3.12239	2	5.62235	4.37848	4.60791
DACT3	ENSG00000197380	Up	3.37626	0.00442698	3.99239	7.14449	9.12262	9.29643	7.83063	5.86519	11.7993	10.6747	11.6207
LINC00511	ENSG00000227036	Up	3.37535	0.0820181	5.28157	2.38313	2.30208	3.2095	5.04589	6.62154	9.41336	7.51999	2.78913
C1ORF229	C1ORF229	Up	3.37526	0.000143216	2.88841	2.38313	2.55173	3.36463	2.6677	2.34648	4.61899	5.45611	4.82107
AC060766.1	AC060766.1	Up	3.37451	0.04839	3.04539	2.93546	3.39531	2.60884	6.39301	7.61609	7.90424	8.68436	9.7452
SCN1B	ENSG00000105711	Up	3.3723	0.0479055	3.74012	2.38313	4.09116	4.7603	6.02696	3.99493	3.02051	9.21707	4.96253
RNASEH2B-AS1	ENSG00000233672	Up	3.37093	0.0131842	2.51154	3.49825	3.63054	2.60884	3.90554	2	6.01547	3.74951	6.52879
CNRIP1	ENSG00000119865	Up	3.36681	0.000510908	9.68736	7.81656	8.86166	7.97622	6.94575	7.69381	12.4958	8.71352	12.1395
UGGT2	ENSG00000102595	Up	3.35463	0.0710214	5.97104	2	4.16794	5.45623	5.93744	9.30038	10.4918	9.3083	10.9733
EPHX2	ENSG00000120915	Up	3.35413	0.0111554	9.50673	9.3498	8.49892	8.33168	4.4626	9.7439	13.376	8.02344	11.9823
ELOVL6	ENSG00000170522	Up	3.34851	0.000148672	10.472	10.988	9.26488	10.1091	9.85615	12.5434	13.0349	14.6902	14.6946
PRICKLE1	ENSG00000139174	Up	3.3476	0.00809552	7.09568	6.39746	3.92412	5.31115	6.78052	5.5678	5.73809	10.8433	7.68584
AC025164.1	AC025164.1	Up	3.3461	0.000617997	3.99239	3.49825	4.24085	3.03567	5.04589	2.62565	7.05072	5.61908	7.55046
LNX1	ENSG00000072201	Up	3.33528	0.000200327	5.69107	4.82443	5.88189	5.01577	5.58327	4.26313	7.83443	9.65496	5.95982
CCNYL1	ENSG00000163249	Up	3.33427	2.29247e-07	7.31974	8.35057	8.01318	9.02993	8.26898	9.87979	12.449	11.651	11.8831
MYO1E	ENSG00000157483	Up	3.32963	0.00827918	5.07851	7.45574	6.47222	4.64393	5.88092	8.38876	10.6265	10.8384	6.36854
SULT1A1	ENSG00000196502	Up	3.32962	0.000115611	9.05448	8.19754	9.5278	8.91223	10.3993	7.33487	13.5578	11.7064	11.2146
NUAK1	ENSG00000074590	Up	3.32	0.0148793	8.38474	9.58965	6.13236	6.83614	3.90554	9.57345	10.4742	12.8231	10.5857
HSD17B1P1	ENSG00000108785	Up	3.31941	8.35371e-05	3.43417	2.93546	3.51771	4.22504	4.69888	3.66522	6.3786	5.52353	7.65143
HERC2P10	ENSG00000259845	Up	3.31513	0.0404896	4.45113	2.93546	2	2.60884	2.25843	2.62565	5.28443	4.22494	6.45089
RNF157	ENSG00000141576	Up	3.31485	0.0203185	8.2133	10.1782	6.13236	10.7906	4.17989	7.41048	12.0509	13.0005	12.2266
TMEM191C	ENSG00000206140	Up	3.31271	0.000357637	3.99239	2.68557	2.55173	3.03567	4.4626	3.39436	6.87222	5.94833	5.9141
C1RL-AS1	ENSG00000288352	Up	3.30786	0.0710366	3.04539	2.38313	2.55173	3.85805	2.83569	3.99493	2	4.51724	7.20617
AC125611.4	AC125611.4	Up	3.30612	0.0386179	2	3.49825	2.55173	3.03567	2.47753	2.34648	4.98974	2.6088	5.6883
FAM225B	ENSG00000225684	Up	3.30603	0.0528282	3.9131	2	3.1141	3.2095	2	2.34648	6.12584	5.19177	3.96794
COL6A2	ENSG00000142173	Up	3.30503	1.21999e-05	9.19309	11.6417	11.4919	10.409	12.1084	10.3303	13.5742	14.2068	15.1598
PDE8B	ENSG00000113231	Up	3.30358	0.0380177	4.13899	8.2388	6.0737	5.38551	7.62234	3.23711	4.98974	10.7059	10.374
PCDH12	ENSG00000113555	Up	3.30219	0.00129214	8.05609	8.38248	5.39914	5.67956	5.32541	5.86519	10.5563	9.19656	10.7345
PLK3	ENSG00000173846	Up	3.30196	2.94019e-12	8.38841	7.62534	7.63461	7.69113	8.17418	7.24479	10.8253	10.2808	11.8287
CORO1A	ENSG00000102879	Up	3.30092	0.0276072	7.5534	6.95942	3.39531	10.1296	4.51305	8.92832	11.7355	11.0251	11.9739
FOXD2-AS1	ENSG00000237424	Up	3.2973	0.00196387	6.3629	2.93546	4.09116	7.07957	5.2969	5.75348	9.25964	9.29871	8.23379
GDPD5	ENSG00000158555	Up	3.29601	1.78195e-15	6.44975	7.04166	7.86539	7.20808	7.50882	7.73115	10.3191	11.0353	10.4551
NAT16	ENSG00000167011	Up	3.29363	0.0656438	4.13899	2	4.5004	3.36463	5.55946	2	5.92066	8.07491	6.40204
FBLL1	ENSG00000188573	Up	3.28988	0.0235241	6.99339	2	4.7203	3.2095	4.93923	5.01038	8.41964	8.56144	8.23379
PLXNB3	ENSG00000198753	Up	3.28645	1.09107e-05	3.99239	4.9433	3.1141	5.52364	5.2969	4.62237	8.33485	7.26815	7.80335
FOXN3	ENSG00000053254	Up	3.284	2.79716e-07	12.8772	11.2754	13.2567	12.0394	11.2796	11.1367	15.7455	15.2127	15.5187
AC131212.1	AC131212.1	Up	3.28218	0.0121799	2.51154	2	2.55173	2.60884	3.56646	2.62565	5.81918	3.85795	4.28771
VAMP5	ENSG00000168899	Up	3.28119	1.4811e-05	6.54487	6.59196	8.86166	8.15693	8.13444	6.24152	11.2075	11.247	10.4591
ARHGDIG	ENSG00000242173	Up	3.27751	0.0250404	2.27832	4.55254	7.56533	4.86797	4.17989	3.99493	8.91692	9.0298	7.98014
CASC10	CASC10	Up	3.27695	9.04036e-05	7.87441	7.20522	8.18928	8.64719	5.4601	8.2204	9.6844	12.0511	10.7287
WWTR1	ENSG00000018408	Up	3.27689	0.0232067	6.08396	11.7689	5.11876	11.5979	10.715	9.29041	13.81	13.82	13.8417
FOXN3-AS1	ENSG00000258920	Up	3.27685	4.02279e-06	4.88431	3.77961	6.34571	4.86797	5.35337	4.6846	8.51602	8.6546	7.63038
AGGF1P1	ENSG00000214273	Up	3.27514	0.0331485	2.71224	2	2.76449	2.3363	3.56646	2	5.49652	4.22494	4.28771
CHRM4	ENSG00000180720	Up	3.26917	0.000589439	3.43417	3.14839	4.09116	3.50468	4.90185	3.53613	5.03571	7.79698	6.24473
SHROOM3	ENSG00000138771	Up	3.26445	0.0187257	9.22832	11.1581	3.92412	8.02938	8.67841	10.1127	10.9056	12.5564	13.8168
GLI3	ENSG00000106571	Up	3.254	9.85093e-05	10.3323	9.19967	10.4109	10.7321	6.79078	10.6788	12.8116	13.7271	13.4326
PLAT	ENSG00000104368	Up	3.25322	0.0145636	9.3002	9.06851	5.71281	7.11279	3.82795	9.12911	12.5584	10.0184	10.994
MAP3K1	ENSG00000095015	Up	3.2525	0.00032681	7.75444	8.40337	6.11307	6.87538	8.93817	9.47782	12.1722	10.1035	11.7516
PROB1	ENSG00000228672	Up	3.25002	0.000980486	5.3128	5.93507	4.7203	6.63744	3.90554	6.52278	10.0518	8.16738	7.06689
FGF18	ENSG00000156427	Up	3.24781	0.0212522	5.91109	3.49825	4.43976	3.50468	3.24686	3.06061	3.34651	7.76251	7.98567
PCED1B	ENSG00000179715	Up	3.2451	0.0326719	2.88841	4.01495	2	2.3363	3.82795	2.85946	3.34651	6.13234	6.20732
LINC01587	ENSG00000082929	Up	3.24027	0.0445574	2	3.3339	2.94986	2	3.90554	2.34648	5.68138	5.19177	4.82107
PBX3	ENSG00000167081	Up	3.23502	0.0199071	5.71465	6.88712	5.94871	8.8113	3.24686	9.51255	11.1505	10.6904	11.3798
PCDHB9	ENSG00000177839	Up	3.2329	3.0717e-05	5.73784	5.57894	6.13236	6.25653	6.20632	3.78369	9.40463	9.32965	7.2891
AP001062.1	AP001062.1	Up	3.23125	4.74714e-05	5.56705	4.62546	5.6338	4.51735	5.53526	4.26313	7.80155	6.33357	9.1934
OPRD1	ENSG00000116329	Up	3.23005	0.00175404	3.31585	4.9433	3.63054	4.44963	4.35607	2.62565	5.16542	6.51013	7.95214
GGN	ENSG00000179168	Up	3.22607	6.83057e-05	4.39387	5.05311	6.39446	5.23274	5.60669	3.53613	7.38848	8.62037	8.79983
RGS9	ENSG00000108370	Up	3.20714	0.0161543	5.76067	5.46434	2.55173	6.04338	3.12239	7.28552	8.60637	9.66805	7.92358
NFKBIZ	ENSG00000144802	Up	3.20495	0.0856834	6.30195	6.98736	4.09116	4.14167	10.484	5.72414	10.6489	8.03504	12.5487
C16ORF45	C16ORF45	Up	3.2036	0.00132712	4.75385	6.14805	7.50001	7.7696	5.07976	5.99366	8.49149	10.799	8.96025
RBPMS	ENSG00000157110	Up	3.20243	0.00922739	6.60918	8.77994	7.13912	6.72596	6.29549	10.0841	8.85416	11.7646	12.2652
CCDC144CP	ENSG00000154898	Up	3.19892	0.095594	3.54352	2.93546	2.55173	2.3363	4.41032	2	7.09481	3.85795	2.78913
TGFB3	ENSG00000119699	Up	3.19653	8.20043e-07	9.76844	10.928	11.0396	11.2378	11.6789	11.5028	12.8683	14.0226	15.2045
RN7SL751P	ENSG00000240964	Up	3.1931	0.000398686	2.88841	2.38313	2.30208	3.50468	2.98615	2.85946	5.39437	5.34869	4.42443
BMP8A	ENSG00000183682	Up	3.19241	0.00702101	3.74012	4.30864	5.07955	4.22504	4.2997	5.35465	4.03066	8.93395	6.02579
CDC14B	ENSG00000081377	Up	3.18807	0.0057037	9.98384	6.39746	9.99238	9.85644	7.50882	9.63187	9.77357	13.7738	11.702
DCAF4L1	ENSG00000182308	Up	3.18733	0.00538545	2.88841	4.11963	2.94986	4.96817	3.24686	4.85667	6.83371	4.64382	7.82821
INTS4P2	ENSG00000273024	Up	3.18445	0.0103546	6.42137	3.3339	4.81884	3.36463	3.74594	3.39436	7.94093	5.79308	8.337
AP000553.1	AP000553.1	Up	3.18119	0.0418031	4.33425	2.38313	2.94986	3.50468	2	4.4892	3.93688	6.82269	6.58821
SPSB3	ENSG00000162032	Up	3.17979	0.00995973	3.31585	3.14839	2.55173	2.3363	3.12239	3.23711	3.34651	4.22494	6.51354
BCAR3	ENSG00000137936	Up	3.17618	0.000668086	8.5609	6.71402	7.41592	6.90095	5.3808	7.27545	8.25452	11.4404	10.231
AL139393.2	AL139393.2	Up	3.17527	0.0010613	5.04171	3.90207	5.46148	6.04338	5.93744	6.69897	7.56343	10.0155	7.11819
TMSB4XP1	ENSG00000236876	Up	3.17279	0.00483761	2.88841	4.01495	2	3.7496	3.65899	3.78369	6.79414	6.11058	4.71842
ANO7	ENSG00000146205	Up	3.17009	0.0121213	3.18694	6.68018	3.83274	3.7496	3.46759	3.99493	8.556	6.62202	7.44189
GAS7	ENSG00000007237	Up	3.16949	0.0831656	11.8595	8.79582	8.03385	10.469	5.40772	7.04576	6.49834	14.3433	12.5711
BHLHE40	ENSG00000134107	Up	3.16947	0.0848586	2	9.66077	5.26575	5.9967	9.21647	8.11699	12.0058	11.2576	10.438
PRAG1	ENSG00000275342	Up	3.1609	0.0727419	2.71224	7.11946	9.2495	5.01577	9.79502	5.5678	8.89526	12.5081	10.3528
FAM129C	FAM129C	Up	3.15556	9.8303e-05	3.18694	2.38313	2.94986	3.50468	3.97917	2.62565	5.5608	5.7087	5.79304
LINC02525	ENSG00000230269	Up	3.15073	0.0785723	2.27832	3.64578	2.30208	3.03567	5.40772	2.62565	5.89595	7.56868	3.14625
AC008915.2	AC008915.2	Up	3.15033	0.00500089	2.88841	4.47573	4.99777	5.01577	5.11286	4.26313	8.85095	5.99658	5.17125
AP001922.6	AP001922.6	Up	3.14806	0.0225757	2	2.38313	2.76449	3.03567	3.65899	2.34648	5.71001	4.51724	4.13667
C1QTNF3	ENSG00000082196	Up	3.14579	0.0315055	5.14942	3.14839	5.94871	3.85805	6.71737	6.26208	4.49285	10.0911	7.0564
SAMD4A	ENSG00000020577	Up	3.13625	0.0484219	10.2409	7.30849	9.76255	9.12524	4.78353	6.24152	6.99364	13.2174	11.5505
AP000662.1	AP000662.1	Up	3.13377	0.00642556	4.55925	4.01495	6.42607	5.76562	2.47753	4.55732	8.00588	7.14513	8.73557
PRKAR2B	ENSG00000284096	Up	3.131	1.33475e-09	11.0745	9.89633	10.1295	10.073	10.7424	9.98556	13.3112	12.4882	14.2282
FXYD6	ENSG00000137726	Up	3.13095	0.0811524	4.13899	5.46434	6.58852	8.94948	3.24686	10.6826	11.9663	11.5085	11.5929
AL390955.2	AL390955.2	Up	3.11445	0.0384367	2.27832	2.68557	2.76449	4.30385	2	2.62565	5.32202	4.76019	5.57536
SEMA6A-AS2	ENSG00000249167	Up	3.10808	0.020967	2.51154	2.38313	2	2.60884	3.74594	2.62565	4.20171	4.70318	5.35356
ADAM32	ENSG00000275594	Up	3.10414	0.00122748	4.33425	3.14839	4.43976	2.60884	4.11604	3.23711	7.42348	5.7655	5.48444
INTS4P1	ENSG00000164669	Up	3.09523	0.0325804	3.54352	5.90609	5.68695	5.38551	2.6677	2.62565	8.44966	4.86786	8.16714
RHBDF1	ENSG00000007384	Up	3.0933	0.00442766	5.04171	4.47573	5.90451	6.7402	6.69569	8.62531	9.06834	9.95728	10.5041
NPR1	ENSG00000169418	Up	3.09062	0.0545407	4.06755	6.37649	6.39446	10.5631	5.65243	7.25508	10.132	11.0142	12.2321
MARCKS	ENSG00000277443	Up	3.07827	0.0201098	9.78106	11.5137	12.2035	12.5084	5.60669	12.7791	14.8464	15.6085	13.4208
FGFR3	ENSG00000068078	Up	3.07654	0.0463599	3.8292	9.46852	8.68024	9.83171	9.64472	5.14928	8.31168	12.5894	12.4455
TRIM47	ENSG00000132481	Up	3.07392	0.0026027	4.88431	5.42403	7.41592	6.08861	7.55771	5.05818	7.21954	9.85631	10.0788
GIPR	ENSG00000010310	Up	3.06433	0.0981361	5.61795	3.49825	3.26155	6.15389	2.25843	4.08998	9.10922	4.96806	3.29634
AC079949.2	AC079949.2	Up	3.05912	0.0664057	4.75385	5.15515	5.85892	6.54312	7.05194	3.23711	3.02051	6.55915	10.3377
IL17RD	ENSG00000144730	Up	3.05594	0.00811322	9.82098	6.3552	10.512	8.97379	7.30198	6.62154	10.9187	12.5699	12.3519
FAR2	ENSG00000064763	Up	3.04913	0.0265562	7.19958	9.83038	7.83038	7.39069	7.6108	5.60045	6.22836	10.8351	12.2967
HSD3B7	ENSG00000099377	Up	3.04695	0.0143286	3.74012	4.01495	7.0095	5.45623	7.72222	4.08998	8.71983	8.86089	9.65775
AC027702.1	AC027702.1	Up	3.04468	0.00353548	4.61042	4.62546	4.31024	5.10651	6.59389	2.62565	8.1539	7.60803	8.16226
LGALS1	ENSG00000100097	Up	3.0444	0.0446609	9.47602	14.9673	8.38693	12.8744	14.0871	10.2071	16.1727	16.4609	16.2866
ATXN1	ENSG00000124788	Up	3.04403	0.0575218	8.08351	12.4175	5.60647	8.44903	12.2952	8.09424	14.4827	13.549	13.5756
GPR37	ENSG00000170775	Up	3.03068	0.00184947	8.37368	7.45574	10.6081	7.79027	7.95902	8.71751	11.6971	10.4549	12.8302
HEG1	ENSG00000173706	Up	3.03022	0.0371305	7.7714	11.6302	6.39446	7.90848	8.20903	9.65925	10.0588	11.728	13.885
ROBO1	ENSG00000169855	Up	3.0287	9.23995e-20	11.8114	12.4184	12.9295	12.5416	12.2201	12.1848	15.1976	15.1688	15.8018
AC099568.2	AC099568.2	Up	3.02831	0.0108899	2.27832	3.49825	3.83274	3.03567	3.12239	5.10445	7.15852	5.3854	5.93714
SOCS1	ENSG00000185338	Up	3.02722	0.0438655	3.74012	7.05492	7.55822	5.58805	8.1975	3.99493	5.52902	9.96336	10.7254
IL6ST	ENSG00000134352	Up	3.02261	6.97061e-09	11.5979	11.1635	11.1666	10.8402	12.4849	10.8717	14.2726	14.0004	15.0253
PCDHGB5	ENSG00000276547	Up	3.02237	0.0557792	9.9445	8.35057	6.1514	8.6808	7.36515	5.60045	11.9002	4.51724	12.0436
CTSZ	ENSG00000101160	Up	3.01789	0.0679707	8.80281	7.45574	10.9391	6.7821	9.79119	6.57301	10.8253	13.6567	6.2812
CLDN23	ENSG00000253958	Up	3.01631	0.062463	2	3.64578	3.83274	2	3.24686	2.85946	3.93688	5.67944	5.81808
SPATS2L	ENSG00000196141	Up	3.01496	2.85075e-07	9.70807	8.69354	7.81256	9.40768	9.12007	9.76386	11.1732	12.395	12.7078
GCLM	ENSG00000023909	Up	3.01414	2.21277e-06	10.9132	9.78136	8.81467	9.45377	9.55275	10.642	13.3836	11.9621	13.3884
SEMA6A-AS1	ENSG00000248445	Up	3.01312	0.0134214	2.27832	3.3339	2.30208	3.50468	2.47753	3.53613	3.72877	5.31103	5.79304
DNMT3B	ENSG00000088305	Up	3.01157	0.019325	6.70645	10.945	7.32664	9.41213	8.31236	11.3982	12.8911	13.7807	11.0845
CASS4	ENSG00000087589	Up	3.00938	0.0103483	3.31585	5.46434	3.63054	4.64393	3.65899	3.78369	8.25937	4.51724	5.86689
EBF1	ENSG00000164330	Up	3.00649	0.01827	9.50842	10.4087	9.53869	8.66596	8.66453	6.47075	13.6533	8.33155	10.7353
NCEH1	ENSG00000144959	Up	3.00398	0.0213389	3.99239	6.76332	3.26155	7.82409	5.17685	7.76034	9.90785	10.0545	8.45743
GJD3	ENSG00000183153	Up	2.99868	0.00318578	4.20706	5.6851	4.81884	3.95891	6.45884	3.78369	6.34249	7.87648	8.85228
AC100793.3	AC100793.3	Up	2.99691	0.00853855	3.43417	2.93546	3.51771	3.2095	2.25843	2.62565	5.76563	3.36455	5.6883
SHISA4	ENSG00000198892	Up	2.99465	0.00502978	6.30195	3.3339	4.7203	6.72596	5.76079	7.65547	9.16199	9.83159	8.37967
AL135905.1	AL135905.1	Up	2.99215	0.037285	2	2.93546	2.55173	3.36463	4.24104	2.34648	5.94495	4.76019	5.13185
ADAP2	ENSG00000184060	Up	2.98152	2.07446e-09	5.24965	4.55254	5.55021	4.91894	4.78353	4.34249	8.32563	7.20795	7.55046
ZNF217	ENSG00000171940	Up	2.97982	3.50749e-06	12.3573	10.8019	13.4887	12.4609	11.9475	11.5816	15.0771	15.7088	15.086
PEAR1	ENSG00000187800	Up	2.97617	0.0989782	9.31184	5.81549	9.26488	8.46198	2.25843	3.89318	10.9729	9.61301	11.8659
LRP8	ENSG00000157193	Up	2.97292	5.39761e-07	11.2159	9.67801	8.89874	10.622	10.845	10.7469	12.9572	13.4647	13.896
AC105277.1	AC105277.1	Up	2.97202	0.0706426	3.31585	2.38313	3.26155	3.03567	3.90554	2.62565	3.61225	6.83601	2.31345
MRC2	ENSG00000011028	Up	2.97145	0.00170654	11.7521	9.65207	12.2967	12.5416	8.48026	11.1643	14.5753	13.9664	14.8579
DLX1	ENSG00000144355	Up	2.97131	0.0461424	6.77532	2	7.17677	8.31274	7.13483	8.85917	11.2131	9.87094	10.2746
IZUMO1	ENSG00000182264	Up	2.97025	0.0632988	2	3.64578	3.26155	3.7496	2.6677	2.34648	5.62235	2.83793	5.9141
BCAM	ENSG00000187244	Up	2.96127	0.00331525	8.47032	8.67219	11.2468	10.9268	9.23726	9.62792	13.134	13.8654	10.5012
STK10	ENSG00000072786	Up	2.95785	2.78145e-05	7.94587	9.11673	8.9211	9.44293	9.43175	10.6489	11.4511	13.1225	12.235
AC005332.5	AC005332.5	Up	2.95637	0.00279003	4.75385	4.69488	2.94986	5.34881	3.82795	5.46515	8.4539	5.79308	7.0352
AP006621.5	AP006621.5	Up	2.9542	1.05735e-06	4.50621	4.55254	5.76317	6.29562	6.09479	5.50019	8.28814	8.87387	8.09215
PCDHB15	ENSG00000113248	Up	2.95417	0.0245547	5.3733	7.96444	6.57448	7.12369	4.04923	5.53439	9.59895	5.34869	10.433
MAMLD1	ENSG00000013619	Up	2.95173	0.0926727	8.28197	6.811	10.9219	7.32607	5.84198	3.23711	9.73403	12.8545	10.7179
SYT11	ENSG00000132718	Up	2.95123	0.0248505	7.89003	10.5348	5.33399	8.57752	5.17685	8.695	11.258	12.406	11.0152
GBE1	ENSG00000114480	Up	2.95078	6.56544e-06	6.71816	8.12395	6.29526	7.12369	8.42534	6.47075	10.3569	10.0431	10.6011
GREB1	ENSG00000196208	Up	2.9473	0.000939212	9.57594	5.15515	7.99222	7.39069	8.17025	8.0417	11.1783	11.195	11.0347
AL589765.4	AL589765.4	Up	2.94234	0.0680814	2.88841	2	2.94986	3.7496	2	3.89318	4.49285	4.86786	6.02579
PTPN9	ENSG00000169410	Up	2.94192	0.000222439	13.3997	12.4207	12.5198	12.6374	12.0329	12.2675	13.3958	16.753	14.5123
PLEKHH2	ENSG00000152527	Up	2.93924	0.0677447	5.40262	5.33985	5.15693	7.87661	4.35607	7.24479	3.1927	8.38237	10.6367
DNM1P35	ENSG00000246877	Up	2.9356	0.000242241	4.88431	2.68557	5.26575	3.63233	4.35607	4.26313	7.35261	6.83601	7.01369
AC009902.2	AC009902.2	Up	2.93556	0.00799925	2.51154	2.68557	3.1141	2.83798	2.25843	3.78369	4.42539	4.37848	5.76756
SPAG4	ENSG00000061656	Up	2.93285	1.28059e-05	5.24965	5.81549	5.03924	5.58805	5.4601	5.94364	9.28365	6.543	8.10237
PRSS23	ENSG00000150687	Up	2.92935	0.0190494	7.78259	7.57099	9.75946	4.37858	7.44528	8.76509	8.44114	11.9376	11.5093
OAZ3	ENSG00000143450	Up	2.92926	8.79394e-06	3.9131	2.68557	4.31024	3.50468	3.82795	3.53613	6.16773	5.64958	6.64529
MAP7	ENSG00000135525	Up	2.92887	0.0102854	3.54352	5.25046	4.31024	3.63233	3.65899	5.31584	8.35312	4.44953	6.35149
CHST3	ENSG00000122863	Up	2.9239	0.00445927	8.41023	9.9856	9.55486	9.70313	6.44591	10.2757	9.80044	13.1161	12.6298
KCTD1	ENSG00000134504	Up	2.9139	0.0216367	6.53166	10.8483	7.6812	9.06146	10.4309	8.34124	9.53637	11.9962	13.5017
AL109918.1	AL109918.1	Up	2.91245	0.00222961	9.32147	8.67649	9.31849	10.7178	8.05579	10.2399	9.91093	12.3464	13.5503
RAB6B	ENSG00000154917	Up	2.90723	0.000930235	7.97545	6.51728	6.17019	6.49354	5.53526	8.72122	10.5474	9.74774	10.2496
NTN4	ENSG00000074527	Up	2.90661	0.0803607	11.9031	10.9723	5.46148	8.34105	5.20781	8.00559	13.7411	12.2797	12.4595
TGFBR3	ENSG00000069702	Up	2.90312	0.000589558	11.3935	9.49795	11.9533	9.71399	9.70157	9.36595	12.8351	13.2316	14.2378
F3	ENSG00000117525	Up	2.90229	0.00186315	4.13899	7.01476	4.91108	7.03406	6.66255	6.75806	10.1827	8.73501	8.06102
SLC44A2	ENSG00000129353	Up	2.89745	2.0274e-10	13.1553	12.5413	13.6173	13.2273	12.2943	12.343	16.0805	15.1799	16.1016
FRMD3	ENSG00000172159	Up	2.8958	0.0172414	3.99239	5.71882	5.15693	6.7958	3.74594	3.53613	6.56255	9.21197	7.00281
ACSL5	ENSG00000197142	Up	2.89396	0.000263785	2.71224	3.64578	3.39531	3.85805	3.12239	3.66522	4.67815	6.49342	5.60444
SLC2A6	ENSG00000281165	Up	2.8935	0.0715829	2.71224	9.24666	4.09116	8.39155	6.99095	9.30534	9.84469	11.7811	10.8901
CAPN5	ENSG00000149260	Up	2.89222	8.26773e-05	10.0444	9.05207	10.3453	7.6764	8.89364	10.1978	11.3688	12.9	12.8217
TMSB4XP8	ENSG00000187653	Up	2.88982	0.00153284	6.75273	7.20522	4.31024	6.29562	7.39236	7.94331	10.5093	9.96033	8.29749
DLGAP1-AS2	ENSG00000262001	Up	2.88306	0.00425964	4.06755	4.30864	4.24085	2.83798	4.69888	3.53613	7.37066	6.79568	4.13667
INPP5F	ENSG00000198825	Up	2.87703	2.02204e-05	10.3418	9.36318	9.59191	9.08117	8.94966	10.8473	12.0827	13.5857	11.9236
LRG1	ENSG00000171236	Up	2.87625	0.0727419	4.55925	8.7879	3.83274	6.60668	8.81287	3.99493	8.05134	10.799	10.7361
AC006460.2	AC006460.2	Up	2.87555	0.0453177	2.88841	6.41813	4.31024	6.1107	6.37948	3.23711	9.14111	4.96806	8.38806
RYR3	ENSG00000198838	Up	2.87327	0.0019376	2.71224	3.3339	2.55173	3.50468	3.82795	4.41771	5.03571	6.33357	6.00413
TGFBR3L	ENSG00000260001	Up	2.87243	0.00213434	2.71224	3.64578	3.26155	4.91894	4.60896	3.23711	6.30544	6.95066	5.93714
TMSB4X	ENSG00000205542	Up	2.86886	0.00134069	13.7304	14.3364	10.9432	13.2441	14.3699	14.8473	17.45	17	15.3792
KLLN	ENSG00000283059	Up	2.86308	8.68021e-06	5.04171	5.57894	6.37839	5.84683	6.89908	5.60045	8.96225	7.62348	9.3389
SERPING1	ENSG00000149131	Up	2.862	0.0113563	11.5565	10.908	11.329	11.3821	6.9549	9.30534	13.2926	11.6263	14.6919
INPP5D	ENSG00000281614	Up	2.86025	0.0874278	7.00299	9.73474	4.09116	10.8889	6.37948	6.08879	11.4163	10.1509	12.7953
CXCL16	ENSG00000161921	Up	2.85891	0.00142779	5.76067	7.01476	4.5586	6.52678	7.62807	6.81482	8.7852	8.11916	10.469
FNDC3B	ENSG00000075420	Up	2.85868	2.52781e-23	10.3699	9.82845	10.115	10.868	10.3594	10.4627	13.0013	13.3822	13.2629
SDC2	ENSG00000169439	Up	2.85726	0.0287976	6.94438	6.04549	9.03822	8.6434	8.26162	11.5082	11.9814	12.8453	12.0453
MAML3	ENSG00000196782	Up	2.85686	0.00107463	8.86996	9.85902	9.17472	8.62049	7.19788	8.43927	11.6669	9.28178	12.6473
HK1	ENSG00000156515	Up	2.85259	8.15677e-06	12.9637	11.9964	11.5072	11.3592	11.8044	13.3253	14.2992	15.5222	15.4987
BAMBI	ENSG00000095739	Up	2.85161	0.0324436	9.84788	12.1718	8.00274	8.98579	12.1731	9.45792	15.0128	12.4968	11.5622
AC022893.1	AC022893.1	Up	2.85051	0.0441564	3.8292	5.10503	3.1141	4.37858	4.17989	5.89181	8.70923	3.5046	5.79304
MAP2K3	ENSG00000034152	Up	2.84936	2.76408e-05	11.0671	11.99	10.0404	9.83337	11.927	10.8041	13.4826	13.6061	14.6637
RGS4	ENSG00000117152	Up	2.84901	0.0589392	5.66711	3.14839	8.63362	7.12369	7.59917	5.66362	8.47907	11.2748	6.92428
MYLK4	ENSG00000145949	Up	2.84222	0.00644015	3.18694	4.30864	4.66839	5.4213	6.75978	5.19276	8.72685	6.79568	8.02921
AP002761.3	AP002761.3	Up	2.83892	0.0791758	2	2.68557	2.55173	3.2095	3.97917	2.62565	2.82496	5.49021	5.48444
JAK3	ENSG00000105639	Up	2.83784	0.00137349	9.46911	9.10403	9.23619	8.29356	8.9903	6.85597	12.7029	9.3202	11.3612
SQOR	ENSG00000137767	Up	2.83653	0.0163585	8.4599	3.77961	7.16745	7.52012	6.43287	4.41771	10.0448	9.13053	10.1945
APLP2	ENSG00000084234	Up	2.83646	9.11333e-07	14.2251	13.9222	13.6412	13.3144	13.3691	15.0618	16.1126	16.6684	17.5409
HTR7P1	ENSG00000183935	Up	2.83599	0.00165619	6.22196	7.18123	4.09116	5.6497	5.11286	6.34149	9.46467	7.2283	8.9798
RTN2	ENSG00000125744	Up	2.82889	3.09068e-05	8.05609	7.61643	7.21346	8.50013	8.10596	8.90237	11.9847	9.91554	10.026
FLVCR2	ENSG00000119686	Up	2.82527	0.0184556	3.54352	4.82443	5.99159	7.88304	5.35337	7.40124	9.85755	7.80377	9.49649
AP005018.2	AP005018.2	Up	2.8247	0.0927145	2	2.68557	2.94986	2.3363	3.97917	2.85946	2.82496	4.81503	5.81808
DUSP16	ENSG00000280962	Up	2.82293	0.000352372	11.243	11.3055	9.83645	11.0955	8.36137	11.4629	13.3859	14.3876	12.8618
LAMB2	ENSG00000172037	Up	2.82197	1.85026e-07	12.2806	12.0844	13.0177	12.1318	11.6092	11.6461	14.1129	14.6539	15.7972
ABCA3	ENSG00000167972	Up	2.82061	8.02771e-05	9.97044	9.59647	11.8685	12.1516	11.4102	10.9757	13.7171	13.626	14.6719
AC098859.1	AC098859.1	Up	2.81815	0.010949	4.45113	3.14839	4.5004	3.2095	3.82795	3.89318	5.08026	4.22494	7.63743
LYSMD2	ENSG00000140280	Up	2.81337	0.00189645	6.83031	3.3339	7.0199	6.1107	6.36582	6.47075	8.69498	9.89342	8.22913
TMSB4XP4	ENSG00000223551	Up	2.81256	0.00141569	5.28157	5.38255	3.73518	5.10651	6.32404	6.06559	9.00909	8.22926	6.33424
LGR4	ENSG00000205213	Up	2.80939	6.88456e-05	11.106	8.99817	10.1016	10.9492	9.67689	11.2803	14.0002	13.3965	12.1811
PSMB10	ENSG00000205220	Up	2.80603	0.0180176	4.13899	5.42403	4.7203	4.14167	7.73821	4.41771	8.53615	8.14079	8.85833
LPP-AS2	ENSG00000270959	Up	2.80396	0.000768579	4.70761	3.3339	3.39531	5.27248	5.80196	4.62237	7.16887	7.35399	7.65838
RHOC	ENSG00000155366	Up	2.8032	2.3901e-07	11.8465	10.7053	12.3132	11.0823	11.8098	10.3363	14.6142	14.202	14.0579
LDLRAD3	ENSG00000179241	Up	2.78903	7.20997e-06	10.444	10.0045	9.21146	9.14411	9.11191	11.1051	12.4641	12.6314	13.2622
PCDHGA6	ENSG00000253731	Up	2.78794	0.0201405	4.27205	7.39446	7.12955	7.85714	6.5218	6.26208	8.16429	6.76815	10.9988
FERMT2	ENSG00000073712	Up	2.78386	0.00607158	11.1138	8.19155	10.7334	10.5236	7.09398	11.5125	13.1058	13.154	13.5626
TMSB4XP2	ENSG00000188765	Up	2.7825	0.0138019	4.50621	4.99925	2.30208	3.7496	4.82406	5.46515	7.76108	7.4085	5.42048
LMTK3	ENSG00000142235	Up	2.78112	0.0131842	6.69464	6.24381	5.26575	8.65472	5.11286	6.4883	9.86711	10.4133	7.58734
DHRS3	ENSG00000162496	Up	2.77961	0.0833972	12.4274	8.20945	5.94871	10.4034	10.2001	6.74351	10.9898	13.9492	13.4611
GNAI1	ENSG00000127955	Up	2.77554	0.00950917	8.35505	9.46356	8.21213	4.96817	5.60669	7.89805	11.1221	10.5418	10.855
ENO3	ENSG00000108515	Up	2.76826	0.00230224	7.4019	9.21452	7.20437	6.54312	8.39539	6.45298	10.7051	11.3446	9.03424
PER2	ENSG00000132326	Up	2.76372	9.43171e-05	10.4316	7.95031	10.048	9.36236	8.95424	8.2204	12.5881	11.5204	12.2572
LRRC7	ENSG00000033122	Up	2.7574	3.58133e-10	4.65983	4.55254	4.8657	5.31115	4.04923	4.6846	7.38848	7.51999	6.88926
COPZ2	ENSG00000005243	Up	2.75676	0.00896809	5.3733	4.01495	3.92412	4.91894	7.31626	5.53439	8.27383	8.92774	7.49719
PLD1	ENSG00000075651	Up	2.75469	0.00100755	7.15719	9.36585	7.64136	8.95559	6.62863	7.99334	10.6863	9.86283	11.8136
SESN3	ENSG00000149212	Up	2.75397	9.21216e-05	10.4951	11.9761	10.6982	10.2489	12.5496	10.8146	13.3716	14.4151	14.4217
FRMD4A	ENSG00000151474	Up	2.75324	2.65543e-05	8.76943	8.8987	8.70943	8.41393	7.52735	9.07205	11.9389	11.7285	9.42495
GAB3	ENSG00000160219	Up	2.74951	0.0823317	2.51154	4.69488	2.55173	4.58203	2.47753	5.60045	4.28019	7.4696	6.92428
GPER1	ENSG00000164850	Up	2.74638	0.0637954	3.04539	2.68557	2.76449	3.7496	6.06128	4.17915	7.87924	5.23263	5.95982
AHNAK2	ENSG00000185567	Up	2.74484	0.0266538	5.45954	5.6851	10.1545	8.88365	8.9903	6.92205	11.8472	11.1943	10.7637
NATD1	ENSG00000274180	Up	2.73988	0.00161338	10.7424	9.62787	10.3422	7.25842	10.3926	9.41725	11.0727	12.8807	13.3196
RAB43	ENSG00000172780	Up	2.73821	1.23912e-10	4.55925	5.05311	4.09116	4.44963	5.11286	4.26313	7.18936	6.95066	7.33319
RNF150	ENSG00000170153	Up	2.73646	0.0395677	4.27205	9.51964	10.4129	10.0039	11.4879	8.47933	11.9095	13.5487	12.3818
AC020661.1	AC020661.1	Up	2.7286	0.00264554	3.18694	3.14839	2.94986	3.36463	2.83569	4.41771	5.16542	4.86786	6.31677
DCLK1	ENSG00000133083	Up	2.72573	0.0389338	9.80184	7.52408	9.50023	7.97622	4.04923	7.63197	12.4163	10.0184	9.86116
PTPDC1	ENSG00000158079	Up	2.71747	2.39039e-07	9.82504	9.42322	9.38835	9.81162	7.85528	9.74937	11.5706	12.5513	12.2523
MAMDC4	ENSG00000177943	Up	2.71422	1.18457e-05	5.07851	6.2894	6.51694	5.7375	6.04422	5.50019	7.81479	7.78329	9.44116
OSMR	ENSG00000145623	Up	2.70877	2.66853e-05	11.3797	9.36851	11.3794	10.7906	11.8299	10.4616	13.1265	13.4243	14.4173
CORIN	ENSG00000145244	Up	2.7049	0.0742092	2.51154	3.64578	4.81884	3.7496	3.97917	4.6846	2.59867	7.76947	5.31889
PPP1R3G	ENSG00000219607	Up	2.70478	0.0331578	5.82706	4.39461	5.39914	2.83798	4.24104	4.62237	4.03066	8.44456	6.98081
DGKH	ENSG00000102780	Up	2.70341	0.000599659	8.37368	8.13023	7.24924	8.32697	6.1909	8.67214	11.4469	8.95241	10.7694
CLDN4	ENSG00000189143	Up	2.69866	0.0511376	5.00394	2	4.31024	4.30385	5.58327	3.66522	6.57817	7.96401	5.04968
AC112220.4	AC112220.4	Up	2.68898	0.000642669	4.92529	4.99925	5.68695	4.22504	6.84102	4.55732	8.06803	8.0861	8.08185
UCN	ENSG00000163794	Up	2.6874	0.0557792	4.06755	2.38313	3.83274	2.83798	2.47753	2	5.35865	4.91883	5.13185
AC004771.5	AC004771.5	Up	2.68438	0.0435432	3.43417	2.38313	3.1141	2.3363	2.98615	3.06061	4.89317	2.6088	5.57536
CBS	ENSG00000160200	Up	2.68256	9.14529e-05	8.54783	7.00113	9.13702	8.82473	7.12676	8.97887	11.6787	10.3428	11.1685
FAM110B	ENSG00000169122	Up	2.67957	0.0977719	9.94824	9.07177	7.3013	6.49354	2.25843	9.32745	11.665	10.2587	11.6519
LRRC75B	ENSG00000178026	Up	2.67816	0.00123504	4.39387	5.57894	6.78414	4.96817	6.48436	7.06928	7.84092	8.87387	9.29052
MOSPD1	ENSG00000101928	Up	2.67773	8.61859e-05	9.20354	8.37192	8.74745	8.92475	9.35084	10.2554	12.7537	10.4167	11.7885
HOXB4	ENSG00000182742	Up	2.67255	0.00167632	8.95901	8.49379	7.85382	9.80147	8.99696	6.75806	9.62361	11.9794	11.7315
PCDHGA1	ENSG00000204956	Up	2.67037	0.050727	2.71224	6.26679	6.62982	7.22842	5.84198	4.6846	9.98162	6.59092	7.23435
AC011611.4	AC011611.4	Up	2.66406	0.0271561	2.71224	4.01495	3.92412	2.60884	3.36144	2	5.12347	5.7087	5.04968
WWTR1-AS1	ENSG00000241313	Up	2.66053	0.0906861	2.27832	2.68557	2	3.95891	4.17989	2.85946	5.99234	4.91883	4.35769
AC026412.3	AC026412.3	Up	2.65987	0.00164787	3.18694	4.21723	4.8657	5.27248	3.90554	5.53439	7.72646	7.16638	6.22615
APC2	ENSG00000115266	Up	2.65599	0.000935697	7.15719	5.38255	7.35154	5.58805	7.43223	5.31584	8.28814	9.5457	9.63855
SMIM1	ENSG00000235169	Up	2.65589	0.0333492	4.27205	2.93546	3.1141	2	2.83569	4.41771	5.62235	5.73738	5.60444
DACT1	ENSG00000165617	Up	2.64591	0.00011545	7.35016	6.97346	5.60647	5.58805	6.88957	5.72414	8.05693	9.353	9.57203
TMOD2	ENSG00000128872	Up	2.63885	0.0210816	9.3002	5.42403	10.1259	7.24849	9.73251	10.1736	10.9095	12.8428	11.5336
TCF7L2	ENSG00000148737	Up	2.63498	1.73054e-06	10.0362	8.92783	10.6705	9.73192	9.81903	10.131	11.5068	13.2448	12.5716
ASL	ENSG00000126522	Up	2.62818	0.00059442	7.66651	7.38399	8.54643	9.12795	6.02696	8.54371	11.0165	10.0023	11.1189
CD276	ENSG00000103855	Up	2.6247	4.09143e-05	11.5967	10.4854	12.6541	11.6805	11.6885	12.4003	13.291	14.6475	15.0979
ARHGAP21	ENSG00000107863	Up	2.61873	0.000717385	11.9664	11.5639	12.0372	10.9499	12.2564	12.7451	12.5323	14.1446	15.6823
AC008537.2	AC008537.2	Up	2.61798	0.0980997	3.64516	2	3.51771	3.2095	4.41032	2	4.98974	5.23263	5.95982
ADAMTS10	ENSG00000142303	Up	2.61695	0.0243225	10.9657	8.8037	12.3479	11.4643	10.7117	8.64501	12.8176	11.4168	14.7997
FAM57A	FAM57A	Up	2.61642	0.0113297	9.90278	10.6198	6.61618	10.0229	8.22425	11.242	13.2535	12.1034	12.3892
CCR10	ENSG00000184451	Up	2.61638	0.018543	5.3128	6.17259	4.99777	7.01075	3.74594	5.89181	9.34427	5.67944	8.2056
CPNE2	ENSG00000140848	Up	2.61376	0.00334415	8.39572	7.65177	9.83792	10.1078	8.89602	10.6912	10.8261	13.0617	11.9348
CACNA2D2	ENSG00000007402	Up	2.61306	0.0715445	6.83031	4.88509	10.7358	11.4481	10.1341	8.62927	11.349	12.6942	13.2219
SH3D19	ENSG00000109686	Up	2.6123	0.091188	6.17174	7.28617	6.26062	6.1107	5.26781	10.2412	7.94093	10.9204	11.4068
LINC01134	ENSG00000236423	Up	2.61185	0.0248782	3.04539	2.68557	2.55173	3.2095	4.4626	2.62565	4.28019	5.84671	5.35356
THEM4	ENSG00000159445	Up	2.61035	0.0627313	3.43417	4.47573	7.2755	7.78341	7.03478	9.40113	10.3214	9.80304	10.528
TRPC1	ENSG00000144935	Up	2.6087	0.059733	6.51833	5.54174	3.1141	7.33548	5.88092	6.69897	9.3511	9.4558	4.35769
LCAT	ENSG00000213398	Up	2.60846	0.00154581	4.70761	4.88509	5.23038	5.01577	7.1667	5.78222	8.10083	7.63876	8.83399
ADORA2B	ENSG00000170425	Up	2.60398	0.0438329	2.88841	6.73064	6.64333	5.87291	8.36137	6.39831	8.18992	10.4244	8.48113
ARNTL	ENSG00000133794	Up	2.60229	5.41142e-05	7.19958	7.93605	8.40687	8.84134	8.43519	7.53395	9.44138	10.4343	11.592
FAM196A	FAM196A	Up	2.6009	0.0450253	2.71224	2.93546	3.63054	4.14167	5.20781	2.34648	5.28443	6.78198	5.74162
AC138207.2	AC138207.2	Up	2.59819	0.000364038	4.92529	3.77961	4.7203	4.70329	3.74594	3.53613	6.92202	7.13439	5.54569
DRAM1	ENSG00000136048	Up	2.5946	0.0677006	5.89054	8.57428	5.55021	8.06375	10.1492	5.75348	9.45625	9.88863	12.0232
PLD2	ENSG00000129219	Up	2.59419	2.0228e-06	9.44289	9.33084	8.86166	7.92104	9.96662	9.36595	11.2112	11.6804	12.4209
AC069547.1	AC069547.1	Up	2.59357	0.000271361	4.55925	4.69488	3.92412	3.36463	4.04923	5.01038	6.10443	7.45241	6.08887
LHFPL2	ENSG00000145685	Up	2.59094	0.0513386	3.74012	10.6852	7.38409	10.3134	9.9369	9.92239	12.2125	12.3998	12.2881
C1orf147	ENSG00000162888	Up	2.59067	0.00328757	3.43417	3.14839	2.94986	3.36463	2.98615	3.39436	4.98974	3.74951	5.98214
SNAI3	ENSG00000185669	Up	2.58744	0.00839725	2.51154	4.69488	4.16794	4.86797	4.82406	3.53613	5.59191	6.37065	7.36751
IGFBP4	ENSG00000141753	Up	2.57842	2.59605e-06	11.2904	13.3631	13.1567	12.0115	13.2291	12.5394	15.3719	15.214	15.4425
ST3GAL1	ENSG00000008513	Up	2.57825	0.00187167	12.3901	9.53864	10.6218	10.0589	11.775	10.7469	12.551	13.8754	14.3339
TOB1	ENSG00000141232	Up	2.57072	3.12818e-07	9.24258	10.2229	10.6081	10.2785	10.8646	9.71623	12.5152	12.258	13.4124
PCDHB10	ENSG00000120324	Up	2.55911	0.00248367	5.40262	5.71882	7.4001	7.91477	6.61714	5.91796	9.77864	9.59158	7.95214
BCYRN1	ENSG00000236824	Up	2.55898	0.0375112	7.97545	6.45861	3.73518	6.68238	7.00864	8.99738	11.0158	9.25475	8.92899
CAST	ENSG00000153113	Up	2.55408	6.37622e-06	12.0709	10.1977	10.7884	11.125	11.4374	12.0612	13.7479	13.4668	14.5136
AC104825.1	AC104825.1	Up	2.55362	0.0277753	4.75385	4.88509	6.1514	4.05318	6.43287	3.39436	5.32202	8.03504	8.44542
DNASE1L1	ENSG00000013563	Up	2.54964	0.000182507	5.71465	7.21707	6.61618	7.12369	7.3304	8.34124	10.3478	9.60914	9.13233
SERPINB6	ENSG00000124570	Up	2.5465	0.00079553	9.44817	10.4469	8.02871	10.9229	11.041	10.0608	13.3484	12.8246	11.9961
DEPDC7	ENSG00000121690	Up	2.54135	0.0120929	5.56705	6.64554	5.99159	8.28387	4.5618	6.43499	9.97427	8.23932	8.89115
TXNDC16	ENSG00000087301	Up	2.53882	3.23312e-06	8.38841	9.19967	10.0016	9.45593	9.73517	9.48002	12.5376	10.7861	12.1305
TFR2	ENSG00000106327	Up	2.53855	0.0825279	6.30195	4.82443	2.30208	7.5688	7.11046	5.05818	7.54765	7.97007	9.78225
FJX1	ENSG00000179431	Up	2.53467	0.00198119	10.7156	7.74472	10.8035	9.78611	9.25404	10.2334	13.4154	11.6292	12.0826
AC138028.4	AC138028.4	Up	2.52884	0.0690405	2	2.38313	2.94986	3.36463	3.74594	3.89318	5.20619	3.95881	5.66089
P4HA2	ENSG00000072682	Up	2.52841	7.00158e-05	8.93161	7.761	7.18603	9.13336	8.65051	9.38949	11.7515	10.5152	11.1031
FAM222A	ENSG00000139438	Up	2.52336	0.00056256	9.24461	7.42543	8.65711	9.15478	8.76423	8.52682	10.8072	9.47934	12.2245
CSRP2	ENSG00000175183	Up	2.51887	0.0860691	7.92581	10.2082	5.55021	9.04147	5.14521	10.8549	12.6315	11.5353	10.7877
SLC35D2	ENSG00000130958	Up	2.51824	0.0156007	5.18361	6.04549	6.58852	2.83798	6.59389	4.4892	8.42828	8.0972	8.00215
CCDC149	ENSG00000181982	Up	2.51258	0.0203526	7.4865	4.55254	9.71537	8.71365	7.93609	8.73966	10.6048	10.2148	11.6846
RHOBTB1	ENSG00000072422	Up	2.51028	0.0192752	9.39627	8.81933	7.74524	9.22987	4.24104	9.14856	10.408	11.5251	11.4694
VASH2	ENSG00000143494	Up	2.50448	0.000500799	9.40354	7.58934	7.41592	8.60501	6.57026	8.33155	10.4015	10.7104	11.0748
ARHGAP5-AS1	ENSG00000258655	Up	2.50433	0.000103415	4.96515	4.69488	6.17019	6.29562	6.30984	5.72414	8.88588	7.35399	8.09215
YJEFN3	ENSG00000250067	Up	2.50297	0.000631145	4.45113	3.49825	5.11876	4.44963	4.86348	4.80156	6.30544	5.89841	7.79706
PCDHB16	ENSG00000272674	Up	2.49809	0.0692624	6.89364	7.14449	9.05347	8.21926	8.57533	5.42925	11.7056	5.7087	9.69708
S100A13	ENSG00000189171	Up	2.49686	0.0128382	5.5143	6.3552	6.36215	8.78407	5.97392	7.53395	10.408	9.56782	8.5006
ARSG	ENSG00000141337	Up	2.49641	0.0929505	6.17174	8.4543	3.51771	3.95891	5.26781	5.72414	9.80708	7.01063	8.79668
CDV3	ENSG00000091527	Up	2.4963	0.000213748	13.5367	13.1398	13.5246	13.2401	13.8228	13.4833	17.0759	14.2289	15.1079
ERAP1	ENSG00000164307	Up	2.49476	0.000360258	9.73281	10.9034	8.33792	9.40321	9.63337	8.58916	11.7947	11.8614	12.6899
PPM1N	ENSG00000213889	Up	2.49096	0.0921928	5.14942	5.87652	4.24085	6.54312	5.93744	3.89318	9.39585	5.67944	3.77684
ERRFI1	ENSG00000116285	Up	2.49083	0.000395239	11.2014	11.274	11.3337	10.782	10.6741	10.0086	14.4275	13.002	11.5379
RBMS3	ENSG00000144642	Up	2.48846	0.00111318	7.2569	7.83205	5.19413	6.54312	6.40642	6.01804	9.10383	8.27888	9.86867
AC087482.1	AC087482.1	Up	2.48393	0.085766	2.27832	2.93546	3.63054	3.03567	2.25843	2.62565	5.32202	4.37848	2.78913
AC040162.3	AC040162.3	Up	2.48386	0.0156138	3.04539	2.38313	3.1141	2.3363	3.74594	3.39436	4.73499	4.22494	5.45282
RN7SKP275	ENSG00000201496	Up	2.48384	0.020235	3.18694	2.93546	4.16794	4.30385	3.97917	3.89318	3.83657	5.27236	7.02449
GPD1L	ENSG00000152642	Up	2.47987	0.00102233	10.7495	10.2317	10.3087	10.4157	11.4483	10.6567	10.7737	14.1314	12.9748
COL18A1	ENSG00000182871	Up	2.47935	0.063606	7.16577	9.63671	10.5092	5.9967	5.58327	8.70254	10.3501	11.2638	12.0826
TMEM191B	ENSG00000278558	Up	2.47505	0.0435506	3.99239	3.3339	2.30208	2.83798	3.56646	3.66522	5.73809	5.84671	3.14625
AL138724.1	AL138724.1	Up	2.4723	0.000220543	4.27205	4.30864	3.1141	3.63233	4.65462	3.66522	6.56255	5.61908	6.22615
TNFRSF14	ENSG00000273936	Up	2.4709	0.0557723	6.63411	4.76111	4.5004	2.60884	6.92726	6.19951	6.8595	7.86353	9.15215
AC148477.3	AC148477.3	Up	2.44888	0.0813993	2.71224	5.20359	3.83274	2.60884	3.97917	3.23711	7.10563	3.85795	5.17125
AC009053.2	AC009053.2	Up	2.44662	0.0280169	2.51154	3.14839	3.51771	3.2095	4.17989	2.34648	5.84522	4.81503	4.42443
GNB3	ENSG00000111664	Up	2.44633	0.000457375	5.3128	5.54174	6.09352	5.38551	4.17989	5.91796	7.3796	6.87525	8.68203
LFNG	ENSG00000106003	Up	2.44259	0.0741432	3.31585	8.50832	7.33499	7.12369	5.90001	7.47354	6.66847	10.7275	9.29499
CNKSR1	ENSG00000142675	Up	2.43965	0.0923938	2.71224	3.3339	3.39531	3.03567	2	3.78369	5.35865	3.0356	5.35356
SEMA3G	ENSG00000010319	Up	2.43631	0.0982766	4.61042	4.01495	2.55173	5.4213	6.12754	6.96029	9.14374	6.23646	6.20732
PHLPP1	ENSG00000081913	Up	2.43444	0.0187484	10.1014	8.02634	8.9211	11.1405	8.76683	11.2702	10.9187	13.4402	12.5103
DENND1A	ENSG00000119522	Up	2.43329	0.00242397	10.49	8.37192	10.486	9.14678	9.10576	8.89909	10.572	12.9328	11.8007
AL157838.1	AL157838.1	Up	2.43111	0.00731774	4.55925	3.64578	6.73451	5.49033	5.80196	4.41771	7.4321	8.05795	7.80335
CPT1C	ENSG00000169169	Up	2.42696	0.0756564	11.4569	10.5037	9.67811	10.953	5.35337	7.83084	10.7236	12.9389	13.305
HOXB3	ENSG00000120093	Up	2.4261	0.0257549	8.41384	8.86898	8.94038	9.47734	7.92215	7.1152	6.84666	11.859	11.3164
MTMR9LP	ENSG00000220785	Up	2.42039	0.0640693	2.88841	3.14839	3.26155	3.36463	2.25843	3.89318	3.02051	4.58192	6.00413
AC010173.1	AC010173.1	Up	2.42028	0.0264214	2.51154	3.14839	4.09116	3.50468	4.90185	3.39436	5.08026	6.63731	5.28338
C1R	ENSG00000288512	Up	2.4188	0.0250404	9.47602	9.57592	10.9975	10.6354	7.11046	9.45122	10.7677	11.0331	13.5523
SLC25A35	ENSG00000125434	Up	2.41546	0.0183421	5.21701	7.62534	3.51771	7.32607	7.36515	6.77246	8.93825	9.16788	9.44518
TANC2	ENSG00000170921	Up	2.414	0.00124406	10.4633	10.5395	11.1771	10.507	8.39539	10.2438	11.4384	12.679	13.6117
STIM2	ENSG00000109689	Up	2.41348	8.37495e-09	9.4743	10.0483	9.22725	9.90148	10.3351	10.0131	11.8728	11.8277	12.8947
BBC3	ENSG00000105327	Up	2.41296	0.0212752	6.42137	7.55241	9.42205	6.35235	8.65893	6.52278	10.6143	8.85109	10.9754
LGALS9	ENSG00000168961	Up	2.41078	0.0949972	7.41635	5.6152	6.65671	5.84683	5.62974	4.80156	3.48549	7.25829	9.96008
NFIB	ENSG00000147862	Up	2.4097	0.000768669	11.1314	11.9422	10.4403	10.2402	12.3416	10.9251	12.4572	14.2571	14.0549
LINC01389	ENSG00000225762	Up	2.40761	0.0938254	2.27832	2.38313	2.30208	4.22504	2.98615	2.85946	4.11872	5.3854	4.21417
PLOD2	ENSG00000152952	Up	2.40604	0.000154395	10.392	9.37381	9.86268	10.6268	9.38172	10.3266	13.2058	10.8125	12.5141
RGS9BP	ENSG00000186326	Up	2.40586	0.0759193	4.50621	2.68557	3.92412	2.83798	2.6677	3.53613	6.65381	4.22494	3.77684
GPR137C	ENSG00000180998	Up	2.40472	0.0236205	3.8292	5.46434	4.01006	6.65257	6.57026	7.38259	8.86693	8.22421	8.40468
AC027796.4	AC027796.4	Up	2.4034	0.0591386	2.88841	2.38313	2.55173	3.63233	3.74594	3.39436	4.28019	3.36455	6.00413
RILP	ENSG00000274145	Up	2.39898	0.0548533	6.04729	3.49825	6.53154	6.29562	8.53623	5.53439	10.0006	8.5249	8.29749
WAS	ENSG00000015285	Up	2.396	0.0625231	7.86391	4.9433	5.73821	6.84934	6.17532	8.05943	6.90973	10.7426	7.18708
RNF112	ENSG00000128482	Up	2.39503	0.00918592	3.74012	3.64578	3.1141	3.2095	2.98615	2.85946	3.61225	5.42119	5.60444
TCIRG1	ENSG00000110719	Up	2.39117	4.28054e-09	7.84801	7.4756	7.82447	7.66151	8.8053	8.03575	10.3156	10.0573	10.7071
AL049597.2	AL049597.2	Up	2.39056	0.000809225	2.71224	3.14839	3.26155	3.50468	3.65899	3.23711	4.98974	4.58192	5.54569
EVI5L	ENSG00000142459	Up	2.39012	0.000785568	10.2358	8.0464	10.7358	10.4431	10.321	9.05742	12.2758	11.7858	12.9983
FAM78A	ENSG00000126882	Up	2.38913	0.0161949	6.20541	8.31794	8.48022	9.01829	8.84769	6.36068	11.5687	8.78737	10.2461
LINC01535	ENSG00000226686	Up	2.37861	0.00687381	5.76067	2.68557	4.5586	4.51735	4.24104	5.01038	6.57817	7.01063	7.10807
ZDHHC14	ENSG00000175048	Up	2.37549	0.0250958	8.61201	7.36282	6.96716	9.58777	7.75403	9.1623	7.68379	11.5075	11.3676
PITPNM3	ENSG00000091622	Up	2.3743	0.0205976	5.80527	4.88509	6.31227	4.30385	5.3808	4.34249	5.46326	6.78198	8.76806
ITPRIPL2	ENSG00000205730	Up	2.36957	0.0505892	10.4616	11.3916	9.99633	6.27621	10.0724	7.39195	11.7515	11.8075	13.2226
SOX7	ENSG00000285438	Up	2.36665	0.0197549	5.93135	6.91648	5.9703	5.5562	5.91884	4.55732	8.80192	8.7805	5.00676
RPS6KL1	ENSG00000198208	Up	2.36487	0.0850029	5.80527	6.66296	2.55173	5.94845	3.12239	7.02185	8.63651	7.76947	8.07147
NBEA	ENSG00000172915	Up	2.36323	0.0717894	8.74388	9.61225	10.56	9.79637	7.92215	9.27532	5.87081	12.3922	12.5559
PLCD1	ENSG00000187091	Up	2.36296	0.00128441	10.4074	8.81153	10.0391	9.11435	8.81538	7.83084	10.7497	12.2493	11.9244
MCUB	ENSG00000005059	Up	2.36103	0.00180775	9.98263	9.77135	7.64807	10.0127	8.07691	9.83247	11.2125	12.5377	11.3871
SPIN3	ENSG00000204271	Up	2.35863	0.0471496	5.3128	4.47573	6.64333	7.60816	6.62863	9.06036	9.98162	8.92463	9.95304
CRIM1	ENSG00000277354	Up	2.3547	0.012502	10.2429	9.06851	11.2529	8.35036	8.29804	10.5129	11.4421	13.2457	11.7916
FUT11	ENSG00000196968	Up	2.3531	0.000103682	7.23261	9.26675	8.26552	8.54949	9.47852	9.23429	11.1674	10.6514	11.5997
AEBP1	ENSG00000106624	Up	2.35204	0.00814404	10.252	10.6474	12.3579	11.5532	9.78478	10.6391	11.6148	13.2857	14.3873
C1orf162	ENSG00000143110	Up	2.35142	0.0285079	5.21701	3.49825	4.61454	5.01577	3.65899	3.06061	7.55556	5.42119	5.42048
IKBKE	ENSG00000263528	Up	2.34923	0.000350281	9.5434	10.2185	8.72539	8.85449	8.43191	8.70254	11.6186	10.2869	12.1955
DOK4	ENSG00000125170	Up	2.34822	1.68001e-05	10.107	9.36585	11.0364	10.0758	11.0634	11.1994	13.1317	12.4306	13.2099
P3H4	ENSG00000141696	Up	2.34165	1.09076e-05	9.69034	10.3521	11.2518	10.9514	9.27612	10.7359	12.9142	12.835	12.8578
PIMREG	ENSG00000129195	Up	2.33986	0.098725	9.68736	11.0977	5.6338	8.35036	10.064	12.4608	13.5254	13.0923	12.285
RAP2B	ENSG00000181467	Up	2.33874	1.17155e-12	10.2819	10.8272	9.96574	10.3706	10.7776	10.551	12.2644	13.0843	13.0017
PIEZO1	ENSG00000103335	Up	2.33512	5.37781e-07	10.6987	11.9269	10.6705	10.5236	11.1446	11.4069	13.1841	13.1275	13.9745
ROGDI	ENSG00000067836	Up	2.33482	1.86622e-06	7.56641	7.06806	7.32664	7.7696	7.9771	7.98718	8.79191	10.0757	10.529
AGAP2	ENSG00000135439	Up	2.33309	0.0696606	6.6217	5.57894	7.55107	8.45767	6.1909	5.53439	10.7095	6.47651	7.7523
AOC2	ENSG00000131480	Up	2.33095	0.0358527	3.99239	3.77961	4.01006	5.67956	3.82795	5.27597	7.91657	4.86786	5.84269
P3H1	ENSG00000117385	Up	2.33039	1.64369e-10	12.2905	11.4852	11.747	11.4845	11.4172	12.2537	14.4186	13.6427	14.2933
LRRC37A4P	ENSG00000282331	Up	2.32809	0.0483957	4.45113	3.77961	4.77041	4.30385	3.24686	2	6.48184	5.42119	5.93714
IL4R	ENSG00000077238	Up	2.32799	0.00304893	7.79923	6.07182	8.9211	7.65401	6.92726	8.43022	9.63859	9.68839	10.9309
HDX	ENSG00000165259	Up	2.32474	0.00574402	5.21701	4.62546	6.62982	7.03406	5.20781	7.27545	8.27383	8.98566	8.43737
XPNPEP1	ENSG00000108039	Up	2.31943	5.9355e-05	12.5624	12.6439	12.6481	12.2572	12.3957	12.4583	15.5118	12.8831	14.9869
SPAG16	ENSG00000144451	Up	2.3152	0.0308362	6.02861	4.01495	5.83557	6.7821	5.3808	8.27704	8.7852	9.00348	8.94044
AC009126.1	AC009126.1	Up	2.31493	0.0637954	4.70761	3.90207	2.30208	5.27248	2.6677	4.55732	6.79414	5.89841	6.04712
AL359091.4	AL359091.4	Up	2.31334	4.20767e-05	3.8292	3.77961	4.43976	3.50468	4.17989	3.78369	6.44824	5.73738	5.45282
PCBP4	ENSG00000090097	Up	2.31123	0.00979149	9.56301	6.71402	10.0146	11.0062	10.3085	10.8276	12.1719	12.6311	12.6573
AAMDC	ENSG00000087884	Up	2.31009	1.12021e-06	8.22566	7.16909	8.58894	7.17701	8.54231	8.35566	10.5534	10.3133	10.3772
HERPUD1	ENSG00000051108	Up	2.30912	0.0101285	12.2675	9.78335	10.3055	10.1617	11.8564	11.7652	14.2915	11.7462	13.839
SPRYD7	ENSG00000123178	Up	2.30509	0.00572627	6.10195	6.59196	6.01256	7.23849	8.02134	8.71378	10.1801	9.2448	9.65428
GALNT10	ENSG00000164574	Up	2.30301	0.0484229	10.5794	6.45861	11.1209	11.2639	9.63621	11.2517	11.5962	14.0392	11.7964
AC069234.5	AC069234.5	Up	2.30004	0.0161203	3.74012	3.64578	2.55173	3.36463	4.4626	2.62565	5.35865	5.61908	5.2096
AC005736.1	AC005736.1	Up	2.29676	0.0367731	4.55925	5.84633	5.03924	5.7932	4.69888	6.50565	4.94226	8.98566	6.8774
DST	ENSG00000151914	Up	2.29609	0.0212653	7.92076	8.85767	7.99749	9.06994	10.6432	7.99334	11.138	12.3383	9.56465
ANTXR2	ENSG00000163297	Up	2.29567	0.0153781	10.3559	11.23	12.753	11.803	8.44497	10.7794	13.2376	13.8263	13.945
BCAR1	ENSG00000285460	Up	2.29241	0.000542452	9.40172	8.97044	10.4422	9.21465	9.21837	10.7478	10.9919	12.6527	12.2575
SCARF2	ENSG00000244486	Up	2.28977	0.0613923	3.54352	6.45861	7.19523	8.74223	9.13425	7.67093	9.77864	10.2538	10.4258
ANKRD50	ENSG00000151458	Up	2.28829	0.000224302	9.25268	10.1918	9.1955	10.1228	9.68379	10.9561	11.1148	12.6774	12.6763
SNX33	ENSG00000173548	Up	2.28708	5.10663e-06	10.1955	9.95587	10.1697	9.31558	9.1857	10.4924	11.2617	12.6917	12.4171
CBARP	ENSG00000099625	Up	2.28484	5.7937e-08	6.79757	7.45574	7.28415	7.45253	6.65133	7.10386	8.54809	9.49412	9.87763
TMEM87B	ENSG00000153214	Up	2.2831	0.00530036	10.4083	8.77193	9.03566	9.09232	11.2864	9.01566	12.5965	11.3217	12.4301
AC021321.1	AC021321.1	Up	2.27834	0.0455417	2.71224	2.38313	3.26155	3.85805	4.74182	3.39436	6.01547	5.23263	4.9169
ARHGAP26	ENSG00000145819	Up	2.27469	0.000297349	9.84788	10.0215	10.3453	9.17327	7.69516	9.22908	11.8464	12.0954	11.6149
RBPJ	ENSG00000168214	Up	2.27318	9.24104e-06	12.5758	12.3182	12.2809	12.721	12.5483	12.1931	15.6043	13.5353	14.2516
FRMD6	ENSG00000139926	Up	2.27118	0.0422239	8.39207	9.7035	8.80569	10.7489	5.55946	9.67467	10.6067	12.3749	11.655
AC005831.1	AC005831.1	Up	2.27035	0.0350611	5.24965	3.14839	3.73518	5.76562	4.17989	6.04201	6.3786	6.55915	7.99668
STXBP5	ENSG00000164506	Up	2.26959	0.00502286	9.68587	8.94929	9.41222	9.24493	10.167	10.0579	9.26929	11.72	12.8897
MPV17L	ENSG00000275543	Up	2.26953	0.0684585	5.71465	2.93546	5.33399	5.23274	4.5618	3.53613	7.3435	7.59242	4.13667
SCARA3	ENSG00000168077	Up	2.26636	0.0269859	10.4227	10.0215	8.62343	11.0872	9.08298	11.6402	12.7187	10.3807	13.6491
SLC25A43	ENSG00000077713	Up	2.26458	0.000591493	7.54685	7.04166	8.93214	9.11435	8.60471	8.33641	11.1128	9.63032	10.915
CD302	ENSG00000241399	Up	2.2621	0.0840062	7.67254	2.38313	7.30979	5.97278	6.60556	6.15624	8.4749	7.74849	9.68352
CARD9	ENSG00000187796	Up	2.25874	0.0649644	5.40262	5.20359	4.5004	7.42635	5.4601	7.29553	5.59191	9.48146	8.35422
AC092368.3	AC092368.3	Up	2.24552	7.74474e-05	6.3629	6.79528	5.92678	5.31115	7.25828	5.83806	8.27383	8.7736	8.66142
FAM86B3P	ENSG00000285119	Up	2.23579	0.000694865	4.50621	5.81549	5.57861	5.52364	6.11126	5.19276	6.87222	8.51665	7.00281
CRACR2B	ENSG00000177685	Up	2.22874	0.0085441	5.21701	8.05302	6.546	6.7821	6.47166	7.64768	7.7747	9.71206	9.57019
DLL1	ENSG00000275555	Up	2.22477	0.0968654	3.54352	3.64578	4.09116	2.3363	4.24104	2.85946	3.02051	5.42119	6.22615
IZUMO4	ENSG00000099840	Up	2.22453	0.0726819	3.9131	3.77961	6.82027	4.81514	6.39301	4.26313	5.68138	8.24931	7.90617
UBALD2	ENSG00000185262	Up	2.22329	1.61649e-08	10.5254	11.3706	10.0607	10.4965	10.624	10.0327	12.9929	12.8126	12.6044
MBNL1-AS1	ENSG00000229619	Up	2.2218	0.00254685	4.27205	5.50356	5.11876	4.86797	6.61714	5.5678	7.24911	8.21913	7.19666
RPSAP46	ENSG00000213394	Up	2.22161	0.0509822	3.18694	2.93546	3.63054	3.2095	4.5618	4.26313	6.71159	4.44953	4.28771
CD2AP	ENSG00000198087	Up	2.22085	0.000903738	10.0467	10.3879	9.32479	10.8566	10.1311	11.103	10.9707	13.2091	12.8963
COLGALT1	ENSG00000130309	Up	2.21464	1.94174e-06	12.0559	12.3598	12.9828	12.9666	13.0686	13.5803	14.491	15.5398	15.1792
CARD19	ENSG00000165233	Up	2.21139	1.7532e-08	8.42817	8.94929	8.03385	8.15693	8.69762	9.05153	11.081	10.9786	10.1933
GPC6	ENSG00000183098	Up	2.21073	0.0144803	11.0676	11.3425	12.2714	11.369	8.48026	12.27	13.5695	12.6781	14.4281
IKBIP	ENSG00000166130	Up	2.21064	0.00807635	8.78899	10.5836	7.38409	8.41393	9.66439	10.3699	12.0122	11.7528	11.5815
AC040977.1	AC040977.1	Up	2.19901	2.44753e-05	5.04171	4.62546	4.95507	4.96817	5.76079	4.17915	7.35261	6.68226	7.07729
ZBTB18	ENSG00000179456	Up	2.19548	0.0712601	9.89764	7.51452	6.58852	7.32607	7.92215	10.0769	9.26929	12.116	10.1309
PKD2	ENSG00000118762	Up	2.19384	0.000105072	9.48119	10.3427	9.17936	10.5899	9.65599	10.5246	11.2317	12.2153	12.8665
MYO5A	ENSG00000197535	Up	2.19159	0.0442614	10.4307	5.6152	9.92346	10.2576	9.23538	11.3238	12.3958	12.3371	12.2598
MAP3K6	ENSG00000142733	Up	2.19119	0.00658287	8.88562	10.3866	7.11022	9.38066	9.60312	8.73599	11.4426	10.557	12.0999
SGTB	ENSG00000197860	Up	2.19049	6.55322e-08	9.21185	9.19369	8.39094	9.20185	8.90549	9.924	11.0993	11.6674	11.3554
C2orf92	ENSG00000228486	Up	2.19038	0.0134703	3.9131	3.3339	4.37645	4.64393	4.97567	4.6846	6.03823	4.76019	7.29802
NHLRC4	ENSG00000257108	Up	2.19015	0.0168479	3.99239	4.62546	4.81884	5.38551	5.32541	3.99493	6.71159	4.70318	7.69263
SAT1	ENSG00000130066	Up	2.18829	0.0759317	11.2682	7.86253	8.87317	8.47481	10.8719	9.00655	12.3177	12.9226	9.13482
EOGT	ENSG00000163378	Up	2.18739	0.00746034	5.89054	7.21707	5.73821	5.70882	6.20632	8.16143	9.32125	8.8674	8.58325
ANKRD28	ENSG00000206560	Up	2.18365	0.00177873	9.6603	10.3534	10.4	10.419	8.18589	11.1136	12.9635	11.874	12.2581
RUNDC3A-AS1	ENSG00000267750	Up	2.18285	0.041506	4.27205	3.49825	5.43065	4.91894	6.04422	3.23711	7.18936	7.41739	5.63294
NEXN	ENSG00000162614	Up	2.18246	0.0465008	7.13988	5.38255	7.57241	7.60037	4.82406	7.22399	7.06187	8.16738	10.261
C7orf61	ENSG00000185955	Up	2.17996	0.0888694	4.39387	4.82443	3.92412	2.3363	4.04923	3.53613	7.07294	4.44953	4.48821
NTN5	ENSG00000142233	Up	2.1798	0.0545407	3.04539	3.3339	4.7203	3.85805	5.43415	2.85946	5.92066	5.49021	6.673
USP46	ENSG00000109189	Up	2.17832	0.0184106	11.9279	10.9618	9.65496	9.38066	10.0243	11.6044	12.2743	14.0919	11.8178
EDDM13	ENSG00000267710	Up	2.17604	0.00671725	4.55925	5.15515	4.37645	4.81514	4.93923	3.89318	4.67815	6.95066	7.28012
FLNB-AS1	ENSG00000244161	Up	2.17226	0.0318454	2.71224	3.64578	3.63054	3.03567	2.47753	3.89318	5.32202	5.19177	3.96794
CHD7	ENSG00000171316	Up	2.16536	0.0414441	11.1221	10.1767	9.74543	10.1788	8.1223	12.5883	12.4554	13.2997	13.4007
AC010890.1	AC010890.1	Up	2.16135	0.00689473	4.13899	6.6279	4.24085	5.19188	5.17685	5.83806	7.3435	7.64634	7.54297
TYMP	ENSG00000025708	Up	2.15971	0.0481118	7.47964	5.93507	7.03022	5.70882	8.07271	5.05818	7.44919	7.93336	10.1812
GAA	ENSG00000171298	Up	2.15946	0.00104284	11.4756	10.296	11.5731	11.2353	12.2399	9.57139	13.585	13.3258	13.4602
ATP6V1C2	ENSG00000143882	Up	2.15793	0.00581529	4.84212	4.39461	4.66839	5.27248	3.82795	5.86519	5.71001	7.20795	7.43381
CD37	ENSG00000104894	Up	2.15759	2.70921e-06	5.3128	6.61004	6.84386	6.97507	6.85086	6.93491	8.90767	8.63187	8.82784
APBB2	ENSG00000163697	Up	2.15225	0.00299949	10.8367	11.0204	10.1379	11.3354	11.9391	10.7971	11.2767	13.9888	13.403
SGK494	SGK494	Up	2.15042	0.00177158	5.89054	6.09768	6.03323	5.7375	5.84198	6.88276	6.84666	9.1888	7.61617
PCDHGC3	ENSG00000240184	Up	2.14656	0.00445594	11.2456	13.1184	13.0374	11.0941	11.5172	11.7999	13.2867	14.9935	14.3049
TNS2	ENSG00000111077	Up	2.14109	0.0863278	10.6868	7.761	11.8464	10.3146	8.30163	7.89147	11.9614	11.4023	13.218
SRSF8	ENSG00000263465	Up	2.1304	0.0195983	8.34753	10.8905	8.1185	8.01187	9.13425	10.4084	11.7851	11.3247	12.0053
MAPK12	ENSG00000188130	Up	2.12973	0.0166936	8.75245	9.9255	9.98841	9.11435	10.7549	10.9007	10.0349	13.1865	11.9871
NRARP	ENSG00000198435	Up	2.12579	0.0579679	7.93085	10.2549	8.79059	8.94334	6.1909	6.63737	11.3855	11.0266	9.66639
NR1H3	ENSG00000025434	Up	2.12351	0.00196271	8.16706	6.64554	9.29301	8.53322	9.55727	8.70254	10.9309	10.9149	10.6851
SMYD2	ENSG00000143499	Up	2.11804	0.0406337	10.3947	10.1553	9.39635	10.3452	9.01895	11.5306	10.0448	13.7134	11.3996
AC012313.2	AC012313.2	Up	2.1162	0.00136401	5.00394	3.90207	5.6338	5.06186	5.26781	4.26313	6.59362	6.38884	7.55791
PKDREJ	ENSG00000130943	Up	2.11436	0.0482028	4.70761	3.14839	3.83274	5.5562	4.4626	3.39436	5.20619	7.24836	5.66089
TSPAN4	ENSG00000214063	Up	2.11357	7.15502e-07	10.7623	11.935	10.8465	11.6312	11.32	10.9307	13.4998	12.8275	13.7669
LTBP2	ENSG00000119681	Up	2.11025	2.48921e-06	5.56705	4.9433	5.73821	5.87291	6.39301	5.63238	7.89179	8.04654	7.32448
FLOT2	ENSG00000132589	Up	2.10697	0.00708616	12.368	10.433	12.3569	11.702	12.3178	12.8314	12.7237	15.2196	13.8314
OLFM2	ENSG00000105088	Up	2.10652	0.000820756	14.7537	12.7962	14.6135	14.3618	13.4226	14.3907	16.7928	16.4794	15.2535
CRACR2A	ENSG00000130038	Up	2.10334	0.0843039	7.84801	4.11963	6.72183	8.38703	6.02696	9.04561	9.15939	9.38053	10.5271
SERPINH1	ENSG00000149257	Up	2.10071	7.35999e-06	12.9492	13.6101	14.5854	13.1352	13.3476	13.977	15.8099	15.6582	15.9553
ARHGAP30	ENSG00000186517	Up	2.09798	0.0403026	3.43417	4.82443	5.9703	6.1107	5.17685	3.89318	8.01164	6.71146	6.18824
AL031595.3	AL031595.3	Up	2.09532	0.049584	3.04539	4.47573	2.94986	2.60884	3.90554	2.85946	4.78966	4.64382	5.63294
SEC14L1P1	ENSG00000213693	Up	2.09227	3.46083e-05	5.76067	6.07182	6.546	5.87291	6.14365	5.05818	7.78146	8.55743	7.40931
PLA2G15	ENSG00000103066	Up	2.08608	0.000271584	7.78259	8.006	8.88743	8.41393	9.10576	9.79417	11.0064	10.6122	11.0605
FER	ENSG00000151422	Up	2.08319	1.91934e-06	8.46338	9.19967	9.2205	9.02993	9.61327	10.1379	11.5345	11.2439	11.5412
MMP11	ENSG00000275365	Up	2.08129	0.0438785	9.50166	8.01959	9.96977	9.28433	8.33357	9.41266	8.2642	10.4144	12.5357
FKBP9	ENSG00000122642	Up	2.08062	0.00295627	12.0617	12.4495	12.8209	11.2099	13.6772	12.4426	13.6823	15.3827	14.5954
BCL3	ENSG00000069399	Up	2.08004	0.00149406	10.1302	8.99817	9.15363	9.74257	10.6283	8.24125	11.7703	11.1846	12.1657
AC024909.2	AC024909.2	Up	2.07823	0.0725348	5.48718	5.15515	4.37645	4.14167	2.25843	4.34249	6.41384	7.03394	5.60444
INAFM1	ENSG00000257704	Up	2.07551	0.0112563	6.71816	7.37344	7.89957	8.04093	9.3369	7.41048	10.7051	10.2463	8.74866
SLC12A2	ENSG00000064651	Up	2.07274	0.0121799	8.35505	9.76531	7.30979	9.81162	8.73264	10.6043	11.3982	11.3312	11.8124
AL442125.1	AL442125.1	Up	2.06531	0.0728192	4.50621	5.78398	3.63054	3.03567	3.97917	5.35465	7.35261	4.91883	6.51354
ERGIC1	ENSG00000113719	Up	2.0613	6.98167e-06	13.4349	11.9533	13.5752	13.1377	12.8367	13.5751	15.465	15.3398	14.8562
SGK3	ENSG00000104205	Up	2.06059	0.021684	5.91109	7.4356	6.47222	7.63126	6.77018	6.63737	8.2976	6.69693	10.054
SOX15	ENSG00000129194	Up	2.05127	0.000450444	4.45113	4.39461	4.09116	4.44963	3.56646	4.08998	6.57817	5.34869	5.76756
SGMS1	ENSG00000198964	Up	2.04594	0.00165659	8.46338	9.19069	8.21213	8.74576	8.33357	9.82386	9.82519	11.7427	10.642
BST1	ENSG00000109743	Up	2.04486	0.00847586	7.4019	6.19672	7.19523	7.6159	4.90185	6.04201	8.57947	8.47468	9.29722
ECE1	ENSG00000117298	Up	2.03721	7.38027e-06	11.2879	12.8862	12.4956	12.5324	12.5817	12.7133	14.318	15.0149	14.0924
PRRT2	ENSG00000167371	Up	2.037	0.0902845	6.50487	5.81549	7.75772	9.01243	7.42566	5.89181	10.3109	6.74008	9.75819
ROCK2	ENSG00000134318	Up	2.03405	6.75338e-10	11.2884	10.9565	11.6872	11.5722	11.028	11.9106	13.5357	13.1423	13.7082
GAB1	ENSG00000109458	Up	2.03391	0.0828409	8.11486	10.8455	6.1514	9.57988	8.40878	9.83419	9.87187	11.7298	12.0499
SLC25A41	ENSG00000181240	Up	2.03172	0.0145061	3.18694	3.49825	4.31024	4.58203	3.24686	3.78369	5.39437	4.76019	6.1689
MXD1	ENSG00000059728	Up	2.03164	0.0135176	7.00299	7.08108	8.42263	8.58148	9.30146	7.33487	10.8047	8.9058	10.3877
PLOD3	ENSG00000106397	Up	2.02843	1.68259e-07	12.8557	12.4029	12.0872	12.5886	13.2871	12.5262	14.1189	14.9883	14.8581
APOLD1	ENSG00000178878	Up	2.02774	0.00567428	7.90034	10.1857	8.63023	9.0386	9.43175	7.64768	10.7643	10.7541	11.5765
HIST2H2BD	HIST2H2BD	Up	2.026	0.0353679	6.6217	4.9433	6.32909	6.13246	5.62974	4.08998	6.49834	6.91345	8.84011
DOK3	ENSG00000146094	Up	2.02558	0.0781268	3.74012	6.12309	5.11876	6.60668	4.86348	6.72882	6.6089	6.31466	8.96025
MDFIC	ENSG00000135272	Up	2.01258	0.0595279	9.72122	9.541	8.74119	10.9236	12.1469	11.7893	11.236	13.4413	13.3863
BMPR1B	ENSG00000138696	Up	2.00703	0.00511744	6.3629	8.19155	7.06074	6.82282	5.80196	7.2653	9.67171	8.22926	9.01
SEC24D	ENSG00000150961	Up	2.00671	7.08227e-05	10.9645	10.7801	10.7255	11.2639	10.4243	11.1684	12.7007	11.7449	13.6828
CDC14A	ENSG00000079335	Up	2.0052	0.000406405	9.10664	8.09214	7.42377	8.14092	7.58744	9.13748	10.3882	10.1429	10.6208
CALM2	ENSG00000143933	Up	2	1.15792e-05	13.3273	14.2624	13.2158	14.1445	14.5518	13.8322	15.7712	16.4444	15.5258
EIF2AK3	ENSG00000172071	Up	1.99935	2.40168e-06	8.77224	8.76791	8.9835	9.60927	8.89126	9.92561	11.1879	10.8433	11.5529
RAB20	ENSG00000139832	Up	1.99854	0.0879118	5.07851	5.50356	7.0199	8.13554	7.53347	8.22564	10.4763	7.56068	8.21976
CMTM3	ENSG00000140931	Up	1.99708	4.67192e-05	10.6088	9.57592	10.9849	10.85	10.8923	11.5322	13.0024	12.3629	13.0645
AC024451.2	AC024451.2	Up	1.99691	0.00634574	3.54352	3.14839	4.43976	3.50468	3.74594	3.89318	4.61899	5.92359	5.42048
SPIRE1	ENSG00000134278	Up	1.99527	0.00272567	10.2184	9.75722	9.73915	10.5621	7.64514	9.99634	12.1958	11.6864	11.6567
SH3PXD2B	ENSG00000174705	Up	1.9903	0.000213748	10.6229	12.2657	12.1178	12.2738	10.7956	12.1634	13.8457	13.9241	13.765
ULBP2	ENSG00000131015	Up	1.987	0.0399545	5.69107	5.93507	3.92412	3.63233	4.93923	6.17804	7.95296	6.79568	6.45089
CLDND2	ENSG00000160318	Up	1.98697	0.0724978	3.99239	2.38313	3.1141	3.7496	4.4626	4.85667	6.0827	5.89841	4.60791
AC093909.1	AC093909.1	Up	1.98364	0.00692928	3.99239	4.21723	4.7203	4.81514	4.04923	2.85946	5.59191	5.92359	6.2991
RAB27A	ENSG00000069974	Up	1.98299	0.0273162	7.83731	6.93093	6.17019	8.9798	6.48436	8.92832	10.1241	9.66432	9.97963
TNFSF9	ENSG00000125657	Up	1.98298	0.0520773	7.60477	8.13648	8.10392	9.90307	8.47072	8.85917	11.5465	7.56068	10.798
IL18BP	ENSG00000137496	Up	1.98274	0.0023388	5.3733	5.65057	7.43158	6.97507	7.11863	6.80084	8.22506	8.65083	9.05018
MDM2	ENSG00000135679	Up	1.97842	0.000339953	11.5593	12.678	11.3343	11.7838	11.9065	11.8731	13.4221	13.0058	14.6996
SESN1	ENSG00000080546	Up	1.97688	0.0166182	8.58348	9.541	9.88985	9.72835	11.3989	9.19474	12.061	10.8808	12.5589
SLC12A4	ENSG00000124067	Up	1.97651	0.00751973	9.63427	9.75722	9.68303	10.1956	12.0103	10.5572	12.5989	12.3188	12.7582
QSOX1	ENSG00000116260	Up	1.97614	0.000921732	11.7925	11.8314	10.3328	11.4903	10.5587	12.4064	13.3401	13.2749	13.9359
AC004067.1	AC004067.1	Up	1.97327	0.0581189	2.71224	4.11963	4.24085	4.44963	5.32541	3.66522	4.98974	6.76815	5.79304
SCARB1	ENSG00000073060	Up	1.97147	4.69844e-07	12.7127	12.9494	12.1831	11.7851	11.9147	12.1431	14.0603	14.145	14.6614
C21ORF2	C21ORF2	Up	1.9665	0.00515884	7.74874	7.25203	7.80055	6.97507	7.662	6.71397	8.91998	7.67627	10.3192
DMPK	ENSG00000104936	Up	1.96545	0.000707039	8.67945	8.50349	9.15127	8.87722	8.67009	8.02976	11.0043	9.01231	11.1284
SLC45A1	ENSG00000162426	Up	1.96467	0.070335	5.78314	7.06806	6.37839	7.85059	5.76079	4.4892	9.51422	6.86229	7.95778
RIN2	ENSG00000132669	Up	1.96415	0.00457075	10.3938	8.80762	9.86556	10.1944	10.4019	10.6401	11.8803	10.6015	12.9657
MPC1	ENSG00000060762	Up	1.96412	0.000500901	10.1422	8.7879	9.93997	10.1484	10.4871	10.6213	11.1485	12.0923	12.6438
ZNF442	ENSG00000198342	Up	1.96147	0.0177849	4.88431	4.01495	6.09352	6.35235	6.71737	6.82866	7.90424	8.25923	7.82821
FAM225A	ENSG00000231528	Up	1.95816	0.0980838	5.34336	4.82443	5.23038	6.29562	3.12239	3.39436	7.71238	6.66743	5.66089
XYLB	ENSG00000093217	Up	1.9527	0.000939212	6.57094	7.08108	7.72633	8.34105	6.67368	8.23607	9.43925	9.51497	9.64905
ARVCF	ENSG00000099889	Up	1.94717	0.00734041	8.46338	8.17343	9.3456	8.05238	8.37848	9.99634	10.6294	9.8199	11.5942
SYT7	ENSG00000011347	Up	1.93988	0.0704331	9.35748	7.19328	8.41477	7.83076	6.71737	6.71397	11.1301	8.55743	8.57959
BACE1	ENSG00000186318	Up	1.93964	0.0336305	10.1691	7.97842	10.4461	8.77026	11.3761	8.98816	11.5455	12.1428	12.2089
PPP1R18	ENSG00000230341	Up	1.93741	8.59921e-06	8.27009	8.39296	7.22248	8.21926	7.68419	8.31197	9.86711	9.42528	10.4886
SMCO4	ENSG00000166002	Up	1.93594	0.0848586	6.65863	6.22046	4.09116	6.06617	6.54623	8.60534	9.24992	8.37326	8.79983
NRBP2	ENSG00000185189	Up	1.93566	0.00490698	9.25067	8.89502	9.65663	7.98223	10.7483	9.49746	11.3086	11.8054	11.3602
SLC18A2	ENSG00000165646	Up	1.93495	0.0918271	2.71224	3.64578	4.5004	5.67956	4.51305	5.66362	5.87081	7.30694	6.06815
LINC00672	ENSG00000263874	Up	1.93494	0.0826829	2.71224	4.11963	3.63054	3.50468	3.24686	3.06061	5.92066	3.74951	4.05477
MAN2A1	ENSG00000112893	Up	1.9337	0.0715829	9.9923	11.1915	10.0893	9.26968	11.5106	13.0845	12.7661	14.0138	13.0183
TRIL	ENSG00000255690	Up	1.93188	0.0884982	10.9453	9.73474	10.0146	7.95806	8.49916	8.8422	9.55029	12.8447	10.3015
ASAP3	ENSG00000282854	Up	1.92742	0.00081336	10.0386	10.1507	10.8768	11.8705	10.8725	9.97937	12.8623	12.774	12.517
ACSL1	ENSG00000151726	Up	1.92618	0.0399394	9.43935	9.80706	6.93456	9.71038	10.3438	11.0822	12.5574	11.2894	11.4871
HIP1	ENSG00000127946	Up	1.92607	0.0328046	13.1232	12.2753	12.1539	12.9298	9.52383	12.5904	14.2349	15.1008	13.0568
USP46-AS1	USP46-AS1	Up	1.92069	4.01181e-05	5.71465	6.01866	6.61618	5.4213	5.67476	5.14928	7.91042	7.66138	7.46585
GLCCI1	ENSG00000106415	Up	1.92033	0.0131585	9.60461	7.06806	8.99145	8.23945	7.73821	9.34923	9.68078	11.0926	10.8641
HAPLN3	ENSG00000140511	Up	1.91968	0.0681375	7.31974	8.75171	5.11876	8.50431	6.02696	7.56737	10.3283	9.30112	8.64752
RGMB	ENSG00000174136	Up	1.91821	0.00012075	9.08645	8.29017	8.57491	9.14946	8.92891	8.68362	9.70054	11.4839	10.433
AL512625.1	AL512625.1	Up	1.91471	0.0100371	3.9131	4.99925	5.52123	5.70882	6.15957	4.41771	7.24911	7.33535	6.68666
PRKCE	ENSG00000171132	Up	1.91247	0.0176263	8.5609	6.47843	8.85877	8.97379	6.73873	7.23443	10.2005	9.92648	9.9671
OAF	ENSG00000184232	Up	1.91077	0.00553886	10.2348	11.9943	11.1765	10.2748	11.9976	9.95116	13.1028	13.3511	12.7495
SCRN2	ENSG00000141295	Up	1.91045	1.00354e-09	9.18045	8.76388	9.17239	8.58148	8.34754	9.17048	11.0693	10.6729	10.6376
P2RX4	ENSG00000135124	Up	1.91016	0.000139982	9.74288	9.53864	9.08104	8.85449	9.58407	9.13191	9.96539	11.7073	11.5585
PLEKHO2	ENSG00000241839	Up	1.90759	6.21086e-05	9.13967	10.6119	9.34973	9.49004	9.82028	9.98247	11.8444	11.094	12.0571
CCNG1	ENSG00000113328	Up	1.90181	0.0016602	14.1083	13.1224	13.2149	11.8636	13.6739	12.5091	15.5639	14.8647	14.9383
UBTD1	ENSG00000165886	Up	1.89453	7.24116e-05	8.14986	7.93605	9.34973	8.60501	8.43191	9.1759	10.1426	10.9741	10.5147
LPP	ENSG00000145012	Up	1.89287	0.0152083	10.5213	8.97394	8.27856	10.442	11.1476	10.2908	11.3705	12.2458	12.5081
RIPOR1	ENSG00000039523	Up	1.88897	0.000151262	10.1236	9.3417	10.298	9.90623	11.1331	10.5624	12.2877	11.7128	12.5383
CYP1B1-AS1	ENSG00000232973	Up	1.88731	0.095594	5.48718	4.21723	3.73518	5.27248	4.41032	3.89318	7.49926	4.22494	5.60444
BCL2	ENSG00000171791	Up	1.88572	0.0349556	10.9534	9.26675	12.0998	11.4296	9.57371	10.1365	11.5549	13.1171	13.2245
OAT	ENSG00000065154	Up	1.88406	0.0373279	9.9219	11.1915	11.6179	10.2339	12.2977	12.9948	13.0974	13.1907	14.312
PCYOX1L	ENSG00000145882	Up	1.88124	0.00165619	8.12808	8.74763	8.85296	10.1748	8.42863	9.58165	11.2286	11.0453	10.8035
AC062029.1	AC062029.1	Up	1.88073	0.0156007	5.04171	4.11963	6.70904	5.67956	6.36582	5.46515	8.04011	7.33535	7.29802
LRP10	ENSG00000197324	Up	1.88064	0.00131653	11.398	10.0713	12.1364	10.4955	11.8073	10.9538	13.1841	12.943	13.4168
AL136295.5	AL136295.5	Up	1.88016	0.0392138	3.9131	3.3339	3.26155	2.83798	3.12239	4.26313	4.84234	4.22494	5.60444
VDAC1P8	ENSG00000229036	Up	1.87645	0.0172507	4.75385	4.69488	3.39531	4.51735	4.04923	3.23711	5.49652	6.44208	5.38741
COMTD1	ENSG00000165644	Up	1.8743	0.0015271	5.00394	6.85715	5.60647	5.94845	6.66255	5.78222	7.58677	8.23932	7.86472
SPRED2	ENSG00000198369	Up	1.87412	0.00651805	12.1473	11.2518	11.5629	12.7849	10.1311	10.9734	13.3148	13.8678	13.5306
SAPCD2	ENSG00000186193	Up	1.87401	0.0806611	9.0123	9.90185	5.90451	8.65472	7.41906	10.3119	10.8767	11.161	10.9572
OSBPL5	ENSG00000021762	Up	1.874	0.0383974	10.381	8.56967	11.063	9.22481	9.88037	8.15595	10.4211	12.2124	12.0568
SPNS2	ENSG00000183018	Up	1.86436	0.0408128	4.65983	4.01495	2.94986	4.30385	4.60896	4.90974	4.73499	5.84671	6.76601
ITGA2	ENSG00000164171	Up	1.86263	0.0626962	7.55992	8.16733	5.23038	6.7958	6.53407	8.90564	9.56016	8.53718	9.99069
SYNGR3	ENSG00000127561	Up	1.85479	0.0142414	9.00992	7.50488	7.29275	7.77652	7.47103	6.84238	10.0768	10.0459	8.23843
CROCC	ENSG00000058453	Up	1.85222	0.00760313	9.45693	9.7056	10.1186	9.02993	8.5054	8.85579	11.4559	9.50458	11.8344
GPC1	ENSG00000063660	Up	1.84927	0.092666	8.99315	9.34441	10.337	9.12524	8.86479	10.7034	8.10083	12.7013	11.1697
STK32C	ENSG00000165752	Up	1.84725	0.0130562	9.52351	8.89133	9.80975	9.15212	10.8923	10.6013	11.7931	12.5366	10.5608
NECTIN2	ENSG00000130202	Up	1.84707	0.00338396	11.4604	11.5937	12.4008	11.8745	11.0045	12.3577	13.5196	14.5018	12.3644
KCNMB4	ENSG00000135643	Up	1.84258	0.0212699	6.85173	6.811	8.27423	8.79093	7.605	9.01868	9.07661	10.6757	9.69708
UGP2	ENSG00000169764	Up	1.84237	0.000276286	11.356	11.5702	11.3228	11.7477	11.6182	11.7999	12.4448	14.2995	12.8075
RFFL	ENSG00000092871	Up	1.84212	0.0702025	8.51464	7.39446	8.67037	8.01187	6.41971	9.23429	8.18992	11.2601	9.2474
AL591135.1	AL591135.1	Up	1.84015	0.0660005	3.9131	4.82443	4.7203	3.95891	4.41032	5.83806	4.78966	5.97266	7.41752
AC097359.2	AC097359.2	Up	1.83997	0.094349	3.31585	4.01495	5.15693	3.85805	6.20632	5.01038	7.18936	6.72584	5.48444
MMD	ENSG00000108960	Up	1.83841	0.0135728	8.81103	9.46604	7.30979	10.2502	9.41858	9.46901	10.9662	11.805	10.461
PIP4K2A	ENSG00000150867	Up	1.83486	1.39098e-09	10.1839	10.1163	10.1952	10.9072	10.4052	10.5779	12.0627	12.023	12.6084
SKIDA1	ENSG00000180592	Up	1.83421	0.0780745	7.65437	8.54168	5.46148	8.3825	5.71842	8.58509	8.87328	10.4167	9.2474
AC019080.1	AC019080.1	Up	1.82887	0.00155018	5.93135	5.29584	5.83557	5.10651	6.23666	4.34249	7.41481	7.17688	7.38438
HNRNPCP7	ENSG00000228653	Up	1.82737	0.0700897	4.39387	2.93546	4.8657	4.7603	3.97917	2.62565	5.62235	5.64958	5.9141
RNF207	ENSG00000158286	Up	1.82667	0.040999	5.78314	8.20351	7.46239	7.8039	8.36481	7.06928	9.47096	7.55263	10.2576
LINC01011	ENSG00000244041	Up	1.8266	0.0664113	3.43417	4.62546	4.37645	4.7603	6.37948	4.26313	7.06187	6.17489	6.55881
AL157893.1	AL157893.1	Up	1.82334	0.0790803	3.18694	3.90207	5.15693	3.85805	2.83569	3.66522	4.94226	5.34869	6.00413
WNK3	ENSG00000196632	Up	1.82315	0.0456787	9.86114	8.55574	8.93489	9.29161	6.86064	10.3922	10.0685	11.775	11.142
SLC25A13	ENSG00000004864	Up	1.82116	0.0194878	8.76096	11.3069	9.26924	9.19927	10.5594	10.87	11.8184	11.9464	12.4905
AC092902.2	AC092902.2	Up	1.82035	0.035258	3.04539	4.21723	4.24085	3.36463	3.46759	4.6846	5.5608	4.64382	5.9141
CYCSP24	ENSG00000227666	Up	1.81885	0.0802636	4.27205	3.64578	2.94986	4.14167	2.47753	3.78369	4.42539	4.91883	5.71521
ARHGAP5	ENSG00000100852	Up	1.8153	1.51369e-05	10.4702	10.7168	10.8296	11.3506	10.0437	10.9726	12.742	11.9502	12.9308
KLHL5	ENSG00000109790	Up	1.81073	0.0623937	10.9403	10.2111	10.3648	9.9188	6.55829	10.6498	11.1841	12.0296	12.5465
MICAL1	ENSG00000135596	Up	1.81037	0.040153	10.8232	8.60616	9.42792	8.7633	7.17456	9.71064	11.3075	11.1603	11.3991
SMAGP	ENSG00000170545	Up	1.80581	0.0850703	9.50504	8.35594	7.75772	6.33369	6.07813	6.65302	9.48759	9.57975	10.1594
AC007342.7	AC007342.7	Up	1.80463	0.0237847	3.31585	3.3339	3.39531	4.14167	3.12239	4.26313	4.35461	5.42119	5.28338
MDK	ENSG00000110492	Up	1.80344	0.0907574	12.3626	11.744	11.6642	10.0009	11.944	13.9741	12.6015	14.6835	14.6116
GLTPD2	ENSG00000182327	Up	1.79854	0.0941949	3.64516	2.68557	4.77041	4.96817	5.35337	3.39436	5.99234	5.64958	6.35149
F8	ENSG00000185010	Up	1.79792	0.0428979	8.76096	7.40486	7.59344	6.90095	9.04918	6.32205	9.94445	8.62804	10.2803
KIAA0895L	ENSG00000196123	Up	1.7933	0.0232091	7.53365	7.57099	9.1863	9.14143	9.46737	9.36357	9.61038	10.2122	11.5557
MC1R	ENSG00000258839	Up	1.7918	0.0268996	4.70761	3.90207	4.37645	5.6192	6.06128	5.35465	6.22836	6.55915	7.49719
CDK2AP1	ENSG00000111328	Up	1.7909	0.0106513	10.8823	12.4845	10.6405	11.4213	11.9203	12.2434	12.7803	14.3851	12.8377
AC018628.1	AC018628.1	Up	1.78289	0.0627313	4.39387	3.3339	4.43976	3.2095	4.51305	3.53613	4.89317	6.40681	4.5493
AC040162.1	AC040162.1	Up	1.7828	0.0312061	3.8292	3.77961	4.5004	3.95891	5.11286	5.46515	5.76563	5.64958	6.85338
SH2B2	ENSG00000160999	Up	1.78265	0.0357976	8.60886	5.96347	8.46888	8.2643	7.21322	8.22564	8.4153	10.575	9.62974
AC093909.6	AC093909.6	Up	1.78151	0.00169397	5.43136	6.74707	6.05361	6.91357	6.66255	5.31584	7.79488	8.0861	8.22445
CREBL2	ENSG00000111269	Up	1.77968	0.0131842	12.2754	11.1458	10.615	11.3218	11.3209	10.4336	11.8815	13.9957	12.5787
ANXA2P1	ENSG00000213406	Up	1.77944	0.000947216	4.39387	5.05311	3.92412	4.64393	4.90185	4.4892	6.69736	6.02011	5.74162
KCNC4	ENSG00000116396	Up	1.7786	0.0219271	7.9558	6.91648	6.31227	7.87014	8.29804	6.36068	8.0001	9.54772	9.67841
NR2F6	ENSG00000160113	Up	1.77817	4.45165e-06	9.83314	9.33628	9.56555	10.2955	9.98238	10.3278	12.1819	11.4997	11.2853
FLNB	ENSG00000136068	Up	1.77318	7.4766e-05	13.2289	13.8271	13.5619	13.6107	13.0751	14.027	15.5227	15.8328	14.3651
LIFR	ENSG00000113594	Up	1.77213	0.0578547	13.6064	11.7914	13.7206	13.2234	12.8504	10.9973	13.3853	14.0521	15.7505
CMTM1	ENSG00000089505	Up	1.77174	0.000916982	5.43136	5.6152	5.85892	6.63744	6.1909	6.24152	7.49103	7.05687	8.40054
BOLA3-AS1	BOLA3-AS1	Up	1.77015	0.0298328	7.77701	5.93507	8.86743	8.24944	8.06427	9.41036	10.0349	10.2917	10.0762
LAMC1	ENSG00000135862	Up	1.76823	0.00454808	13.2376	11.5673	13.2783	13.1471	11.4479	13.1969	14.8918	14.4239	14.4468
MAST2	ENSG00000086015	Up	1.76691	0.00689972	12.0597	11.554	11.8109	12.1466	9.93575	12.3345	12.6794	13.9122	13.8395
MAGED2	ENSG00000102316	Up	1.76315	0.00734945	14.872	14.3498	14.869	13.5557	13.9159	14.9261	15.9132	14.9599	17.1257
PFN1	ENSG00000108518	Up	1.76096	0.00220132	13.9614	15.15	13.004	14.2382	14.8572	14.9886	16.468	16.109	16.2759
CITED4	ENSG00000179862	Up	1.76032	0.0873561	6.3479	5.96347	6.62982	5.06186	5.53526	6.11163	5.42923	8.97366	6.48255
DUSP12	ENSG00000081721	Up	1.75403	9.01374e-06	10.3083	10.2763	9.38835	10.2213	9.54671	10.1462	12.2758	11.509	11.3676
SPSB1	ENSG00000171621	Up	1.75243	0.00535943	8.61827	9.947	8.99672	10.0475	9.18958	8.90564	9.9063	11.8016	11.1037
TNFRSF1A	ENSG00000067182	Up	1.75204	0.000335228	11.5507	12.4337	11.9134	12.3445	13.0306	11.505	14.0691	13.5326	14.2547
SPTBN1	ENSG00000115306	Up	1.75074	0.0520295	12.9436	13.4874	12.7624	11.1854	13.3854	13.6516	12.7268	14.5164	15.8139
TANC1	ENSG00000115183	Up	1.74996	0.000132964	10.4387	10.0198	10.6116	11.007	9.19924	10.1421	12.1308	12.0696	12.0529
LRIG1	ENSG00000144749	Up	1.74974	0.0685181	9.71685	10.0891	11.8587	11.0011	8.38188	10.307	10.9241	12.5348	12.9149
BTG1	ENSG00000133639	Up	1.74925	0.0233161	11.4486	12.3349	12.0894	10.8443	12.8647	10.4392	14.212	12.5714	13.7289
EML3	ENSG00000149499	Up	1.74415	0.0505755	10.8843	8.99473	11.028	10.8393	10.9603	8.12262	12.7158	11.1722	12.3797
NOL4L	ENSG00000197183	Up	1.74385	0.0348518	10.4299	10.344	9.86988	10.0417	7.50882	10.6644	11.4585	10.9094	12.5686
HIVEP1	ENSG00000095951	Up	1.73761	1.81096e-05	10.1454	9.94166	10.8639	10.6354	10.448	10.1462	12.3203	11.3264	12.5011
FGFR1	ENSG00000077782	Up	1.7365	0.0563552	14.9568	13.8624	11.7761	12.3719	12.6887	13.1475	15.6988	15.2963	14.6174
PARVA	ENSG00000197702	Up	1.73457	0.0153862	11.7631	11.1666	11.5012	10.1296	9.25218	11.6044	12.2342	13.1925	13.016
LRRC3	ENSG00000160233	Up	1.73216	0.0472433	9.15483	8.34518	9.30368	5.87291	7.92215	9.38247	10.1673	10.2953	10.741
P3H3	ENSG00000110811	Up	1.73116	3.31946e-06	11.9272	11.3485	11.5356	11.413	10.7483	11.0389	13.4878	12.7361	13.0116
PTPN12	ENSG00000127947	Up	1.73081	0.0299845	11.8752	10.5893	9.20464	9.79467	9.39691	10.7396	11.9931	12.101	12.7108
PHYKPL	ENSG00000175309	Up	1.73041	0.000713242	10.4352	9.47594	10.4393	9.48793	9.67551	9.31275	11.689	10.7391	12.0861
HPCAL1	ENSG00000115756	Up	1.72361	0.0756564	8.62451	11.5125	9.14179	8.66968	10.6454	9.89961	12.6101	11.5399	10.9982
CBLB	ENSG00000114423	Up	1.72313	0.000108774	10.6048	10.0956	9.86412	10.5551	9.94497	10.7451	11.9718	11.2495	12.6392
CHP1	ENSG00000187446	Up	1.72231	5.12192e-10	11.8182	11.9355	11.8154	12.4673	12.4126	12.1928	14.0821	13.8685	13.5627
NANOS1	ENSG00000188613	Up	1.72116	0.0915718	5.54092	7.22882	5.73821	5.67956	5.95579	7.82394	6.26741	8.72072	8.79668
FKBP1B	ENSG00000119782	Up	1.72102	0.0696122	5.76067	6.04549	3.39531	6.52678	6.07813	6.78672	8.1591	7.90204	6.75308
SESTD1	ENSG00000187231	Up	1.72031	0.0329609	10.3801	10.5324	8.8236	11.4197	9.25959	11.2734	11.6845	12.9042	11.9649
FAM216A	ENSG00000204856	Up	1.72023	0.0112363	9.76563	9.29496	7.59344	8.47054	7.64514	9.18938	10.7445	10.6775	10.3236
ELMO3	ENSG00000102890	Up	1.7175	0.0331578	3.8292	4.55254	4.91108	4.58203	5.73976	5.27597	6.16773	5.55609	7.2891
AL137186.2	AL137186.2	Up	1.71639	0.0538085	3.04539	4.21723	3.26155	3.2095	3.24686	3.89318	4.03066	5.45611	4.71842
ZNF771	ENSG00000179965	Up	1.71625	0.00121114	6.90393	7.71161	7.74524	8.15693	7.74878	8.27199	9.10114	8.80102	10.2287
DNM1	ENSG00000106976	Up	1.71514	0.02786	10.1454	9.85523	9.12503	11.1834	8.56939	10.5278	10.8047	12.1713	12.2083
LAPTM4B	ENSG00000104341	Up	1.71325	0.0647419	11.538	12.3595	13.2876	14.2227	12.3365	14.7814	15.2409	15.5175	14.8834
CLDN15	ENSG00000106404	Up	1.71289	0.0232962	8.09254	6.66296	8.5536	7.8374	7.6564	6.71397	8.56778	8.70991	10.3246
CALM2P3	ENSG00000215482	Up	1.71147	0.0120929	3.9131	5.71882	4.37645	4.44963	4.60896	5.05818	5.79265	6.57512	6.57359
MAP2K1	ENSG00000169032	Up	1.71146	6.05491e-07	11.4044	11.2388	10.8939	11.4411	11.1689	11.8082	13.0135	13.4865	12.5343
TRAPPC9	ENSG00000167632	Up	1.70836	0.00371692	12.3403	12.3565	11.6753	12.1175	12.9813	13.2326	15.0147	13.7372	13.5264
DBIL5P	ENSG00000231784	Up	1.70212	0.0857269	4.33425	3.90207	3.1141	4.05318	5.17685	5.01038	6.7807	4.86786	5.45282
AC006213.6	AC006213.6	Up	1.70194	0.0454258	3.18694	2.93546	4.24085	3.2095	3.65899	3.78369	4.98974	4.14157	5.31889
KCTD21	ENSG00000188997	Up	1.70039	0.00108959	6.89364	7.53359	7.2668	7.27807	7.9771	8.43927	8.80524	9.22215	9.8106
SGMS1-AS1	ENSG00000226200	Up	1.69635	0.0589413	4.39387	6.3552	6.56031	6.54312	7.63378	5.42925	8.33485	8.3869	7.48161
SH3RF1	ENSG00000154447	Up	1.69126	0.0882637	7.28079	9.76531	7.29275	8.6734	8.43845	9.74207	8.69498	11.1603	10.798
ARHGEF7	ENSG00000102606	Up	1.69034	0.0048369	11.8318	11.7634	12.0554	11.6666	11.562	12.1685	13.6849	11.7285	14.238
SRGAP2C	ENSG00000171943	Up	1.68989	0.00531931	9.23445	9.11989	7.05064	8.51677	8.27264	8.80416	9.79544	10.7373	10.3115
TRAF4	ENSG00000076604	Up	1.68912	5.04117e-08	11.1515	10.9714	11.562	11.5481	11.4633	11.9292	12.8163	13.3829	13.2177
MKNK2	ENSG00000099875	Up	1.6876	0.000930235	12.2522	12.8908	13.4503	13.3924	12.7271	12.5045	14.6121	13.6988	15.1887
COL6A1	ENSG00000142156	Up	1.68643	0.0478624	11.5409	12.6761	14.1154	12.466	13.2467	11.7777	13.3009	14.631	15.2436
VASP	ENSG00000125753	Up	1.67942	1.53929e-11	11.2339	11.3923	11.4314	11.5667	11.1576	11.4224	13.385	13.0812	12.5757
AL024507.2	AL024507.2	Up	1.67815	0.0478135	4.92529	5.50356	6.34571	6.63744	5.01121	5.01038	7.94696	5.87279	7.50493
FLOT1	ENSG00000223654	Up	1.67747	5.47485e-15	12.5177	12.1352	11.8165	11.9982	12.1918	12.0157	13.8511	13.8604	13.7008
PLXNA1	ENSG00000114554	Up	1.67739	0.0571947	11.5205	10.5012	11.2418	10.5174	9.44318	12.333	11.3191	13.2955	13.2821
EHBP1L1	ENSG00000173442	Up	1.67731	3.45364e-05	10.4083	10.9333	11.6496	11.0165	11.474	11.1263	12.4535	12.609	13.2866
40787	40787	Up	1.67672	0.0393753	13.0981	13.9589	12.4502	11.7494	13.2514	13.8643	13.4649	14.5835	15.8103
AP3S1	ENSG00000177879	Up	1.67605	0.00909443	10.8771	10.8775	10.5384	11.0498	11.3324	10.9048	11.685	11.4034	13.6584
PFN1P1	ENSG00000233328	Up	1.6734	0.00477965	5.84853	6.91648	5.11876	6.45952	6.78052	6.99754	8.44114	8.02344	7.8096
PRKCD	ENSG00000163932	Up	1.67237	0.0284166	8.41743	10.494	8.13294	9.02993	8.5783	9.38716	10.1107	10.8301	11.4743
HYKK	ENSG00000188266	Up	1.671	0.00702019	7.77701	5.46434	7.22248	7.48672	6.88957	7.53395	9.23522	8.54125	8.73557
DHRS11	ENSG00000275397	Up	1.66541	0.0621136	6.81948	6.85715	5.78771	5.97278	8.26162	7.66322	8.27861	9.63032	7.84658
SUSD1	ENSG00000106868	Up	1.66277	0.0143965	9.93073	10.76	9.33107	10.1696	10.2897	10.0956	9.89699	12.238	12.2981
NDE1	ENSG00000275911	Up	1.66125	0.0112689	10.2348	10.6463	8.51738	9.60538	8.73795	10.405	11.4048	11.524	11.7257
ADM5	ENSG00000224420	Up	1.65847	0.0245585	4.70761	6.2894	4.37645	5.38551	4.5618	5.86519	6.89734	6.49342	7.28012
ACOX3	ENSG00000087008	Up	1.65776	0.0024432	10.5665	10.5049	10.9446	10.4388	10.6168	10.4096	11.0463	13.1421	11.7426
PEA15	ENSG00000162734	Up	1.65423	0.0091152	11.0699	11.8357	9.97912	11.2201	11.4816	12.5126	12.9063	13.4178	13.2179
RRN3P3	ENSG00000257122	Up	1.65287	0.0132764	4.27205	6.31167	5.83557	6.08861	6.50943	5.89181	7.50744	7.01063	7.97458
CC2D2A	ENSG00000048342	Up	1.65253	0.084101	10.6906	8.19754	10.5882	9.46668	7.49005	8.86254	11.4648	10.7775	11.5501
AP002990.1	AP002990.1	Up	1.65107	0.0686949	5.28157	5.15515	5.99159	6.99896	7.63378	6.36068	8.77168	6.99884	8.07147
TPST1	ENSG00000169902	Up	1.6504	0.063703	8.43173	8.97044	9.66658	10.4168	7.22083	10.2757	10.4627	11.5766	11.2518
STK32B	ENSG00000152953	Up	1.64897	0.0272723	12.7988	11.269	11.9898	12.5807	12.3974	12.4496	11.9558	14.8112	13.921
STXBP1	ENSG00000136854	Up	1.64749	0.0167997	11.4411	10.0598	10.4267	11.8265	9.34563	11.0515	12.8597	12.4372	12.3476
KIF1C	ENSG00000129250	Up	1.64718	0.00357709	11.8141	12.6384	11.9908	11.7569	12.0596	13.4464	13.5752	14.1127	14.4013
MAP3K12	ENSG00000139625	Up	1.64667	0.0655333	9.49487	11.1795	8.91554	10.0127	9.75365	8.581	11.5603	9.97545	12.2967
RRM2B	ENSG00000048392	Up	1.64627	0.0501575	11.0081	11.0645	9.83056	9.17064	12.324	11.6899	13.0361	12.8653	12.6008
FLI1	ENSG00000151702	Up	1.64548	0.0320109	12.4029	11.6346	12.1447	11.6952	11.9009	11.5104	14.0417	10.9733	14.0835
LAG3	ENSG00000089692	Up	1.64493	0.0175069	3.64516	5.10503	4.8657	5.19188	4.93923	5.01038	5.76563	5.87279	7.07729
CEP170B	ENSG00000099814	Up	1.64377	0.0413393	8.52134	7.76907	9.33732	7.09073	9.28341	9.44224	10.4069	9.31545	11.0897
AC026412.1	AC026412.1	Up	1.64376	0.00136401	7.70821	8.59712	8.86454	8.8113	8.9149	8.05943	9.93539	10.8334	9.45918
CHPF2	ENSG00000033100	Up	1.63755	3.08045e-11	11.2456	10.6186	11.2013	10.6477	10.7757	10.9031	12.6378	12.3721	12.6419
PON2	ENSG00000105854	Up	1.63715	0.0882107	8.94911	10.6958	8.57491	8.22433	7.92215	9.92722	10.8039	11.8079	9.8106
MMP17	ENSG00000198598	Up	1.6345	0.0904947	8.81103	9.14491	10.3911	9.27214	9.02548	5.91796	10.7643	10.5986	11.1088
YBX3	ENSG00000060138	Up	1.63352	0.00410692	13.3938	13.7586	12.2063	12.052	12.932	12.8008	15.1361	14.0715	14.429
INCA1	ENSG00000196388	Up	1.63291	0.0118678	6.46373	5.29584	6.1514	6.19583	7.35135	6.28235	7.48276	7.61578	8.63348
CDKN2D	ENSG00000129355	Up	1.63004	0.021299	8.67645	10.8126	8.95399	10.7533	10.8051	10.2085	11.6153	11.711	12.2703
CRTAP	ENSG00000170275	Up	1.62645	0.00643588	14.7495	14.226	13.8001	12.8125	13.4006	13.632	15.9517	14.6823	15.6615
AC018690.1	AC018690.1	Up	1.62621	0.0117365	3.99239	3.77961	2.94986	4.22504	4.11604	4.34249	5.46326	5.1064	5.35356
ITGB1	ENSG00000150093	Up	1.6248	0.0138157	13.8286	14.1409	14.2741	13.6784	15.227	13.9481	14.4688	16.0099	16.5489
SNHG26	ENSG00000228649	Up	1.60786	0.00335218	7.79923	7.4356	7.59344	7.66897	7.1667	7.18145	9.80708	7.74143	9.00455
PLEKHH3	ENSG00000068137	Up	1.60544	0.000712684	9.38529	9.91281	10.7279	10.7716	10.8761	10.1225	12.1295	11.5914	12.1952
AC104581.4	AC104581.4	Up	1.60494	0.0294385	4.96515	5.15515	5.55021	4.37858	5.43415	4.96094	7.1376	4.96806	6.92428
SLC27A1	ENSG00000130304	Up	1.60214	0.0238491	10.0902	8.59712	10.469	9.05862	9.86102	7.99334	11.4015	11.0856	11.0367
MTSS1L	MTSS1L	Up	1.60178	0.0137734	9.12655	8.61066	9.72016	8.84793	10.2833	9.97314	10.2055	11.8618	10.9004
GP1BA	ENSG00000185245	Up	1.60019	0.0958736	5.04171	4.11963	3.83274	3.85805	5.32541	3.06061	5.24584	5.7655	6.2812
CEP85L	ENSG00000111860	Up	1.59955	0.0133284	7.69049	9.04544	7.91078	8.48753	9.17202	7.93052	10.4297	8.86089	10.4481
RNF215	ENSG00000099999	Up	1.59828	0.0176677	9.31377	7.21707	9.34354	7.97019	8.323	9.36595	10.2802	10.0966	10.7087
MAFG	ENSG00000197063	Up	1.59764	1.89957e-08	11.1591	11.233	10.5626	11.2048	10.7705	11.1242	12.2034	12.8302	12.7647
IGF2R	ENSG00000197081	Up	1.59386	5.29014e-07	14.226	14.0057	13.9508	14.0731	13.4866	13.8023	14.9452	15.6072	15.8979
PRR7-AS1	ENSG00000246334	Up	1.59384	0.0119503	4.06755	3.77961	3.83274	4.30385	3.74594	3.23711	4.73499	5.58793	5.04968
SPTSSA	ENSG00000165389	Up	1.59285	0.00146844	9.30797	9.72854	9.23619	10.5348	10.2833	10.3351	11.5608	12.0248	10.9642
AL353194.1	AL353194.1	Up	1.59269	0.0250404	4.70761	3.64578	3.92412	4.81514	5.07976	4.34249	6.36066	6.04326	5.09135
SPACA6	ENSG00000182310	Up	1.58726	0.00173807	5.59273	5.87652	6.32909	6.59105	6.64002	6.6685	7.55556	7.32594	8.47721
ST6GALNAC4	ENSG00000136840	Up	1.58627	0.00569764	10.8712	9.60551	10.5519	9.72835	9.04061	9.41266	11.7699	11.7467	11.2116
ZNF440	ENSG00000171295	Up	1.58562	2.7836e-05	9.53515	8.19155	9.30368	8.93717	9.13626	9.31028	10.9095	10.443	10.7279
LRRC8D	ENSG00000171492	Up	1.5844	0.0984548	11.9291	10.0164	8.57491	9.49844	9.7178	10.8302	12.6313	11.3033	12.0202
ZNF726	ENSG00000213967	Up	1.58424	0.0158526	5.48718	6.01866	6.31227	7.45253	7.32335	7.1152	8.05693	8.70265	8.16714
UBE2L6	ENSG00000156587	Up	1.58421	0.0198093	11.0475	11.0102	9.77027	11.5195	11.7384	9.60798	12.9967	12.1504	12.4319
NUDT8	ENSG00000167799	Up	1.58386	0.00068884	7.87964	7.33047	7.43158	8.08622	7.19015	7.29553	9.79711	8.65835	8.63348
WDR1	ENSG00000071127	Up	1.58361	4.06117e-05	13.2888	13.6303	13.2179	13.6676	13.5938	14.2561	15.4535	15.4863	14.5997
PHF1	ENSG00000225553	Up	1.58317	7.79889e-05	10.83	9.91645	10.1053	10.3626	9.68103	10.1898	11.1783	12.0328	12.0519
TTLL3	ENSG00000214021	Up	1.5804	0.0825301	5.99049	5.54174	7.65476	6.57525	6.69569	6.1341	7.45765	6.62202	9.15707
EPB41L5	ENSG00000115109	Up	1.57847	0.00821604	10.7431	10.762	10.406	9.89672	9.15027	11.2797	11.4986	12.2718	12.3716
ZSWIM4	ENSG00000288360	Up	1.57825	0.0747655	8.33617	7.84737	8.72539	8.56557	5.17685	8.07694	8.90458	9.97846	9.92017
FAM129B	FAM129B	Up	1.5779	3.00714e-05	11.4743	11.812	11.3687	11.6846	11.9674	12.0315	12.5557	13.8237	13.3103
REEP3	ENSG00000165476	Up	1.57736	0.0127413	10.4728	11.2264	8.99145	9.60344	9.89471	10.421	12.2686	11.7515	11.385
CYFIP1	ENSG00000280618	Up	1.57608	0.04367	12.3992	12.8698	11.4226	10.3933	12.3376	13.4155	13.7806	13.7653	14.3781
BLOC1S3	ENSG00000189114	Up	1.57537	3.67939e-05	10.3606	9.50763	9.98444	9.79807	10.1281	9.94322	12.1321	11.2276	11.04
PTEN	ENSG00000284792	Up	1.57193	0.00189101	12.2796	11.3732	11.919	11.0739	11.9383	11.2916	13.0626	12.5015	13.918
TMEM131L	ENSG00000121210	Up	1.57086	0.035439	10.3092	11.8188	10.4652	10.8712	8.97463	11.6626	12.6425	12.5662	12.3476
SNX30	ENSG00000148158	Up	1.56957	1.6355e-06	11.158	10.2862	10.9149	10.5581	11.3398	10.921	12.5313	12.6321	12.2239
GRTP1	ENSG00000139835	Up	1.56879	0.00236473	8.30157	7.91438	8.46128	9.03571	7.99052	9.1867	10.0768	9.42968	10.6208
CRAT	ENSG00000095321	Up	1.56869	1.172e-07	11.9634	11.572	11.8645	11.5405	12.0348	11.2784	13.3043	12.9215	13.598
SIGIRR	ENSG00000185187	Up	1.56827	0.0147413	9.19728	11.0026	10.0455	10.1788	10.5284	9.23429	11.4249	11.0561	12.3928
CSKMT	ENSG00000214756	Up	1.5637	8.47825e-07	7.87964	8.19155	7.96019	7.2878	7.61658	7.73115	9.69518	9.07825	9.20294
CTNNBIP1	ENSG00000178585	Up	1.56306	0.0534961	10.9979	9.36585	11.1887	10.4923	11.4143	10.1925	11.3022	13.3349	11.2609
RGMB-AS1	ENSG00000246763	Up	1.55949	0.0851189	4.55925	3.64578	5.39914	5.45623	6.40642	4.4892	6.66847	7.01063	6.41851
ALOX12	ENSG00000108839	Up	1.55946	0.0463599	3.99239	4.39461	4.99777	4.58203	5.32541	4.4892	5.68138	5.01566	6.93576
ANXA2	ENSG00000182718	Up	1.55903	0.00828598	14.2269	14.9466	13.0819	14.2064	14.5219	14.234	14.7446	16.21	16.1978
BAIAP2	ENSG00000175866	Up	1.55897	0.0103401	10.5567	11.431	10.4451	10.0856	10.6233	9.78709	12.2385	10.9763	12.7089
SPATA20	ENSG00000006282	Up	1.55199	0.0963796	9.19728	9.40521	11.0636	8.33637	11.504	9.56933	11.9053	11.9865	11.5132
TPRA1	ENSG00000163870	Up	1.55148	0.013012	11.2045	10.6756	11.1496	10.6721	11.1361	10.7212	12.146	10.9173	13.4068
APH1B	ENSG00000138613	Up	1.5498	0.0367207	9.85717	8.95284	7.46999	9.56195	7.7329	9.1623	10.0602	10.6747	10.8716
TGOLN2	ENSG00000152291	Up	1.54793	2.65965e-08	12.5653	12.9347	12.6891	12.5663	13.0211	12.2582	14.2234	13.9203	14.5198
NPIPB5	ENSG00000243716	Up	1.54698	0.00669169	6.53166	6.07182	6.66998	6.33369	6.0095	6.4883	7.64725	6.66743	8.64402
KIF13B	ENSG00000197892	Up	1.53847	0.0109741	10.2007	10.3345	8.35033	9.4342	9.38341	10.2243	11.8233	10.8928	11.1177
SLC39A1	ENSG00000143570	Up	1.53727	0.0564143	4.45113	5.87652	4.91108	6.72596	4.65462	5.35465	7.11636	6.83601	7.0564
PMS2P5	ENSG00000123965	Up	1.53668	0.0633791	5.64274	6.3552	5.60647	4.81514	6.12754	4.85667	7.79488	5.45611	7.29802
MGAT5	ENSG00000152127	Up	1.53623	0.0311456	12.4354	10.6419	11.7435	11.6558	10.7351	12.6252	12.4546	13.9232	13.3533
SRGAP1	ENSG00000196935	Up	1.53585	0.0780147	9.69775	9.41553	10.6081	7.35412	8.69762	9.08364	10.635	10.2977	11.6489
BMP1	ENSG00000168487	Up	1.53361	0.0110219	9.96676	9.78932	11.1701	10.7708	11.3218	11.5928	12.6163	11.8016	12.7524
P2RX5-TAX1BP3	ENSG00000257950	Up	1.5314	0.0396385	6.6217	4.9433	4.91108	5.6192	6.45884	5.83806	7.65463	7.69832	6.33424
ZC3HAV1	ENSG00000105939	Up	1.53124	0.00461388	11.5138	13.0664	11.4416	12.9377	12.3049	11.9626	13.8119	13.946	13.8604
STAP2	ENSG00000178078	Up	1.52888	0.0135011	8.09254	6.61004	6.457	6.45952	7.92215	7.55909	8.81516	8.70629	9.0262
APP	ENSG00000142192	Up	1.52808	0.0125164	16.6701	15.0507	15.044	15.0959	15.5575	15.1983	16.415	17.0003	17.6367
CHST14	ENSG00000169105	Up	1.52432	0.00211089	11.027	9.81293	11.4231	11.1344	10.7331	10.4771	11.8089	12.8187	12.3281
LIMS1	ENSG00000169756	Up	1.52386	0.00363072	11.4599	10.9189	10.3901	11.2277	9.70021	11.0879	12.782	11.8972	12.4657
TUBB6	ENSG00000176014	Up	1.52261	0.017062	11.5863	13.7803	12.0516	13.6326	13.1149	13.0762	14.5819	14.6924	14.4955
VPS9D1	ENSG00000075399	Up	1.52151	0.0428211	8.37368	7.10678	8.9621	8.18323	9.5376	7.89147	9.23029	9.84812	10.7071
SGSM3	ENSG00000100359	Up	1.52011	0.0637954	3.8292	4.9433	5.23038	5.14983	4.97567	4.26313	5.12347	5.67944	7.0564
UBE2J1	ENSG00000198833	Up	1.51877	3.58197e-05	11.5807	11.9152	11.8087	10.8712	12.2932	11.8835	13.3244	13.3342	13.2502
NPIPB4	ENSG00000185864	Up	1.51164	0.0532805	6.87284	6.41813	6.90122	6.69705	6.67368	6.78672	7.29708	6.47651	9.32587
FKRP	ENSG00000181027	Up	1.50854	0.00161714	8.02343	9.73474	9.48905	9.19152	9.25589	9.68422	11.1007	10.554	10.7758
SH3D21	ENSG00000214193	Up	1.50748	0.00186315	7.92076	7.84737	8.15668	8.26922	7.72757	7.25508	8.63651	9.04709	10.084
CDK10	ENSG00000185324	Up	1.50525	0.0100616	8.96148	10.3548	10.4354	10.1105	11.1675	10.5437	11.9256	11.3194	12.2925
SFXN5	ENSG00000144040	Up	1.505	0.0825301	7.05008	8.52271	7.64136	9.05007	9.75102	9.79417	9.88606	10.9567	10.3137
ANXA2P2	ENSG00000231991	Up	1.50455	0.0165955	6.67073	7.53359	5.66062	6.57525	6.69569	7.00975	7.23932	8.50001	8.67176
MTMR2	ENSG00000087053	Up	1.50388	0.00110986	10.7402	11.554	11.2866	10.7982	11.6222	11.9971	12.2434	13.2167	13.0754
NEK8	ENSG00000160602	Up	1.50314	0.0232	6.53166	6.37649	7.6812	6.02023	7.9453	6.86943	8.07355	8.67698	8.8061
AC099778.1	AC099778.1	Up	1.50157	0.0466114	3.64516	3.3339	5.07955	4.7603	4.60896	4.26313	6.06063	5.55609	5.48444
TBCB	ENSG00000105254	Up	1.50104	0.000104136	11.7032	12.1132	11.634	11.7277	12.7284	12.5663	13.5938	13.7424	13.5962
PI4K2A	ENSG00000155252	Up	1.49929	3.7902e-05	11.4595	10.5825	11.1525	10.5899	11.4226	11.1388	12.1361	12.8907	12.6656
DOCK1	ENSG00000150760	Up	1.49737	0.00124272	12.26	12.2883	12.5237	11.0426	11.5363	12.1201	13.3604	13.2038	13.9456
CYFIP2	ENSG00000055163	Up	1.49629	0.0663239	11.6549	11.8188	11.2807	12.5469	9.36293	12.6759	13.3509	13.144	13.5784
CNKSR3	ENSG00000153721	Up	1.4957	0.0478624	7.80473	7.34133	8.23461	7.29746	7.25087	8.09996	7.62487	10.2325	8.5312
GPR135	ENSG00000181619	Up	1.49314	0.0483213	5.1144	4.76111	4.61454	4.7603	5.80196	5.19276	5.65217	7.39056	5.66089
CMIP	ENSG00000153815	Up	1.49164	0.0369567	10.9322	13.1184	12.1026	12.6464	13.0857	11.7751	13.0486	14.5351	13.9072
HSD17B12	ENSG00000149084	Up	1.48834	1.68668e-05	11.4764	11.286	10.5092	10.9522	10.8893	11.5678	12.7648	12.7876	12.3416
IQCH-AS1	ENSG00000259673	Up	1.48777	0.0778245	5.78314	4.99925	5.68695	5.52364	5.43415	7.32514	7.70528	6.49342	7.80335
FAM174A	ENSG00000174132	Up	1.4835	0.0379974	7.65437	6.53631	8.02355	7.97622	9.01239	7.28552	9.73229	8.69536	9.61195
PCSK7	ENSG00000160613	Up	1.48192	0.00230812	8.27406	9.74909	9.82761	8.7875	9.51302	9.61199	10.5971	10.8226	11.1365
LINC00997	ENSG00000281332	Up	1.4811	0.0673693	5.56705	5.87652	3.63054	5.10651	4.90185	5.60045	6.01547	7.30694	6.2812
FARP2	ENSG00000006607	Up	1.48032	0.000691307	10.6166	11.9542	11.1649	11.3106	11.682	11.2841	12.2517	12.9849	13.218
TXNDC5	ENSG00000239264	Up	1.47696	0.0111927	4.75385	4.11963	4.24085	4.44963	4.11604	5.05818	5.46326	6.31466	5.45282
REV3L	ENSG00000009413	Up	1.4727	0.00434123	9.33484	9.75519	10.0042	10.2748	9.68241	10.1056	10.2501	11.2257	12.0614
AC067852.2	AC067852.2	Up	1.47233	0.00273051	6.85173	7.16909	7.78235	7.17701	7.72222	6.6685	8.99461	7.92715	9.03957
SNX14	ENSG00000135317	Up	1.47171	0.00394928	6.76407	6.22046	7.10046	6.88822	7.7435	6.93491	8.06803	8.10273	9.00182
POFUT2	ENSG00000186866	Up	1.47158	0.00235209	11.3588	9.81682	11.0014	10.2034	10.1077	10.5748	11.7817	12.2502	12.1681
GOLGA4	ENSG00000144674	Up	1.47127	0.00857387	10.14	10.0198	10.3443	10.769	10.9083	10.9031	10.9978	11.6406	12.8308
MAPK11	ENSG00000185386	Up	1.47069	0.0404456	9.40354	9.9541	10.1391	9.53361	10.6411	9.06621	9.60658	11.9352	11.6176
CAMTA2	ENSG00000108509	Up	1.4705	0.00720464	10.5494	9.58737	9.83351	9.87592	10.286	10.236	11.0946	10.5976	12.386
AC018645.2	AC018645.2	Up	1.4643	0.0796283	5.00394	5.10503	4.31024	4.64393	4.65462	5.75348	5.52902	7.27795	5.31889
MAP4K4	ENSG00000071054	Up	1.46322	0.00110581	12.8723	13.7414	13.6927	13.5922	13.2774	14.2009	14.3965	15.1319	15.5097
PXMP2	ENSG00000176894	Up	1.46121	0.00126262	6.30195	7.59842	6.88993	7.63126	7.42566	7.73115	8.96225	8.5534	8.79353
TSPAN14	ENSG00000108219	Up	1.45897	0.0336889	12.5061	12.9282	12.8681	11.7765	13.2299	12.6158	12.3376	14.7059	14.5338
HBP1	ENSG00000283847	Up	1.45837	5.04337e-05	11.3921	11.0751	11.7074	10.9213	11.2914	10.6959	12.3764	12.4383	13.0956
IRAK1	ENSG00000184216	Up	1.45758	0.000635494	12.9111	12.098	12.0474	11.4169	11.6936	12.1105	13.3422	13.6909	13.6835
TMA7	ENSG00000232112	Up	1.45591	0.0400916	6.25449	7.06806	6.29526	7.41752	8.35793	7.42878	8.83479	9.14398	8.10237
MINK1	ENSG00000141503	Up	1.45545	0.00947056	11.7493	11.0865	11.1124	10.542	11.3667	11.6568	11.9141	12.2408	13.564
BAX	ENSG00000087088	Up	1.45189	0.00199989	11.0033	12.2753	11.7206	11.9896	12.8272	12.004	13.5218	13.5411	13.5047
FAM210B	ENSG00000124098	Up	1.45038	0.0366358	12.5727	9.90001	11.5265	11.1572	12.3022	12.0412	13.1351	13.2373	13.3946
ERO1A	ENSG00000197930	Up	1.4495	0.0172969	9.9923	9.84382	9.28009	10.4068	10.1139	11.3305	11.9839	11.1064	12.0019
LINC02018	ENSG00000288312	Up	1.44933	0.0648572	4.79866	3.90207	4.95507	3.2095	4.69888	5.31584	5.96884	5.67944	6.1093
C19ORF66	C19ORF66	Up	1.44812	0.0899291	9.28847	7.42543	8.97551	8.29356	9.116	6.26208	10.042	9.5837	10.2564
CYBRD1	ENSG00000071967	Up	1.44742	0.0920724	10.6666	10.3575	11.1543	9.07837	11.2654	8.40733	11.288	12.2245	12.0916
AVEN	ENSG00000169857	Up	1.44712	0.0405909	8.69435	9.06196	7.71996	8.52502	9.25404	10.34	10.5224	10.4732	10.7885
RBMS1	ENSG00000153250	Up	1.44146	0.0254555	11.0164	10.4694	9.92069	9.64187	11.5291	10.7749	11.1641	12.4802	12.4263
SMAD3	ENSG00000166949	Up	1.43725	0.000865355	12.8736	12.6348	12.8628	12.0907	11.8896	11.7611	14.1914	13.5103	13.7942
SPDYE12P	SPDYE12P	Up	1.43521	0.007852	4.39387	4.88509	4.8657	4.37858	5.51064	5.10445	6.6089	5.84671	6.1093
LPCAT4	ENSG00000176454	Up	1.43056	0.00839616	11.1044	10.3508	9.89127	10.3752	10.3333	10.2243	11.6205	10.8491	12.5828
MTRF1L	ENSG00000112031	Up	1.42903	0.00175995	8.78064	8.79582	8.18928	8.94948	8.59596	9.55065	10.7947	10.109	9.77747
ZNF436	ENSG00000283009	Up	1.42793	0.000393783	11.1374	11.8017	10.8028	10.8008	11.5447	10.643	12.8617	12.5892	12.3389
ITGB1P1	ENSG00000269378	Up	1.42631	0.0230729	7.08668	6.97346	7.28415	6.76827	8.21285	7.21347	7.52366	8.96459	9.23583
SWAP70	ENSG00000133789	Up	1.42521	0.0028669	10.7986	12.0279	10.3474	11.2403	11.3258	11.0133	12.739	12.287	12.8461
SEPT7P2	SEPT7P2	Up	1.42512	0.0564917	8.12369	8.05961	8.77533	9.13066	8.88648	8.40733	9.97427	8.04654	10.8723
ST3GAL2	ENSG00000157350	Up	1.42395	0.02889	9.52184	11.4661	10.9149	11.333	11.9657	11.0647	13.0577	11.9745	12.6666
PMM1	ENSG00000100417	Up	1.42013	0.0057279	11.5694	9.83999	10.6371	10.4923	10.5322	11.2929	12.5613	12.184	11.9561
GOLM1	ENSG00000135052	Up	1.41004	0.084514	12.5389	13.7699	11.9502	12.2823	11.0586	13.6653	13.9363	14.6815	14.0072
KLHL36	ENSG00000135686	Up	1.4093	0.00217632	10.8574	9.60776	10.5847	9.79467	10.9632	10.8006	11.7002	12.1235	11.9408
CHPF	ENSG00000123989	Up	1.40822	0.0973834	10.2897	9.41553	10.8148	10.2288	12.2661	11.0785	11.7254	13.011	12.0693
USP35	ENSG00000118369	Up	1.40459	0.0328384	8.17981	7.8009	9.08104	7.39969	7.66758	8.38407	8.6878	9.27446	10.3214
REV1	ENSG00000135945	Up	1.40371	0.00404259	9.72412	9.47594	9.14179	10.2601	10.3342	10.5738	10.9565	11.3294	11.8034
SUCO	ENSG00000094975	Up	1.40245	0.000132136	11.7367	11.4373	11.234	11.7734	11.127	11.2747	12.1697	13.3185	12.8483
B4GALT1	ENSG00000086062	Up	1.40072	0.0112097	11.5134	12.8171	11.26	12.3064	11.5854	11.7589	13.4412	12.6656	13.8039
SHC1	ENSG00000160691	Up	1.39809	0.00422369	13.0988	13.5976	11.8753	12.6638	12.7483	12.4406	14.4826	13.8729	14.2784
RGL2	ENSG00000237825	Up	1.39793	0.01724	9.97044	9.17255	9.1863	8.92475	9.38511	10.6644	10.6265	10.9794	11.4968
RRBP1	ENSG00000125844	Up	1.39755	0.0676825	12.8203	13.3217	11.9755	11.9469	12.1171	13.6105	13.1593	13.6038	15.0629
MARVELD1	ENSG00000155254	Up	1.39529	0.0390934	11.6435	11.6845	13.0765	11.8017	13.2639	11.5605	13.7815	13.1977	14.1363
KIAA0141	KIAA0141	Up	1.39502	0.000644573	11.6354	11.1184	11.9526	10.716	10.9171	10.9577	12.4688	12.6553	12.8823
AKTIP	ENSG00000166971	Up	1.39425	0.0463599	8.518	7.29737	8.25235	8.56557	9.29607	9.82386	9.83497	10.3252	10.44
TBL1X	ENSG00000101849	Up	1.39417	0.0532666	13.2176	11.7794	11.5392	12.3281	10.4737	12.3893	13.9329	13.3153	13.4086
CDR2	ENSG00000140743	Up	1.39214	0.0485612	10.4849	10.5037	8.54643	10.1444	10.0618	11.4461	11.7289	11.6688	12.0209
SOWAHC	ENSG00000198142	Up	1.38572	0.002897	10.107	8.82321	9.67154	9.7461	9.7628	9.31028	10.3214	11.5363	10.9048
GLYCTK	ENSG00000168237	Up	1.38354	0.0128592	7.94587	8.06618	7.38409	7.20808	6.26638	7.50837	9.12791	8.29825	9.03691
FP565260.1	FP565260.1	Up	1.38167	0.0180113	10.015	9.36052	9.225	9.26477	8.17418	9.62395	10.6618	9.92024	11.3338
STARD4	ENSG00000164211	Up	1.38052	0.0688673	8.67645	10.1584	7.6073	9.57988	9.49901	10.2795	11.3324	10.7715	10.5346
TSPAN9	ENSG00000011105	Up	1.37867	0.012603	12.5959	11.2013	11.6642	10.8385	11.5729	11.2446	12.6402	13.4704	12.7884
DNAJC21	ENSG00000168724	Up	1.37816	3.78995e-05	11.0134	10.8455	10.4537	10.9674	10.8171	11.3982	11.8155	12.3832	12.6414
EPN2	ENSG00000072134	Up	1.37664	0.0216188	10.4484	10.795	9.60578	9.49004	9.83151	10.3875	10.7813	12.3247	11.0213
AC113404.3	AC113404.3	Up	1.37489	0.0179747	4.75385	5.10503	3.83274	5.19188	4.93923	4.26313	6.24802	5.7655	5.9141
FAM3C2	FAM3C2	Up	1.37406	0.0575127	5.5143	6.14805	5.49167	5.45623	5.11286	5.72414	5.39437	6.72584	7.72608
CMTM4	ENSG00000183723	Up	1.37239	0.014279	11.65	10.2259	10.6966	11.1452	11.0813	12.119	12.7712	12.2257	12.883
CD151	ENSG00000177697	Up	1.37065	0.0259255	11.0988	12.4937	12.2757	11.6947	13.3431	12.3849	13.3749	13.8747	13.9364
SLC7A1	ENSG00000139514	Up	1.37061	0.086006	13.8864	13.5076	11.9567	12.5525	11.3112	12.7942	14.8645	14.1273	13.5824
ANKDD1A	ENSG00000166839	Up	1.36912	0.0117515	6.77532	6.68018	6.80833	6.65257	7.605	6.55646	8.69498	7.16638	8.43332
NPHP3	ENSG00000113971	Up	1.36906	0.0368056	6.55796	5.6152	7.29275	6.21635	7.20557	6.47075	7.98846	7.0906	8.57225
SMARCA2	ENSG00000080503	Up	1.36616	0.0920006	12.1005	12.7997	13.6781	12.4753	12.3392	11.8346	14.9338	12.395	13.7488
RPL23AP53	ENSG00000223508	Up	1.36507	0.000125471	7.1743	7.24047	6.58852	6.54312	7.19788	7.4558	8.59106	8.0972	8.49673
TCP11L1	ENSG00000176148	Up	1.36339	0.00857387	9.32147	9.50038	8.99672	10.22	8.55742	9.62197	11.1459	10.2032	10.9508
SLC26A11	ENSG00000181045	Up	1.36323	0.0718876	7.44482	9.6477	9.38232	8.6089	10.0544	9.12351	9.69518	11.0367	10.7758
PPP2R5B	ENSG00000068971	Up	1.35478	0.0159168	8.68543	9.15726	9.90535	9.86621	9.89233	9.50611	10.1621	10.4774	11.658
RTL8C	ENSG00000134590	Up	1.35408	0.00891891	11.7674	11.1025	12.1843	11.7855	12.4292	12.823	12.9201	13.6636	13.6984
MPRIP	ENSG00000133030	Up	1.35381	0.00155372	13.0457	13.6974	12.8634	12.4563	13.356	13.6389	14.4113	14.2738	14.9912
AC009053.1	AC009053.1	Up	1.34983	0.0659201	5.43136	4.76111	6.17019	5.94845	6.59389	7.14871	7.64725	7.2283	7.60902
ADCY9	ENSG00000162104	Up	1.3495	0.0747206	11.2149	11.9037	11.637	12.7105	11.0681	11.2466	11.6967	13.9721	12.7586
MON1B	ENSG00000103111	Up	1.34887	0.0211139	9.95196	10.272	10.6974	10.4012	11.4027	11.5903	11.5119	12.4621	12.4166
SGCB	ENSG00000163069	Up	1.34883	0.0463599	10.5254	12.1285	10.4878	11.493	10.1179	11.6009	11.896	12.7493	12.9168
MANBA	ENSG00000109323	Up	1.34879	1.79755e-06	9.84654	9.75722	10.2123	9.18372	9.83771	9.87813	11.1341	11.0786	11.2655
PCYT2	ENSG00000185813	Up	1.34784	0.0367618	10.9725	10.9793	11.3723	11.4449	12.0663	11.8191	11.55	13.7096	12.4746
NPIPB11	ENSG00000254206	Up	1.34667	0.0279757	5.21701	4.55254	5.23038	5.01577	4.11604	4.62237	5.49652	5.84671	6.61703
SEC23A	ENSG00000100934	Up	1.34624	1.03294e-05	12.3389	13.0128	12.0541	12.5444	12.3643	12.8751	13.9473	13.9914	13.7977
NAB1	ENSG00000138386	Up	1.34337	0.0229732	10.271	10.8058	9.95765	11.2453	11.1225	10.307	12.5093	10.8376	12.2694
PDP1	ENSG00000164951	Up	1.33917	0.00904773	10.064	10.5121	10.2558	9.08676	10.7569	10.5225	11.4559	12.1099	11.1284
SQSTM1	ENSG00000161011	Up	1.339	4.22101e-05	11.7949	11.9215	11.7576	11.5329	12.5233	11.5055	13.0924	13.2272	13.3322
AC145124.1	AC145124.1	Up	1.33847	0.0502928	5.82706	4.9433	4.81884	4.05318	5.95579	5.19276	6.34249	6.44208	6.74004
HYOU1	ENSG00000280682	Up	1.33668	0.0129958	12.7493	13.4743	12.8105	12.8136	12.3773	14.0755	14.2817	14.8598	14.2935
CIITA	ENSG00000179583	Up	1.3364	0.0996565	5.43136	3.49825	4.61454	4.14167	5.26781	4.85667	5.39437	5.84671	6.49813
INPPL1	ENSG00000165458	Up	1.33535	9.10457e-05	12.4517	12.0488	12.9485	12.3822	11.8271	12.527	13.5655	13.6638	13.9687
VCL	ENSG00000035403	Up	1.33493	0.0756293	12.5294	14.0051	12.3936	11.9569	11.6322	13.2847	14.1809	14.6118	13.6614
KDM4C	ENSG00000107077	Up	1.33442	0.0089587	9.76985	10.3112	9.65995	8.71725	10.4309	9.91592	11.2373	10.7505	11.5778
CDKL1	ENSG00000100490	Up	1.33416	0.080352	8.03752	7.30849	6.68312	6.80937	7.70604	7.4647	7.79488	7.64634	9.72714
PIGZ	ENSG00000119227	Up	1.32865	0.095594	8.50115	7.4356	9.04841	8.00599	8.4579	6.24152	8.74426	9.74597	9.80121
LAT2	ENSG00000086730	Up	1.32797	0.0255195	4.61042	5.10503	4.8657	5.7375	4.4626	5.86519	6.49834	6.40681	6.38539
RCN1	ENSG00000049449	Up	1.32768	0.0250141	11.8986	9.99767	10.78	10.5631	11.5276	11.6244	12.4311	12.8803	12.2192
SH3BGRL3	ENSG00000142669	Up	1.32751	0.000174053	11.2845	12.3281	11.4221	11.9365	12.2312	11.8069	13.3016	13.0075	13.3053
TRIM24	ENSG00000122779	Up	1.32579	0.00139913	11.0311	10.7508	10.9363	11.0018	10.9918	11.7209	11.8529	12.9843	12.2201
FAM3C	ENSG00000196937	Up	1.32289	0.0192111	10.4164	10.762	10.093	10.2979	9.99353	10.4165	10.4553	11.3288	12.5047
AL118506.1	AL118506.1	Up	1.31786	0.0472117	6.2863	7.95031	7.73896	7.95196	8.8254	7.53395	9.40682	8.87063	9.25887
SFXN3	ENSG00000107819	Up	1.31708	0.0266128	9.40716	9.09443	10.2202	9.83005	10.2059	10.3217	11.4335	9.96791	11.743
TYMSOS	ENSG00000176912	Up	1.31635	0.0664688	4.27205	4.01495	4.24085	4.81514	4.78353	4.17915	6.22836	5.45611	4.5493
SGSH	ENSG00000181523	Up	1.31499	0.0549182	9.76704	10.3181	11.1021	9.89672	11.746	9.91592	11.6899	11.8671	12.2908
TULP4	ENSG00000130338	Up	1.31138	0.00281055	10.3092	9.26389	10.753	10.3854	10.4333	10.2528	11.0775	11.8302	11.7936
PIGCP1	ENSG00000213713	Up	1.31069	0.0509619	6.23831	6.14805	5.81184	7.12369	5.20781	6.63737	7.80155	6.75418	7.92934
RSU1	ENSG00000148484	Up	1.31054	0.00375894	11.3002	11.3936	10.6354	10.8745	11.9993	11.9913	12.8066	12.6937	12.7904
AAK1	ENSG00000115977	Up	1.30826	0.000277729	10.7076	10.4915	10.4981	11.129	10.4094	10.9162	11.4929	12.5078	11.8801
LONP2	ENSG00000102910	Up	1.30822	0.0214274	11.3324	10.7791	11.2273	10.8647	12.062	12.4104	12.4538	13.1873	12.9155
PRKAR2A-AS1	ENSG00000224424	Up	1.30571	0.0384187	4.61042	4.55254	5.60647	5.14983	5.23812	4.6846	6.34249	6.69693	5.31889
TMEM131	ENSG00000075568	Up	1.30323	1.81096e-05	11.6996	12.0101	12.2464	12.0063	12.2173	11.9936	12.8529	13.2145	13.7989
PIAS3	ENSG00000131788	Up	1.30235	0.0313924	11.3424	11.5269	11.7122	11.7353	10.853	11.1987	13.0218	11.0961	13.2642
VAV2	ENSG00000160293	Up	1.30064	0.0338572	8.68841	10.2563	10.8995	10.6085	10.5647	10.6798	11.7007	11.2149	12.1205
PI4KAP2	ENSG00000183506	Up	1.29921	0.0486563	7.99483	7.71161	8.637	7.50352	7.86016	7.84454	8.82501	7.9761	10.1434
DIP2C	ENSG00000151240	Up	1.29869	0.00378168	11.7835	11.561	12.0033	10.855	12.0059	11.1277	12.3853	13.3451	12.857
ELOVL1	ENSG00000066322	Up	1.2975	0.0109674	11.4569	12.2108	11.0338	11.3684	12.6916	12.0297	13.1303	13.0538	13.4105
KCTD7	ENSG00000243335	Up	1.29625	0.030143	10.402	8.702	10.4906	10.3729	10.1057	10.391	11.2049	10.8066	12.1037
AC098614.4	AC098614.4	Up	1.29269	0.0596979	5.3733	5.71882	5.60647	5.6497	5.71842	5.42925	7.76108	5.7087	6.06815
TTC7A	ENSG00000068724	Up	1.28908	0.0612089	7.08668	7.73651	8.62002	9.41879	8.62493	8.95382	10.2862	9.61688	9.60837
SUCLG2	ENSG00000172340	Up	1.28876	0.00115689	10.7236	9.93629	11.1508	10.7577	11.3284	10.7944	12.3336	12.1381	11.8849
WDR59	ENSG00000103091	Up	1.28785	0.0125055	11.0452	9.65425	10.9935	10.3797	10.8339	11.373	11.7737	11.85	12.5353
PPP4R1L	ENSG00000124224	Up	1.28585	0.0557792	9.04521	8.60616	9.52233	8.54138	8.64486	8.74332	9.98016	8.60489	11.0111
FBXL12	ENSG00000127452	Up	1.28448	0.00124272	9.15051	9.18467	9.65663	9.79978	9.57667	10.1504	11.2755	10.3497	10.953
ADCY6	ENSG00000174233	Up	1.28078	0.0211122	11.2159	10.1289	11.3143	10.6383	9.66857	10.4793	11.9207	11.4393	12.3805
PFKL	ENSG00000141959	Up	1.27801	0.00932375	13.0683	13.83	12.9983	12.5735	13.3554	12.8284	14.5707	13.5868	14.885
CENPT	ENSG00000102901	Up	1.2737	0.0247492	8.96639	9.07177	9.52598	9.25983	10.0199	10.3315	10.8088	10.0952	11.449
STK25	ENSG00000115694	Up	1.27191	6.90395e-07	12.5606	12.9618	13.0553	12.7468	12.6969	12.4787	13.9141	13.7759	14.3533
BTBD10	ENSG00000148925	Up	1.27183	1.64285e-05	10.5061	10.3879	10.3739	10.1656	10.9962	10.8379	11.6805	11.7298	12.0848
TPM3P9	ENSG00000241015	Up	1.26964	0.0880675	7.01253	8.96694	6.92353	7.60037	8.74589	8.52682	9.6534	9.59354	8.98257
AK1	ENSG00000106992	Up	1.26936	0.00884948	8.17557	8.91697	7.55822	8.11929	8.323	8.22564	8.84128	10.0559	9.44919
CDYL	ENSG00000153046	Up	1.26909	6.74153e-05	11.0264	10.7539	10.8133	11.1518	10.2906	11.3582	12.3327	12.0161	12.2463
VPS13C	ENSG00000129003	Up	1.26835	0.00159709	10.8212	10.1242	11.0144	10.7655	11.1986	10.7623	11.5818	11.8704	12.6003
QPCTL	ENSG00000011478	Up	1.26802	0.0105921	9.32913	8.4137	9.58142	9.3415	9.02331	9.74207	11.0603	10.57	9.77268
MAPK3	ENSG00000102882	Up	1.2675	0.00141767	12.3524	11.4913	12.0176	12.4384	12.3978	11.8979	13.3611	12.8212	13.8481
TXNDC11	ENSG00000153066	Up	1.26559	4.65846e-09	10.4011	10.5984	10.5064	10.8672	10.6161	10.9113	12.0122	11.679	12.0555
SLC2A4RG	ENSG00000125520	Up	1.26329	0.0268379	10.5436	11.3579	10.9789	10.6458	11.7001	11.8727	11.7584	13.1556	12.3373
MBTPS1	ENSG00000140943	Up	1.26207	0.0226514	11.788	12.5831	12.409	12.1926	13.3786	13.4148	13.7969	13.8049	14.3609
TNIP2	ENSG00000168884	Up	1.26123	1.58589e-06	9.98505	10.2791	9.90675	10.0024	9.98573	10.4347	11.0748	11.2408	11.715
TMEM30A	ENSG00000112697	Up	1.25534	0.0040806	12.2944	12.2866	12.2157	12.3625	13.0678	11.7087	13.7683	13.035	13.948
SNHG19	ENSG00000260260	Up	1.25417	0.00461975	8.48067	7.58934	7.9763	7.2878	7.83063	8.21514	9.23522	9.56583	8.61574
EFR3A	ENSG00000132294	Up	1.25397	0.0665529	10.8034	11.4661	10.2916	11.1485	12.5973	11.4866	12.1974	13.0278	12.8638
PLOD1	ENSG00000083444	Up	1.25053	0.00448933	13.0438	12.6537	12.7075	12.4261	12.5551	13.6868	14.4359	14.2502	13.7094
HDAC7	ENSG00000061273	Up	1.25013	0.063606	11.5218	10.7701	12.1601	10.5811	10.0808	10.8413	12.1351	11.9255	12.9485
PNPLA2	ENSG00000177666	Up	1.24634	0.00247304	10.5146	11.3207	10.8596	10.1173	11.2507	10.3082	12.0939	11.9395	12.0932
TRIM62	ENSG00000116525	Up	1.246	0.00849743	8.76096	8.56967	9.35795	8.7875	8.5901	8.67214	9.06002	10.098	10.6092
GNA12	ENSG00000146535	Up	1.24411	0.000668402	12.6143	12.6226	12.1211	11.9179	12.6487	13.0825	13.7508	13.5607	14.0317
DGCR11	ENSG00000273311	Up	1.24396	0.0747206	6.59654	7.02827	5.60647	6.55927	6.86064	7.92409	8.46234	8.26909	7.53544
MAP1S	ENSG00000130479	Up	1.2434	0.00515884	10.0362	10.5536	10.8406	10.741	9.59436	10.6459	11.3833	12.1544	11.4425
LRRC37A16P	ENSG00000267023	Up	1.24306	0.089749	5.76067	8.06618	6.72183	7.20808	6.61714	6.96029	7.86658	7.80377	8.87632
SLC26A6	ENSG00000225697	Up	1.24134	0.0682704	9.08871	10.794	10.1247	10.7568	10.1953	10.6769	10.2501	11.9114	12.0838
AF201337.1	AF201337.1	Up	1.2406	0.0463763	4.20706	5.29584	5.07955	5.45623	5.65243	5.96887	6.92202	6.31466	6.24473
MAP3K3	ENSG00000198909	Up	1.23983	0.0120161	10.949	10.2734	11.634	10.5781	11.162	10.9315	12.4816	11.4162	12.5263
UBE2Q2	ENSG00000140367	Up	1.23914	0.0124085	11.4224	10.7189	10.7522	10.8905	10.7318	11.0937	11.7105	12.964	11.4171
ITFG1	ENSG00000129636	Up	1.23902	0.0589413	9.88341	10.1115	10.2247	10.2464	11.7705	11.1178	11.4292	12.1637	12.1832
SLC4A7	ENSG00000033867	Up	1.23733	0.057399	10.7924	9.53864	10.38	10.3487	8.53623	10.643	11.7822	11.2495	11.2437
FHOD1	ENSG00000135723	Up	1.23695	0.0260112	10.256	9.85712	10.179	9.68851	10.1963	10.1351	11.5818	9.77911	11.8221
CLSTN1	ENSG00000171603	Up	1.23413	0.00658608	14.2172	13.6157	14.3396	14.2005	13.0253	13.7383	15.0205	15.5869	14.7263
STK38	ENSG00000112079	Up	1.23213	0.000177213	10.7559	11.7629	11.3697	11.7894	11.2805	11.4247	12.5207	12.5571	12.8932
RHOQ	ENSG00000119729	Up	1.2308	0.00925759	10.9176	10.8474	10.3881	10.953	10.8057	10.6459	10.9941	12.7081	11.7995
C17orf58	ENSG00000186665	Up	1.22941	0.0557792	8.76379	9.02537	7.52941	8.80793	8.80023	9.89961	10.4679	10.3037	9.65775
DDAH2	ENSG00000226634	Up	1.22906	0.0484229	9.46042	10.6884	10.4576	9.69035	10.3386	10.6063	10.2501	12.1749	11.4832
TWF2	ENSG00000247596	Up	1.22883	5.72325e-07	10.1605	9.96994	9.72969	10.3288	10.1739	10.2908	11.6275	11.2477	11.1221
AC026877.1	AC026877.1	Up	1.22549	0.0921	4.50621	4.39461	3.1141	3.95891	4.24104	4.80156	5.12347	5.52353	5.2096
NAA38	ENSG00000183011	Up	1.22357	0.0129463	11.4931	11.5405	10.2635	10.5781	11.1179	10.7053	12.7401	11.8281	12.0066
PPARGC1B	ENSG00000155846	Up	1.22342	0.0165049	9.96185	9.98214	10.034	10.6124	10.0002	9.88477	10.0918	11.8877	11.451
FRYL	ENSG00000075539	Up	1.22277	0.0015924	10.7875	11.4227	10.7815	11.2086	10.9065	11.7185	11.8862	12.5218	12.6819
EDC4	ENSG00000038358	Up	1.22235	0.0259044	10.3606	10.8175	10.8775	10.9742	10.92	12.0498	12.04	11.9341	12.823
LINC02166	ENSG00000260259	Up	1.22225	0.095555	4.13899	4.11963	4.66839	4.22504	5.23812	4.4892	5.52902	4.76019	6.20732
NLGN2	ENSG00000283859	Up	1.22117	0.0040412	11.7425	11.7057	11.2172	11.0448	10.8628	12.0593	12.3069	13.0075	12.7633
SIPA1	ENSG00000213445	Up	1.22073	0.0407525	9.90918	10.7791	10.7561	11.2663	11.3481	9.93365	11.9268	11.2295	12.5317
WWP2	ENSG00000198373	Up	1.21987	0.0765255	10.4668	10.8378	10.4595	9.74433	12.019	11.4388	12.0912	11.8728	12.634
AP1S1	ENSG00000106367	Up	1.21829	8.09199e-05	12.4469	11.7073	11.8692	11.6619	12.3413	11.7059	13.3428	13.0904	13.184
AC005332.7	AC005332.7	Up	1.21773	0.0623583	7.05932	9.38959	7.89957	8.35036	8.4579	8.27704	9.49789	9.28421	9.96289
UVSSA	ENSG00000163945	Up	1.21675	0.0661947	10.3856	9.87779	10.7231	9.16537	10.6524	9.61998	11.3249	10.2808	12.0499
CCDC85B	ENSG00000175602	Up	1.21408	0.0589988	9.04985	7.55241	9.51867	9.08954	8.8204	9.68422	10.8097	10.2032	9.65254
PHKB	ENSG00000102893	Up	1.21375	0.096652	10.2995	10.6264	11.1961	11.2577	12.3044	12.4836	12.4408	13.0721	12.8091
ZHX1	ENSG00000165156	Up	1.21272	0.0696526	11.491	10.8606	11.8113	11.4185	13.0166	12.1119	12.5564	13.5562	13.2102
ASPH	ENSG00000198363	Up	1.21103	0.0656773	12.6582	12.1274	11.8431	11.6736	11.7754	13.5177	13.8885	13.0252	13.8543
CTTN	ENSG00000288401	Up	1.21064	0.00340306	12.3872	12.5463	12.6219	12.3633	13.2546	12.8122	13.3634	13.6729	14.4596
NCK2	ENSG00000071051	Up	1.2104	0.0416406	10.4343	9.93808	10.7937	10.4797	9.41527	11.0389	10.6627	11.8708	12.0647
NFIA	ENSG00000162599	Up	1.20834	0.0474241	10.9036	10.9897	12.0661	11.2913	12.0844	10.1559	12.2553	12.7454	12.7685
DCBLD2	ENSG00000057019	Up	1.20799	0.0131462	11.145	11.3262	10.8355	11.7674	11.7949	11.8893	13.3573	12.3377	12.1417
GNB4	ENSG00000114450	Up	1.20651	0.0170714	11.2516	12.4133	11.7841	12.0865	11.6639	11.948	13.4936	12.0447	13.3884
AP2S1	ENSG00000042753	Up	1.20568	3.46447e-05	12.1963	12.4299	12.3329	12.9043	12.5041	12.8204	14.0733	13.6554	13.483
DOCK4	ENSG00000128512	Up	1.204	0.0627651	9.43404	8.88763	8.52834	9.02121	8.88409	9.40113	8.7546	11.0737	10.0852
TMEM214	ENSG00000119777	Up	1.20349	0.00140643	11.4918	12.3971	11.871	12.2154	12.2627	12.3604	13.3943	12.7544	13.703
ZNF724	ENSG00000196081	Up	1.20349	0.0626141	5.73784	7.31952	5.9703	7.30706	6.48436	7.20287	7.88553	8.38237	7.53544
LINC00294	ENSG00000280798	Up	1.20317	0.0140241	7.70233	7.92886	7.82447	8.73158	8.10596	7.60003	9.60658	8.40489	9.40236
FLYWCH2	ENSG00000162076	Up	1.20237	0.0321075	10.4307	9.71816	9.96036	10.2008	9.8959	10.0623	12.1004	10.8614	10.1259
DYNLL2	ENSG00000264364	Up	1.20142	0.0421234	11.5686	11.6218	12.5591	12.3788	12.7708	12.7435	14.2811	13.1314	12.8145
AC107214.1	AC107214.1	Up	1.20079	0.0440307	5.04171	4.47573	4.7203	4.91894	3.82795	4.6846	6.16773	5.45611	5.42048
FDXR	ENSG00000161513	Up	1.19988	0.00588819	10.0789	10.6884	10.0455	9.62662	10.5862	9.34201	11.4059	11.1924	11.3996
MGAT4B	ENSG00000284501	Up	1.19943	0.000339953	12.0046	11.6489	12.5475	12.3926	11.9612	12.5204	13.1034	13.4365	13.6522
DYNC1LI2	ENSG00000135720	Up	1.19758	0.00468093	11.6787	11.1294	11.2682	11.773	12.3464	12.1428	12.7355	12.8484	13.3047
ZNF876P	ENSG00000198155	Up	1.19661	0.070071	6.25449	6.68018	7.12955	6.99896	7.11046	6.43499	8.85737	7.43501	6.8774
AGO2	ENSG00000123908	Up	1.19344	0.0340084	12.3542	12.8621	11.8821	12.2639	12.8263	13.3565	14.43	13.8217	12.9964
IFFO1	ENSG00000010295	Up	1.18598	0.0198405	10.3141	9.65642	10.4354	9.75665	10.3473	9.46458	11.081	10.3954	11.847
HDAC4	ENSG00000068024	Up	1.18564	0.0545238	10.8953	9.94344	11.1118	10.4647	10.4665	9.29291	10.8261	11.748	12.1239
TATDN2P2	ENSG00000218226	Up	1.1856	0.0562733	5.80527	5.6152	6.18873	6.27621	6.97304	7.2653	7.80819	7.18731	7.80335
TVP23C	ENSG00000175106	Up	1.18467	0.0654132	6.43563	5.46434	5.46148	5.01577	6.37948	6.55646	7.40609	6.59092	7.2891
FLII	ENSG00000284571	Up	1.18464	0.027533	12.5516	12.8056	11.5451	11.6221	11.8098	12.8728	13.0058	13.5363	13.816
FOXK1	ENSG00000164916	Up	1.1798	0.00219311	12.4855	11.4593	12.0698	11.7273	11.595	12.2147	12.7826	13.065	13.5085
INPP5B	ENSG00000204084	Up	1.17914	0.00447323	10.4396	10.0811	9.88559	9.92972	9.59142	9.68612	11.62	10.3807	11.1575
SNX21	ENSG00000124104	Up	1.17888	3.23307e-06	9.14835	9.09764	8.70943	8.51677	8.80023	9.21333	10.0193	10.1348	10.1667
ADAM10	ENSG00000137845	Up	1.17853	2.10353e-05	12.9712	12.1603	12.4712	12.3954	12.4584	12.3023	13.9135	13.4924	13.5398
TAF1C	ENSG00000103168	Up	1.17287	0.0339815	9.10664	9.77936	10.202	9.4342	9.87435	10.4142	10.7497	10.2686	11.7079
SLC35F5	ENSG00000115084	Up	1.17155	2.55615e-05	10.392	9.88152	10.3328	10.5491	10.786	10.5707	11.4816	11.5312	11.8077
CALU	ENSG00000128595	Up	1.17144	0.0211856	15.1211	14.0694	13.6883	14.4241	13.844	14.9122	15.4242	15.9501	15.3958
UAP1L1	ENSG00000197355	Up	1.17047	0.0561698	9.87166	9.89817	10.386	10.2263	10.4689	8.63716	10.3916	11.1275	11.7442
CAMK1	ENSG00000134072	Up	1.17009	0.0167658	6.9243	6.26679	7.52211	7.69845	7.7435	7.51695	8.23495	8.76317	8.49673
NRBP1	ENSG00000115216	Up	1.16993	0.0195422	12.0548	13.2415	12.628	12.4019	13.4403	12.995	13.4575	14.4737	14.0159
NUCB1	ENSG00000104805	Up	1.16729	1.93534e-06	13.0891	13.1291	13.464	13.1286	13.5971	13.3531	14.7735	14.2395	14.3507
[truncated: 2,685 more rows]
