# Supplementary material for: Patient-derived tumoroids from CIC::DUX4 rearranged sarcoma identify MCL1 as a therapeutic target
Source: Nat Commun. 2025 Aug 21;16:7688. doi: 10.1038/s41467-025-62629-6 (PMC12370961; doi:10.1038/s41467-025-62629-6)
Supplement: Supplementary file 5 — Supplementary Data 3 [file 41467_2025_62629_MOESM5_ESM.xlsx]

## Sheet: Tabelle1
Supplementary Data 3. dDSS values.
Drug	CDS-ZH001	CDS-ZH001-2	CDS-ZH002 direct	CDS-ZH002	CDS-ZH003	ES-ZH001	ES-ZH002	ES-ZH004	ES-ZH007	ES-ZH008	ES-ZH009	ES-ZH016 direct	ES-ZH016
S-63845	32.7	29.6	19.6	10.4	31.7	-11.5	9.2	12.2	28.5	8.1	11.6	14.5	7
Birinapant	21.9	16.6	4.6	-1.8	13	-0.8	-0.4	-2.3	-0.4	-0.3	5.7	4.6	-1.3
Dinaciclib	14	11.5	12.8	12	14	9.8	11.7	9.8	9.6	6.6	13.8	11.6	12.2
GDC0152	12.4	7.6	5.8	-2.5	11.1	-3.6	1.9	4.8	-0.8	10.7	4.5	0.6	-3.6
Dactinomycin	12.1	11.9	11.9	11.4	12.7	9.7	11.1	7.5	8.7	12.5	12.8	9.9	11.8
LCL161	11.6	4.5	1	-1.3	3.3	-1.3	-1.3	-0.7	-0.2	-0.8	-1.3	0.8	-1.3
Lorlatinib	11.6	6.9	4.2	-1.4	1.5	-1.4	5.9	-4.3	-0.9	-3.5	-2.4	-1.1	1.2
Homoharringtonine	10.1	10.7	10	6.3	1	3.5	9.7	1.9	10	13.3	6	2.7	3.1
Ixazomib	9.5	3.6	9.9	1.8	3.2	5.2	4.9	3.5	4.9	0.7	7.6	-2.2	-2.9
Vincristine	9.3	-4.8	13.4	10.8	-10.2	24.2	24	13.2	16.1	16.9	26	10	18.3
Vinblastine	9.1	2.2	8.4	13.2	-9.2	22.3	22.2	12.3	13.2	12.7	23.7	10.2	16.2
Rabusertib	8.8	7.2	2.4	1.8	-4.9	6	10.7	1.2	8.8	12.5	6.1	5.6	8.7
Vinorelbine	8.7	9.1	4.3	6.9	0.2	23.7	22.8	15.4	15.8	14.7	24.7	12.2	20.4
Pevonedistat	8.7	-2.1	7.6	-1.6	0.7	11.4	9.3	2.4	3.6	5.9	2.9	1.9	8.3
Alvocidib	8.5	5.7	8.9	5.8	8	2.6	7.1	6.6	7.8	6.3	9	3.7	6.1
A-485	8.4	-2.1	6.8	6.8	22.3	4.6	5.2	-3.4	2.9	1.4	2.6	-5.4	-4
Tirbanibulin	8.2	1.4	1.7	4	-7.7	9.3	13.5	5.9	4.5	6.4	10.5	7.2	11.4
AZD1208	8.2	2	1.1	1.2	13.6	-0.4	0	-0.8	-2.9	1.8	3.6	-2.9	-2.9
Ipatasertib	7.6	2	-3.2	-0.8	8.9	-3.2	10.2	3.9	1.3	6.6	2.4	-3.9	-0.5
Paclitaxel	7.6	4.1	-5.6	-2.2	-8	24.6	23	8.9	16.2	15.7	19.6	14	16.3
Gilteritinib	7.4	8	1.6	-1.4	10.4	1.1	16	4.2	4.2	10.2	10.1	9.4	0.8
Elimusertib	7.3	11.3	-5.1	0.9	7.8	7	10.8	9.6	10.1	11.6	10.9	12.4	6.4
SN-38	7	5.2	-0.9	-1	-1.4	13.2	15.3	14.9	17.1	8.8	15.7	4.9	16.4
Bortezomib	6.9	6	6.9	3.6	6	3.9	4.7	5.5	6.4	-0.2	7	-2.6	-5.9
AZD7762	6.3	0	-1	-0.5	-3.8	7.4	7.1	-2.9	8.8	8.1	8.8	10.6	4.7
Omipalisib	6.3	8.8	-3.7	-4.5	5.6	-3.7	12.8	0.9	6.3	11.4	9	2.7	2
Palbociclib	6.1	10.4	-0.3	1	-1.6	-2.5	11.4	2.4	6.9	5.8	2.9	-7.7	0
PF3758309	5.9	5.3	3.6	0	-5.2	5.3	15.4	9.2	17.9	4.9	12.7	-4.7	0.7
Cyclosporin A	5.7	6.9	-2.5	-4	5.4	5.6	11.7	3.3	-1.7	1	2.1	3.7	-3
Delanzomib	5.4	4.9	6.7	1.2	1.1	7.9	9.6	2.1	5.7	5.7	5.8	2.4	0
Carfilzomib	5.3	6	5.5	0.7	4.4	8.2	9.9	10.9	12.2	4	10.8	6.8	4.3
Topotecan	5.3	3.4	-4.9	-2.7	8	19.4	20.1	16.4	19.4	10.8	15.8	7.3	19.6
Mitoxantrone	5.1	9.1	0.4	3.5	-2.1	10.9	21.8	5.1	-1.8	9.8	10	11.9	14.7
PF562271	5.1	1.5	3.8	-0.6	-0.7	5	6	-0.4	-0.4	-0.7	0.8	-1.2	2.2
GSK690693	5.1	-9.5	-3.1	-9.5	-9.5	0.5	13	10.8	4.4	15.5	5.5	-1	1.1
Ensartinib	5	5.2	-1.9	-0.8	-1.2	4.7	15.2	4.3	4.2	13.9	-2.1	3.7	3.9
Adavosertib	4.9	5.3	-2.6	3	4.9	8.1	12	0.2	4	7.6	10.9	8.1	2.8
Daunorubicin	4.9	13.2	2.7	2.8	0.8	9.1	21.7	-4.5	-5.2	3.2	12.6	12.9	12.2
Ceritinib	4.9	7	-0.1	0.4	0.3	2.9	11.7	3.5	3.8	4.9	2.1	3.7	3.4
Torin-1	4.9	1.9	-8.4	-4	4.4	-3.5	6.9	-2.7	-0.5	0.8	6.3	-6.9	-1.2
MRTX849	4.8	0.7	0.7	1.5	3.5	-0.9	1.1	0.1	2	1.6	1.8	-1.7	-1.7
Thiotepa	4.6	0.2	-4.2	-3.1	9.4	7	11.2	5.2	3.1	8.7	-1.4	17	9.2
Gemcitabine	4.5	1.8	-7	-4.9	-7	23.1	24.8	20.1	24.5	18.7	19.6	9.7	22.4
A-1210477	4.4	-0.8	-0.8	-0.8	0	-0.8	-0.4	-0.8	-0.8	-0.8	-0.8	-0.8	-0.8
Torkinib	4.4	2.3	-0.9	-1.3	-3.5	2.1	13.7	5.2	1.1	8.1	2	-1.3	2.2
MK-8776	4.4	7.1	1.1	-1.5	-6.8	4.7	8.9	-2.9	1.8	8.5	6.8	6.3	-1.8
Duvelisib	4.2	4.4	0.6	1.2	-1.2	-5.6	1.9	-4.4	-2.7	-1.1	9.1	4.2	3.4
Luminespib	4.1	2.1	-3.8	-9.4	2.7	3.5	10.5	1.2	3.7	7.8	6.6	8.1	2.2
Idasanutlin	4	8.5	10	1.9	12	-13.6	23	-13.6	-13.6	19.1	-13.6	15.1	6.4
Venetoclax	3.9	1.4	-3.5	-4.7	-9.4	6.9	7.9	6.1	-4.7	7.3	-1.6	5.9	-2.6
PQR514	3.9	7	-2.6	-6.5	-0.5	-3.3	15.5	0.8	-1.3	10.1	7.1	5.4	5
Mercaptopurine	3.8	12	-1.8	-1.3	-5	0.9	0.3	-4.2	-0.4	-1.6	7.4	4.9	2.9
Linsitinib	3.8	5.7	-5.9	-5	5.7	0.8	15.2	3.2	3	4.9	3.7	3.2	6.8
MK-2206	3.7	10.4	0.7	-3.1	-2.3	1.8	14	6.8	3.4	13.3	4.8	15.8	0.5
Temozolomide	3.6	3.5	1.1	1.4	7.1	3.2	2.1	-1.7	-1.3	-1.3	7	14.8	13.8
SGI1776	3.5	3.7	-0.4	0.1	4.4	0.3	6.6	1.6	0.5	2.1	0.3	-0.3	0.8
Pimozide	3.4	6.3	-2.1	0.9	5.1	-4.3	-2.4	-3.1	-2.3	-3.6	7.1	7.3	5.5
Brigatinib	3.4	7.6	-0.2	-4.2	2	-0.4	9	-3	1.9	4.1	2.5	0.4	1.9
Dactolisib	3.3	1.3	1.1	-0.4	3.4	3	5	1	1.5	-0.5	13.6	-7.5	-2.5
Buparlisib	3.3	2.9	-2.5	-2.2	6.9	1.5	7.6	-2.2	-0.1	4.6	2.5	0.6	-0.6
Uprosertib	3.3	3.3	-6	-3.2	-2.5	-2.4	10.7	7.2	1	11.2	5.6	-3.2	1
10058F4	3.2	1	-2.1	2.3	-1.6	-2.1	1.2	-2.1	-1.2	-1.6	3.1	4	5.6
Sunitinib	3.2	3.9	-2	-1.4	-3.3	7.6	8.5	2.3	2.2	-0.8	1.7	6.4	0.7
Doxorubicin	3.1	10.6	3.1	4.7	5	6.8	20.9	-3.3	-10.2	-0.7	15.7	11	12.8
BMS345541	3	4.2	2.2	1	-1.9	1.4	3.8	-2.3	1.4	-1.3	1.8	0.5	3.7
Alpelisib	2.9	4.9	-2	-3	0.2	-3.7	11	0.8	-1.9	11	2.5	0.9	1
Afuresertib	2.8	0.3	-5.5	-4.7	1.1	-4.1	5.8	4.1	2.4	4.6	3.6	-3.4	-0.3
Sotorasib	2.7	0.9	1.9	-0.1	-4.3	4.7	10.6	5.9	-3.1	4.1	5.5	6.3	2.8
I-BRD9	2.7	3.3	-2.6	-1	8.4	-1.6	-1.8	-2.8	-1.8	-2.8	2.6	9.8	-1.6
AEW541	2.7	5.9	-2.4	-2.7	4.5	-3.1	6.2	1.3	0.9	4.3	2.6	2.1	2.5
TK216	2.7	1.7		-4.2	1.5				3.5		5.4	5.6	4.7
PF477736	2.6	3.7	-2.3	-0.2	-4.9	5.9	10.2	3	7.8	7.6	11.9	5.9	2.1
Crenolanib	2.5	1.4	-1.7	-2.3	-4.2	4	3.4	2.9	4	-0.6	2.8	1.2	-1.3
BSK805	2.5	1.9	0.1	-2.6	2.6	-0.1	3.2	1.4	2.8	2.9	1.7	3	2.5
Tivantinib	2.5	-0.2	-1.2	-3.1	-3.8	9.4	9.4	1	2.7	-1.9	7.7	2.2	7.4
Crizotinib	2.3	4.4	-3.4	-0.9	1.6	3.1	7.3	-1.9	5.1	1.2	0.5	4	0
Samotolisib	2.3	0.9	4.5	-8.8	0.5	1	12.2	2.3	2.6	10.9	7.1	-2.7	6
Oxaliplatin	2.2	5.9	7.7	5.9	-4.8	-0.1	-2	0.2	1	2.9	-5	-5	1.2
Entrectinib	2	7.7	-2.3	0.2	-4.3	3	8.1	12.9	-1.1	6	2	10.8	2.3
AZ20	1.9	2.2	-3.8	-2.1	1	4.6	13.4	5.9	4.1	9.3	3.9	10.1	1.9
Cyclophosphamide	1.7	-0.3	-0.3	-0.3	-0.3	-0.3	3.8	-0.3	-0.3	-0.3	-0.3	-0.3	-0.3
AZD8055	1.6	0.8	-2.1	-10.9	8.6	0.8	12.1	4.9	4.7	7.6	9.6	-8.5	2
PQR620	1.5	0.8	-3.3	-3.2	5	0.1	10.2	5.3	2	4.4	2.8	-3.2	-0.4
Fimepinostat	1.5	5.7		-3.2	-0.5	5.9	6	8.6	10.6	9.2	6.1	8.8	0.5
Resveratrol	1.4	0	0.1	-2	-4.6	11.6	16.5	10.1	0.9	13.8	7	4.7	4.4
HSP-990	1.4	0.3	-4	-9.2	1.3	3.8	8.8	-0.8	1.2	7.1	6	4.9	3.4
BI-D1870	1.3	-0.8	-1.7	-2.3	4.1	2.9	3.1	3	0.6	5.6	8.6	7.3	2.7
Regorafenib Monohydrate	1.3	-2.3	1.5	-3	-3.4	11.6	13.6	5.5	0.4	8.9	5.8	1.8	-1.1
Larotrectinib	1.2	-0.9	-0.9	-0.9	8.8	-0.9	-0.9	-0.8	-0.9	-0.9	-0.9	-0.9	-0.9
Thioguanine	1	5.1	2.5	0.2	-4.2	15.5	17.1	12.4	1.2	10.4	9.6	3.7	-4.8
Irinotecan	1	-0.6	-5.3	-4	-9.5	19.6	23.1	23.1	14.3	31.1	9.1	15.8	17.9
Ruxolitinib	0.9	-0.1	-0.8	-0.6	1.3	-0.8	-0.8	-0.8	-0.8	-0.8	4.4	2.7	1.7
Ivermectin	0.9	-4	7.1	-7.2	-6.3	8.7	10.6	4.8	-2.5	1.7	3.7	-0.2	3.5
Nexturastat A	0.8	5.3	2.4	-0.4	2.1	2.9	0.9	-0.7	2.1	5	0.5	4.4	-1.3
Linifanib	0.8	-0.9	1.4	-1.4	0.8	3.8	2.4	-1.3	-1.4	-0.4	2.3	0.7	0.1
ZM-447439	0.8	2.9	0.1	-2.2	-2.2	4.9	8.1	2.2	0.4	-2	7.1	6.7	1.6
Temsirolimus	0.8	4	4.8	-7	2.1	6.2	15.8	8.3	5.9	3.1	11.1	-6.2	-3
Bosutinib	0.6	1.8	-0.5	0.1	-0.4	-0.5	-0.5	-0.5	-0.5	-0.5	0.5	0.2	1.1
Nilotinib	0.6	-0.7	-0.7	-0.7	-0.7	0.5	4.1	1.6	-0.3	-0.6	-0.4	-0.7	-0.7
Verdinexor	0.6	7.9	0	-3.6	-13	3.4	11	8.4	1.5	17.7	-3.2	3.7	0.1
Eltanexor	0.5	8	-5.9	-5.7	-13.9	-3.8	5	14	0.4	16.8	-14.4	22	-5.7
Zelavespib	0.5	3.1	-1.1	-7.7	4.4	0.8	3.4	-2.1	0.4	5.8	7.3	2.3	-0.6
Imatinib	0.4	-0.8	-1.3	-1.5	12.4	-2.9	3.2	0.7	-1.3	0.1	-3.3	1.6	-3.3
Chloroquine	0.3	4.7		5.3	-3.8	-3.8	-0.6	3	2.8	1.4	-2
Saracatinib	0.3	0.9	4.3	-0.5	-1.5	-0.7	5.6	2.9	-2.3	5.7	-2.8	2.3	-1.7
BIX01294	0.2	4	1.5	-1.1	4	0.7	0	6.4	7.4	1.2	-0.4	3.9	-0.1
YK-4-279	0.2	1.9	-2	-3	-20.3	4.5	8.2	-3.2	0	-0.3	3.8	2.9	3.1
Decitabine	0.1	1.7	2.2	-1.8	-7	5.8	21.4	6.4	5.1	5.7	1.3	13.3	4.4
Moxidectin	0.1	-5	0	-3.7	-4.8	0.2	3.7	0.9	-0.2	-1.8	3.8	0	-0.4
THZ1	0	6.7	9.2	0.9	-8.9	4.2	4.3	11.4	0.1	8.6	7.4	9	10.2
KU55933	0	2.9	3.7	-0.2	-1.3	-1.3	-1.3	-1.3	-1.3	-1.3	-0.4	13.8	-1.3
Ceralasertib	0	0.7	-2.5	-0.4	-4.4	5.9	12	5.7	3	9.7	2.1	13.8	4.5
Methotrexate	0	-10.9	-10.4	-4.9	-14	11.6	-0.6	-9.9	-3.6	-6.2	21.6	-5.4	4.4
JQ1	0	-0.3	-2.6	-7.6	-3.8	1.7	5.2	-0.7	-0.5	8	9.5	6.7	-3.1
AZD1080	-0.1	-0.1	-0.1	-0.1	-0.1	-0.1	-0.1	0.6	0.4	1	0	0.2	-0.1
Fedratinib	-0.1	0.2	-3.3	-1.7	-2.2	1.8	5.5	-3.2	-1.8	1.5	3.9	-0.1	-1.3
Docetaxel	-0.1	6.8	2	-3.2	-20.9	24.4	23.8	5.9	5.3	11.4	26.8	17.1	20
IKK16	-0.1	0	0.3	-4	0.7	-2.5	2.3	-4.1	-0.6	0	0.4	0.1	-4.4
DAPT	-0.2	-0.2	-0.2	-0.2	-0.2	0.7	4.1	-0.2	-0.2	0.9	-0.2	-0.2	-0.2
IPA3	-0.2	-0.2	-0.2	-0.2	-0.2	-0.2	-0.2	-0.2	-0.2	0.9	-0.2	-0.2	-0.2
Idarubicin	-0.3	7	1.8	0.5	0.5	11.8	19.4	-2.2	-9.5	6.4	13.4	7.3	11.8
Repotrectinib	-0.3	6.2	0.2	-0.4	-1.4	0.2	5	2.9	-1.3	10.8	1.8	7.7	2.1
Azacitidine	-0.4	-0.6	0.2	0.2	-1.2	-1.2	4.4	-1.2	-1.2	-1.2	0.6	-1.2	-1.2
CPI169	-0.4	-0.4	-0.4	-0.4	-0.3	-0.4	-0.4	-0.4	-0.4	-0.4	-0.3	3.3	-0.4
KW-2478	-0.4	0.4	-0.4	-3.8	-1.3	3.5	7.3	0	0.6	6.1	4.4	3.2	1.4
Dexamethasone	-0.5	-0.5	0.6	-0.5	-0.5	-0.5	-0.5	-0.5	-0.5	-0.5	-0.5	-0.5	-0.5
GW842166X	-0.5	-0.5	-0.5	-0.5	-0.5	-0.5	-0.5	-0.5	-0.5	-0.5	-0.5	-0.5	-0.5
Prednisone	-0.5	-0.5	-0.5	-0.5	-0.5	-0.5	-0.5	-0.5	-0.5	-0.5	-0.5	-0.5	-0.5
Selisistat	-0.5	-1.3	-1.4	-0.9	-2	-1.4	-1	-1.3	-1.4	8.9	-0.7	-1.3	-0.9
Sorafenib	-0.5	-1	-0.3	-1.2	-1.8	-0.8	-1.2	-1.2	-1.2	-1.2	0.2	-1.2	-1.2
Vemurafenib	-0.6	-0.6	-0.6	-0.6	7.4	-0.6	-0.6	-0.6	-0.6	-0.6	0.8	-0.6	-0.6
Apabetalone	-0.6	-0.7	-0.7	-0.7	3.6	-0.7	0.6	0.6	-0.7	3.2	0.5	-0.7	-0.7
RKI1447	-0.6	-1	-1.2	-1	-0.9	-1.2	6.9	-0.2	-1.1	-1.2	4.8	-1	0.4
Pomalidomide	-0.6	-1.4	-1.4	-1.4	-1.3	-1.1	6.4	0.4	-1.2	3	-1.3	-1.2	-1.4
BI-2536	-0.7	1.7	-8	2.2	-10	21.6	19	2.9	6.1	2.3	19.6	13.4	17.6
Epacadostat	-0.7	-0.7	-0.7	-0.7	0.6	-0.7	-0.2	0	-0.7	5.6	0	-0.5	0.1
Lapatinib	-0.7	-0.5	-0.7	-0.7	-0.7	-0.7	0.3	-0.7	-0.7	-0.7	-0.7	-0.5	-0.7
Givinostat	-0.7	2.7	1.5	-0.9	-3.4	1.9	5.5	4.2	3.7	5.9	6.8	3.3	3.9
T0070907	-0.7	-2.3	5.4	-3	-14.7	11.8	14.8	11.7	0.8	12.2	-3.3	-0.6	-2.4
AEE788	-0.7	-0.2	-1.2	-3	5.8	3.6	0.3	-1.1	-4	-0.1	1.6	-6.1	-4.1
Hydroperoxycyclophosphamide	-0.7	-2.3	-3.6	-3.6	-4.1	1.7	7.7	6.4	0.2	6.5	-1	4.6	2.2
NSC23766	-0.8	9.7	2.8	1.1	-1	-1	0.7	1.1	0.4	-1	-0.9	-1	-1
Glasdegib	-0.8	-0.8	-0.8	-0.8	2.5	-0.8	1.3	-0.8	-0.8	-0.8	-0.8	-0.8	-0.8
Dacarbazine	-0.8	-0.7	-0.8	-0.8	-0.7	-0.7	7.5	0.1	-0.8	2.8	0.9	-0.8	-0.8
Tazemetostat	-0.8	-1.1	-1.1	-0.9	-7	-1.1	-1.1	-1.1	-1.1	-1.1	1	-1.1	-0.7
Axitinib	-0.9	-0.8	-0.9	-0.9	6	-0.9	2.2	-0.9	-0.9	-0.9	0.4	3.8	-0.9
AS-1842856	-0.9	-0.9		-0.9	-0.9	-0.9	-0.9	-0.9	-0.3	-0.9	3.3	7.2	-0.9
6H05	-1	-1	-1	-1	-1	-1	-1	-1	-1	-1	-1	-1	-1
Ifosfamide	-1	-1	-1	-1	-1	0.6	5.4	5.5	-1	1.6	-1	-1	-1
Hydroperoxyifosfamide	-1	1.7	-6.1	-4.1	-3.9	9.7	13.2	10	9.3	17.3	2.1	8.2	9.2
Erlotinib	-1.1	-1.1	-1.1	-1.1	-1.1	-1.1	-1.1	-1.1	-1.1	-1.1	-1.1	-1.1	-1.1
Birabresib	-1.1	1	1.5	-11.1	-0.8	-5.6	0.3	-6.7	-4.1	5.9	11.9	11.1	-7.9
Busulfan	-1.2	-0.8	-1.2	-1.2	-1.2	3.9	5.9	2.9	-1.2	-0.1	-1.2	6.4	-1.1
Dabrafenib	-1.2	-1.2	-1.2	-1.2	-1.2	11.1	7.7	-0.7	-1.1	0.8	3.9	2.3	-1.2
Lenalidomide	-1.2	-1.2	-1.2	-1.2	-1.2	0.4	1.8	7.7	-1.2	7.4	-1.2	-1.2	-1.2
Momelotinib	-1.2	-1.2	-1.2	-1.2	-1.2	4	3.7	-1.2	-1.2	-0.8	0.5	-0.5	2.6
Alectinib	-1.2	-1.3	-0.8	-1.3	2.4	-0.5	4.6	-1.3	-1.3	-0.7	-1.3	-1.3	-1.3
AT9283	-1.2	7	-0.7	-3.6	-2	24.4	10.8	4	6.1	18.4	24.5	14.2	10.8
Molibresib	-1.2	-1	-3.9	-5.5	-5.3	0.4	5.5	-0.4	-1.8	6.8	5.5	4.2	0.4
Carmustine	-1.3	-0.5	-1.2	-1.2	-1.3	2.6	7.3	1.6	-1.3	1.4	-1.3	2.1	1.1
Tofacitinib	-1.3	-1.3	0.3	-1.3	-3.7	5.4	6.4	0.8	-1	4.8	-0.3	-1.3	-1.3
Veliparib	-1.3	-1.2	-1.3	-1.3	-0.6	4.9	8.8	5.1	1.4	5.8	-1.3	5.6	1.2
Enasidenib	-1.3	-1.3	-1.3	-1.3	-1.3	-1.3	-1.3	-0.7	-1	-1.3	-1.3	-1.3	-1.3
Midostaurin	-1.3	2.2	0.6	-4.2	-0.3	5.9	3.4	-11	-1.6	5.8	7.9	7.8	3.1
Mitomycin	-1.3	1.6	-3.8	-4.7	0.6	14.4	22.4	10.3	9.5	18.4	6.6	15.5	17.3
Selinexor	-1.3	1.3	-3.6	-5.5	-0.6	-0.6	6.2	13.5	3.2	16.7	-11.6	2.2	-2.7
EPZ011989	-1.4	-0.9	-1.2	-0.7	-1.4	3.1	2.8	-1.4	-1.4	0.2	-1.4	-1.4	-1.4
Degrasyn	-1.4	-1.4	-1.4	-1.1	0.7	-1.4	4.8	-1.1	-1.4	0.7	-1.4	-0.2	-0.8
Sonidegib	-1.4	-1.4	-1.4	-1.4	2.3	-1.1	-1.1	-1.4	-1.4	-1.4	-1.4	-1.4	-1.4
Idelalisib	-1.4	-1.3	-1.5	-1.4	2.9	-1.5	1.3	-1.5	-1.5	-1.5	-1.5	-1.5	1.5
RG2833	-1.4	-1.5	-0.9	-1.6	-1.3	1	2.8	1.7	1.8	3.5	-0.6	3.5	-0.2
Erdafitinib	-1.4	-0.4	-4.5	-4	-8	-2.3	7.8	5	-2.5	10.1	-1.7	12.1	-3.7
Tepotinib	-1.4	-2.5	2.3	-5.4	3.5	4.4	0.6	-4.7	-0.6	-4.7	9	-4.5	-4.3
IOX2	-1.5	-1.5	1	-1.3	3.7	3.2	5.1	0.7	-0.7	3.7	-1.5	-1.5	-1.5
Pexidartinib	-1.5	0.5	5.7	-1.5	-1.3	-1.5	-1.3	0	-1.5	-0.7	-0.8	3.5	0.7
SB216763	-1.5	-1.5	-1.5	-1.5	-6.5	6.9	5.1	2.1	0.1	3.8	-1.5	0.4	-1.5
BHG712	-1.6	-1.6	-1.6	-1.6	-1.6	-1.1	3.8	0.6	-1.6	7.1	-1.6	-1.6	-1.6
Etoposide	-1.6	3.8	-7.3	-4.3	-6.8	10	25.5	11.7	6.1	13.6	8.6	7.2	8.7
Melphalan	-1.7	-1.7	-1.7	-1.7	-1.7	-1	7	4.3	-1.7	2.7	-1.3	4	3.5
Nutlin-3	-1.8	8.4	1	-1.3	3.6	-4.6	8	-4.6	-4.6	1.4	-4.4	14	3.3
Dibenzazepine	-1.8	-1.8	-1.8	-1.8	-1.8	1.8	11.2	-1.3	-1.8	2.2	-1.8	-1.8	-1.8
Talazoparib	-1.8	8.2	-2.2	-5.9	0.3	26.5	28.8	21.6	25.9	24.9	11.3	18.1	24.4
Amsacrine	-1.9	3	-4.1	1.6	-12.8	12.5	27.1	8.8	8.9	16.3	8.4	13.3	13.7
Infigratinib	-1.9	-1.1	2.3	-6.1	-1.3	-4	2	-3.9	-3.2	-6.1	-0.1	1.6	-4
Motolimod	-2	4.9	2.1	-1.9	-3.1	1.9	1.9	-3.1	-2.9	0.1	-1.5	0.4	0.2
Regorafenib	-2	-2	-0.6	-2	2.7	-2	-1.1	0.8	-2	-2	-0.4	-2	-2
Selumetinib	-2	-2	-2	-2	2.5	-2	-2	-1.9	-2	5.1	-2	-2	-2
YM155	-2	2.5	-0.4	-4.4	9.6	5.7	9.6	9.9	10.1	6.8	9.3	2.3	10.2
Entospletinib	-2.1	10.6	-1.8	13.4	0	-2.1	-2.1	-2.1	-2.1	-2.1	-2.1	13.1	-2.1
Ivosidenib	-2.1	-2.1	-2.1	-2.1	-2.1	-2.1	-2.1	-2.1	-2.1	7.8	-2.1	18.2	-2.1
Ribociclib	-2.1	-2.1	-2	-2.3	-0.8	2.6	8	4.2	4.1	3.5	1.9	-3	0.4
XAV-939	-2.2	3.9	4.3	1.6	7.7	-2.2	-1.2	-2.2	-1.4	-2.2	-0.6	3.7	2.7
Crenigacestat	-2.3	0.3	-0.6	-0.2	-2.3	5.8	13.6	5.8	-2.3	6.4	-2.3	1	-2.3
Volasertib	-2.4	13.2	-3.8	4	-2.3	10.3	9.4	0.5	2.9	4.5	16.1	16.6	8.9
Lenvatinib	-2.4	-2.4	-2.4	-2.4	-2.4	3.9	5.8	0.5	-1.2	5	-2.4	-2.4	-2.4
Abemaciclib	-2.4	-2.7	2.2	-2.7	-2.7	8.8	14.7	10.4	5.7	10.7	6.4	-2.7	1.5
Valproic acid	-2.5	-0.9	-1.9	-2.5	-1.3	2.8	4.4	8.2	0.9	1.7	1.7	6.5	-2.5
Nelarabine	-2.5	-2.5	-2.5	-2.5	-2.5	3.2	8.4	1	-1.6	5.2	-2.5	-2.5	-2.5
Spebrutinib	-2.5	-3.1	-3.5	-2.9	-2.8	1.8	8.3	3.7	-1.6	4.7	-2	4.7	-1.4
Cabozantinib	-2.6	-2.6	-2	-2.6	-1.5	3.6	3.4	5.9	-1	1.7	-1.5	-2.6	-2.4
Panobinostat	-2.7	4.9	2	-1.1	-3.6	3.6	4	5.4	6.3	6.6	10.3	7.4	6.6
Neflamapimod	-2.7	5	1	-1.2	-5.6	3.5	5.8	0.5	0.5	7.4	5.9	11.9	2.9
Necrostatin-2	-2.7	8.4	-2.5	-1.9	-2.7	-1	2.2	7.5	-2.7	13.8	-2.7	15.6	-1.3
Vismodegib	-2.7	-2.6	1.1	-2.4	-6.9	4.7	7.1	5.2	0.4	2.8	-2.6	-2.7	1.4
Ibrutinib	-2.7	-2.7	-2.1	-2.7	-2.7	-2.1	0.4	-2.5	-2.7	-2.2	-2.7	1.4	-2.7
GSK269962A	-2.7	1.1	-2.4	-2.9	-1.3	1.8	4.5	-2.6	-2.1	-2.1	6.5	-1.7	2
Quizartinib	-2.8	13.2	8.3	-2.9	-3.2	-1.7	1.6	-0.8	2.4	0.6	3.6	9.4	-0.6
Ralimetinib	-2.9	6.3		4.9	13.4	-5.3	0	-2.2	-4.3	-4.4	-3.2
Pazopanib	-2.9	14.6	-1.4	0.6	0.4	-2.9	-2.9	-2.9	-2.9	-2.9	-2.9	17.4	-0.7
Dovitinib	-2.9	1.1	-1.6	-4	-4	0.4	6.3	-1.9	-3.8	1.7	1.5	7.6	-3.2
RAF-265	-2.9	0.9	3	-6.1	-2.8	5.1	6.1	-2.3	-0.7	5.2	9.3	6.4	1
Navitoclax	-2.9	2.5	-5.8	-7.6	0.6	6.7	17.3	-3.4	-7.4	10.4	4.9	13.7	-6.4
Mirdametinib	-3	-3	-2.9	-3	-3	-3	-3	-3	-3	-1.9	-3	-3	-3
Fludarabine	-3.2	3.9	2.5	-0.8	-2.8	4.6	8.7	5.3	3.9	-1.1	-3.2	11.5	1.4
Mocetinostat	-3.3	1.5	-0.9	-2.7	-9	0.8	2.4	8.4	2.6	7.1	1.8	7.8	1.4
Alisertib	-3.4	5.5	-7.3	-3.7	-0.9	20	21.5	-11.3	8.5	8.2	15.8	17.2	15.3
Abexinostat	-3.5	4.2	-0.7	0.1	-11.2	5.3	3.9	3.2	4.9	9.6	10.5	2.4	4.3
Acalabrutinib	-3.5	-2.5	-3.2	-2.9	1.4	5.7	9.7	11.2	-3.5	17.5	-3.5	2.4	-2.1
Trametinib	-3.5	-3.5	-3.5	-3.5	3.2	3.2	9.5	1.5	-3.5	4.1	-3.5	-3.5	-3.5
Onalespib	-3.5	0.4	-2.7	-6.3	-1.5	3.6	9.5	-1.2	-3	7.7	4.9	6.1	-3.1
PF4708671	-3.7	-3.6	-2.4	-1	-0.6	-0.7	-3.9	-2.8	-1.7	-3.8	3.3	-4.2	-3.1
Obatoclax	-3.8	-0.2	4.4	-2.4	-3	-0.7	2.9	6.9	7.5	4	1.5	3.3	2.1
Olaparib	-3.8	-2	-5.3	-5.3	-5.3	8.4	15	11.2	4	10.3	-0.2	11.3	7.1
Vorinostat	-4	0.5	-0.2	-3.6	3.3	9.5	8	7.3	6.3	5.1	6.6	5.3	-0.7
Rucaparib	-4	7.1	-0.8	-4	-4.1	6.7	17.9	5.6	4.3	11.5	1.4	21	4.9
BX-795	-4.1	-2.6	-2.6	-1.9	5.5	3.7	2.2	-3.5	0	-2.2	1.1	5.1	2.6
NU7441	-4.3	1.9	1.5	-4	-4.3	0	8.5	-1.9	-4.3	-0.8	2.9	1.1	-3.9
JIB04	-4.4	0.6	-4.8	1.4	-2.7	-6.1	-6	-4.3	0.7	-2.5	-2.6	-0.6	1.5
Afatinib	-4.6	-3.4	-4.7	-4.9	-4.9	-3.9	-2	-0.3	-4.2	-1.4	-3	-2.4	-4.6
Entinostat	-4.9	0.5	1.3	-3	-2.1	0.2	4.9	7.1	5.5	5.6	2.1	5.6	-0.2
Ravoxertinib	-5	-3.7	-2.3	-5	-5	-5	-0.4	-5	-0.3	-5	1.2	-5	-2
Everolimus	-5.3	-3.9	-6.4	-7.4	-3.3	5.3	13.6	12	9.6	4.8	9.3	-7	-3.5
Cobimetinib	-5.4	-5.7	-3.5	-6.7	-6.7	1.4	2.5	0	-3	-6.2	-4.5	-3.5	-3.8
Elesclomol	-6	2	-6	-4	-5.7	0.9	18.6	40.9	28.6	6.3	-0.7	7.7	-6
Ponatinib	-6.2	-3.9	-3.1	-3.6	-0.9	5.6	10	0.5	-2.6	3.2	0.2	7.8	-3.6
Barasertib	-8.9	4.6	-3	-3	-8.9	32.8	26.1	10.1	4.7	17.5	27.6	23.8	22.6
PRN1371	-9.1	-3.3	-4.8	-10.8	-11.5	11.9	15.7	15.6	5.7	21.1	-0.7	11.1	2.4
Sirolimus	-10.4	-0.4	-2.2	-10.4	-6.7	5.7	17.8	14.2	7.2	6.7	2.7	-8.7	-0.6
Dasatinib	-11.9	-4.6	8.9	-3.2	-9.6	-4.5	2.2	-3.6	-6.8	-7.5	-7	9.3	-10.8
Clofarabine	-12	-1.8	-4.3	-4.3	-4.8	17.7	20.2	4.8	19	3.6	3.9	8.4	15.7
Cytarabine	-12.4	3.3	-8.5	1.3	0.8	8.3	21.1	4.4	17	22.9	-6.1	11.6	12.5
Gemtuzumab	-18	-8.2		-21.1	-20	-4.8	14.5	-16.2	-21.1	0.7
Cisplatin			-2.4	-0.5		-1.1	7.1	5.8	3.9	2.9	-1.4
Carboplatin		-1.6	-1.2	-1.6	-1.6	-0.3	2.2	0.8	-0.9	2.5	-1.6	8.6	1.7
A1331852			2.8								10.9	7.8	-9.5
