# Supplementary material for: Patient-derived tumoroids from CIC::DUX4 rearranged sarcoma identify MCL1 as a therapeutic target
Source: Nat Commun. 2025 Aug 21;16:7688. doi: 10.1038/s41467-025-62629-6 (PMC12370961; doi:10.1038/s41467-025-62629-6)
Supplement: Supplementary file 8 — Source Data [file 41467_2025_62629_MOESM8_ESM.xlsx]

## Sheet: Fig.1
Fig.1C	Time to model [days]			Fig.1D
	EwS	CDS			ES-ZH001					ES-ZH002					ES-ZH009					CDS-ZH001					CDS-ZH002					CDS-ZH003
	85	56		c	100	100	100	100		100	100	100	100		100	100	100	100		100	100	100	100		100	100	100	100		100	100	100	100
	129	210		bFGF	24.1431	56.0254	20.5429	25.5392		122.404	104.381	165.724	145.786		107.067	82.5393	54.0549	80.7735		51.3709	73.611	67.8041	60.7344		100.076	100.026	99.7199	98.9813		74.5626	85.3488	49.2218	68.9617
	42	42		EGF	107.423	96.8189	92.6549	97.5592		105.787	92.1863	109.611	118.092		97.948	97.9933	98.1849	108.655		112.571	129.672	105.194	112.99		102.513	102.461	92.042	102.056		100.557	106.619	87.7693	98.3496
	182	134		IGF	119.705	90.2002	108.634	109.415		125.038	79.0225	162.258	139.862		106.325	107.101	86.1157	121.909		139.007	140.677	112.841	121.107		111.65	107.252	102.192	103.556		113.426	116.966	196.988	151.778
	52
	197

## Sheet: Fig.3
Fig.3A CDS-ZH002		Direct	Model			Fig.3A ES-ZH016		Direct	Model				Fig.3D	CDS	EwS		Fig.3E	Mitotic Inhibitors		Anthracyclines		Topoisomerase Inhibitors		Antimetabolites		Alkylating agents			Fig.3F		CDS-ZH001	CDS-ZH002	CDS-ZH003	CDS-ZH001-2	ES-ZH004	ES-ZH008	ES-ZH001	ES-ZH007		Fig.3H	sgAAVS1	sgMcl1-2	sgMcl1-3
	Dasatinib	236.5	333.6	367.3			Dasatinib	258.6	256.5	322.4	347.2			-0.3	1.8			CDS	EwS	CDS	EwS	CDS	EwS	CDS	EwS	CDS	EwS			A-485	4.2	4.7	18.6	-8.8	-7.7	-2.7	1.9	-1.1			53.1	10.6	8.8
	Vorinostat	279	349.1	343.5			Vorinostat	325.2	299.6	361.3	349.4			1	6.2			4.56	20.32	2.56667	9.23333	1.56667	16.3333	-6.02	9.08	-0.171429	1.65714			Ralimetinib	-4.2	-0.5	12.7	8.5	-3.5	-5.8	-6.2	-5.5			70.8	10.8	13.1
	Topotecan HCl	164.9	110.4	140.3			Topotecan HCl	255.1	210.7	252.3	252.4			-0.9	1			2.52	20.14	10.2667	20.6667	2.2	22.9	-1.6	11.56	-0.185714	5.54286			Imatinib	-0.2	-1.2	12.2	0.7	0.2	-1.1	-3.5	-1.9			155	15.9	12.4
	Elesclomol	266.5	285.9	388.8			Elesclomol	386.4	346.7	373.8	354.8			-1.4	-0.05			3.04	9.72	2.53333	-3.33333	-5.83333	17.0667	-4.64	1.12	-0.785714	1.98571			Birinapant	20	-1.7	11.2	14.7	-4.6	-1.7	-3.3	-2.5
	Docetaxel	146.6	108.1	138.1			Docetaxel	264.5	237.7	274.6	263.3			-1.3	4			1.98	10.76	2.66667	-8.3	-3.66667	13.2667	-2.24	6.94	-0.742857	-1.15714			AZD1208	5.2	3.1	10.9	0.2	-3.9	-0.5	-4.4	-6.1
	Imatinib Mesylate	389.3	370	429.3			Imatinib Mesylate	371.2	378.8	347.1	380.7				2.1			-5.56	12.3	0.9	2.96667	-3.73333	18.5	-3.5	4.88	-1.64286	0.771429			Dinaciclib	10.4	9.8	10.4	7	6.1	3.1	5.5	5.8
	Doxorubicin HCl	202.1	137.3	204			Doxorubicin HCl	239.9	203.8	240.7	235.1				3.2				18.9		13.9		11.1667		2.74		0.0857143			Idasanutlin	1.8	7.9	10.1	5.2	-16.1	17.2	-16.1	-16.1
	Vincristine sulfate	170	122.2	129.8			Vincristine sulfate	171.7	147.2	201.7	181.6				0.2				10.12		10.4		10.1		4.72		4.01429			Larotrectinib	1.3	-0.9	9.1	-0.7	-0.8	-0.9	-0.9	-0.9
	Everolimus	402.5	314.4	356.4			Everolimus	384.7	392.3	340	355.4								15.28		12.2667		15.4		6.3		2.44286			Doxorubicin	6.7	12	8.7	11.5	0.2	3.3	11	-6.6
	Pazopanib HCl	275.9	442.4	379.3			Pazopanib HCl	383.5	393.7	333.5	347.9																			Zelavespib	-1.2	-11.3	8.2	4.8	-3.9	5	-0.4	-1.1
	Dacarbazine	440.5	463.6	415.7			Dacarbazine	417.1	350.6	376.6	403.5																			GDC0152	8.4	-2	7.4	7.5	0.7	6.3	-6.5	-4.8
	Gemcitabine	179.8	115.5	141.5			Gemcitabine	306.7	224.3	309.5	300.3																			Dactinomycin	6.3	5.9	6.8	5.4	1.5	7.1	3.7	2.5
	Regorafenib	463.3	436.9	416.1			Regorafenib	401.7	360.5	423.7	389.9																			Gilteritinib	3.5	-6.8	6.7	8.3	0.3	7.1	-0.4	0.6
	Etoposide	308.3	329.5	306.1			Etoposide	415	330.9	368.9	349.5																			I-BRD9	0.4	-1.1	6.4	4.5	-5.2	-5.2	-3.6	-4
	4-HP cyclophosphamide	317.7	283	362.7			4-HP cyclophosphamide	396	400	378.3	382.5																			Axitinib	-1.4	-0.1	5.7	-1.4	-1.4	-1.4	-1.4	-1.4
	Larotrectinib sulfate	439.3	446.1	425			Larotrectinib sulfate	405.7	378.3	400.9	375.6																			AZD8055	-1.6	-16.7	5.6	-2.3	1.7	4.5	-3.6	1.6
	4- HP fosfamide	312.6	281.2	290.1			4- HP fosfamide	402.8	350.5	367.9	376.6																			Venetoclax	1.6	-4.6	5.3	-0.2	3.9	5	3.7	-7.1
	Carboplatin	362.4	366	365.6			Carboplatin	385.9	409.8	410.9	416.7																			BX-795	-4.7	-2	5.2	-3	-4	-2.5	2.3	-0.2
	Tazemetostat	366.2	446.3	378.3			Tazemetostat	433.2	414.9	392.3	400.5																			Alvocidib	5.5	4.3	5	2.4	3.5	3.5	-0.8	4.4
	Temozolomide	227	297.3	245.4			Temozolomide	325.3	302.2	307.6	316.2																			Buparlisib	1.1	-3.4	4.9	0	-4.5	2.9	-1.6	-2.4
	Axitinib	401.9	410	402.9			Axitinib	391.3	367.6	408.5	410.5																			THZ1	-4.6	-0.2	4.9	4.5	7	3.7	1.4	-4.9
	Entinostat	326	347.6	365.7			Entinostat	338.3	310.6	373.6	364.2																			YK-4-279	-3.2	-3.7	4.6	-0.9	-6.8	-3.2	1.3	-2.9
	Cabozantinib	449.5	386	410.9			Cabozantinib	413.9	381.5	418.5	398.2																			Torin-1	1.1	-10.8	4.5	1.3	-6.6	-2.8	-6.7	-4.3
	Paclitaxel	164.2	159.6	187			Paclitaxel	304.9	264.3	280.3	279																			AEE788	-2.3	0	4.4	-1.3	-2.7	-1.1	0.8	-4.4
	Methotrexate	333.3	239.8	297.9			Methotrexate	362.2	362.6	321.1	286.1																			BIX01294	-0.1	-2.3	3.9	11.8	6.2	1.2	0.1	7.6
	Pomalidomide	442.5	489	423.4			Pomalidomide	398.3	367.4	421.6	395.9																			Bortezomib	4.7	3.5	3.8	4.5	3.3	-3.2	1.7	3
	Ponatinib	325.6	356	377.2			Ponatinib	389.1	370.8	379.9	373.9																			ZM-447439	0.1	-0.7	3.8	4.2	1.4	-2.5	4.8	-0.2
	Prednisone	470	401.2	384.9			Prednisone	424.7	416.3	410.4	410.2																			XAV-939	-2.3	10.4	3.3	6.1	-2.3	-2.3	-2.3	-1.8
	Olaparib	279.4	358.6	313.9			Olaparib	431	396.8	338.6	384.5																			Ipatasertib	1.7	-3.3	3.2	-4.1	-2	1.3	-8.5	-4.5
	Linsitinib	296.5	297.6	275			Linsitinib	350	359.7	331.4	339.3																			Pimozide	1.4	2.1	3.2	7	-0.9	-0.8	-1.6	-0.3
	Afatinib	412.1	433.5	405			Afatinib	405.8	360.5	402.4	407.5																			LCL161	11.5	-1.6	3.2	5.6	-5.2	-4.8	-5.3	-4.5
	Adavosertib	293.6	309.2	312.1			Adavosertib	356.3	277.7	308.5	304																			Temsirolimus	-3.7	-9.8	3	1.3	4	-1.3	1.9	1.5
	Bortezomib	176.4	112.1	180.5			Bortezomib	89.36	120.7	125	150.8																			Elimusertib	2.2	2.4	2.9	7.7	4.6	6.5	0.7	5.3
	Crizotinib	350.1	348	334.5			Crizotinib	371.3	338.4	359.2	347.3																			Apabetalone	-1.6	-1.7	2.8	-1.6	-0.5	2.7	-1.7	-1.7
	Alisertib	226.6	201.5	234.3			Alisertib	360.3	328.5	336.1	332.4																			BI-D1870	-0.2	1.4	2.7	-2.5	1.6	5.9	1.6	-0.8
	Dovitinib	351.5	NA	386			Dovitinib	381.4	344.9	393.7	379.8																			Sirolimus	-12.7	-12.7	2.5	4.2	-5.9	0.6	-5.9	-5.9
	Azacitidine	404.1	NA	415.2			Azacitidine	390.6	397.8	380.8	382.7																			Nutlin-3	-3	3	2.5	-3.2	12.3	4.5	1.8	5.2
	6-Mercaptopurine	349.7	NA	298.3			6-Mercaptopurine	376.5	358.7	327.2	344.9																			Cyclosporin A	2.6	5.2	2.4	5.2	0.1	-1.5	2.1	-4.8
	Dabrafenib	372.5	NA	380.8			Dabrafenib	428.4	408.4	397.5	405.8																			PQR620	-1.2	-2.7	2.4	-2.3	2.6	2.1	-2.4	-0.4
	Selinexor	280	NA	301.7			Selinexor	326	336.1	330.1	311.7																			Omipalisib	2.8	-11.8	2.2	-2.1	-2.4	-2.2	-2.4	-2.4
	Lapatinib	435.5	NA	397.4			Lapatinib	410.4	397.9	400.6	410																			Idelalisib	-2.3	-1.8	2.2	3.7	-2.7	8	-8	2.8
	Mitoxantrone 2HCl	187.9	NA	197.3			Mitoxantrone 2HCl	260.6	193	252.3	261.8																			Linsitinib	0	-9.6	2.1	-3.2	-1	2.9	1.7	-2
	Regorafenib Monohydrate	378.2	NA	366			Regorafenib Monohydrate	361.4	342.2	377.6	378.4																			Sorafenib	-0.8	0.7	2.1	2.5	-0.6	1.3	-2.4	-0.6
	Sonidegib	435.9	NA	399.1			Sonidegib	395.4	400.3	407.8	407.2																			IOX2	-3.3	-2.6	2.1	-0.5	-1.5	-1.5	-0.9	-1.5
	Crenolanib	363.7	NA	337.1			Crenolanib	383.3	374.4	354.9	382.6																			Crizotinib	2.6	0.8	1.9	4	-1.7	1.4	3.7	4.8
	Alpelisib	354	305.8	331.8			Alpelisib	366.5	319.7	376.4	363.4																			Pazopanib	-1.5	1.8	1.8	13.3	-1.5	-1.5	-1.5	-1.5
	Irinotecan HCl Trihydrate	250.4	200.1	229.2			Irinotecan HCl Trihydrate	389.2	341.4	367.6	372.9																			SGI1776	2.8	-1.2	1.7	3.9	0.8	1.9	0	0
	Lenvatinib Mesylate	424.3	408.5	381.4			Lenvatinib Mesylate	428.5	400.4	415.6	407.6																			AEW541	-0.3	-6.6	1.5	4.9	-1.8	1.7	-5.1	-1.9
	Trametinib	438.4	433.8	388.4			Trametinib	416.1	391	403.4	404.2																			Regorafenib	-3.5	2.1	1.3		0	2.2	-1.7	1.8
	Ibrutinib	361.4	459.7	378.2			Ibrutinib	401.2	410.9	378.3	400																			BSK805	1.1	-0.3	1.3	-3.4	14.8	-3.5	-3.5	-3.5
	Vinorelbine Tartrate	168.8	169.9	163.3			Vinorelbine Tartrate	246.2	170.7	235.1	232.6																			Torkinib	1.2	-5.3	1.3	-2	2	5.5	-0.4	-2.1
	Volasertib	169.5	227.4	222.4			Volasertib	330.2	272	240.7	228.8																			Ixazomib	7.6	6.6	1.2	3.8	1.5	-1.3	3	3.9
	Sorafenib	432.6	461.9	417.7			Sorafenib	399.2	409	397.5	374																			Ruxolitinib	0.7	-0.2	1.1	0.4	-0.4	5.6	2.4	1.9
	Ribociclib	457.5	401.2	365.4			Ribociclib	394.7	386.3	386.5	391.6																			Luminespib	2.5	-12.6	1.1	-0.5	-1.1	-1.1	-1.1	-1.1
	Venetoclax	317.2	351.7	362			Venetoclax	369.3	363.3	377.4	384																			Dactolisib	0.8	-3.2	1	-3	-1.5	-1.2	-1.9	-0.7
	Eltanexor	216.8	337.4	337.4			Eltanexor	340.2	321.8	325.6	315.7																			Tofacitinib	-2	-1.8	0.9	-1.2	0.1	4.7	3.3	-1.3
	Erdafitinib	252.4	353.9	364.2			Erdafitinib	396.3	335.5	330.8	373																			Entospletinib	-1.4	-1.3	0.7	1.2	-1.4	-1.4	-1.4	-1.4
	SN38	150.5	80.33	77.37			SN38	204.1	176.9	220.2	215.3																			Lorlatinib	10.8	0.5	0.5	10.4	-5.3	-4.6	-5.6	-1.8
	Afuresertib	379.6	359.1	336.4			Afuresertib	398.3	351	366.3	344.3																			Glasdegib	-2.9	-0.2	0.4	-2.8	-2.9	-2.9	-2.9	-2.9
	Enasidenib	404.9	405.7	389.9			Enasidenib	399.9	404.5	399.2	388.8																			MRTX849	1.5	-2.1	0.3	-2.9	-3.3	-1	-3.8	-1.2
	Entospletinib	307	398.6	363.7			Entospletinib	389.9	NA	311	269.3																			Epacadostat	-1.2	0.1	0.2	-1.2	-0.5	5.7	-1.2	-1.2
	Sunitinib	341.1	372.4	344.2			Sunitinib	396.3	352	370.6	381.7																			Linifanib	0.2	1.7	0.2	-1.4	-2	-0.9	2.3	-2.1
	Ensartinib dihydrochloride	321.4	312.2	324.2			Ensartinib dihydrochloride	350.9	335.5	353.1	343.1																			Tazemetostat	-1.1	-0.7	0.1	5.1	6.7	-0.4	0.4	7.5
	Palbociclib HCl	410.9	267.5	339.1			Palbociclib HCl	344.1	343.3	315.8	325.5																			Palbociclib	7.9	1.3	0.1	13.6	4.2	6.8	-1.7	9
	Oxaliplatin	339.9	NA	341.4			Oxaliplatin	303.9	361.1	363.4	310.5																			Carfilzomib	1	-3.6	0.1	-1.3	-1.4	-1.4	-1.4	-1.4
	Actinomycin D	83.08	55.58	89.9			Actinomycin D	71.53	56.82	111.4	87.4																			Dexamethasone	-0.1	1.7	-0.1	-3.7	-3.9	-3.3	-2.8	-3.9
	Navitoclax	215.4	276.2	341.6			Navitoclax	346.9	272	394.6	334.6																			Alectinib	-3.8	-3.9	-0.1	-0.1	-0.1	-0.1	-0.1	-0.1
	Talazoparib	158	111.4	148.1			Cisplatin	368	381.9	380.9	364.8																			Erlotinib	-0.2	-0.2	-0.2	-0.1	-0.2	-0.2	-0.2	-0.2
	MK-2206 2HCl	214.1	306.5	309.7			Talazoparib	304.1	287.9	347.4	309.7																			Nexturastat A	-1.5	-4.4	-0.3	4.3	-3.1	3.1	1.4	0
	Decitabine	259	240.4	338.6			MK-2206 2HCl	294.8	309.1	320.2	338.2																			IPA3	-0.4	8.5	-0.4	-0.4	0.3	1	-0.4	0.2
	Vismodegib	377.9	270.9	379.8			Decitabine	328.4	288.8	288.8	368.1																			AZD1080	-0.4	-0.4	-0.4	-0.4	-0.4	1.2	-0.4	-0.4
	Panobinostat	181.2	169.7	213.6			Vismodegib	363.9	355.6	355.6	385.4																			Prednisone	-0.5	-0.5	-0.5	5.1	-5.5	2.2	-3.1	-0.5
	Delanzomib	173.8	154.5	192.2			Panobinostat	230.6	235.3	235.3	251.9																			Degrasyn	-2.7	-1.5	-0.5	-2.6	-2.4	0	-2.7	-2.7
	Fludarabine	293	334.6	363.9			Delanzomib	150.6	166.3	166.3	190.8																			GW842166X	-0.5	-0.5	-0.5	-0.5	-0.5	-0.5	-0.5	-0.5
	Busulfan	363.2	295.8	416.1			Fludarabine	344.2	327.4	327.4	364.7																			Brigatinib	1	-7.7	-0.5	-0.5	-0.5	-0.5	-0.5	-0.5
	Ifosfamide	417.9	352.6	420.7			Busulfan	378.5	392.9	392.9	379.2																			HSP-990	-0.6	-16.1	-0.6	-3.5	-2.7	5.3	1.6	-0.8
	Sirolimus	392	291.2	351.5			Ifosfamide	395.2	378.5	378.5	388.6																			Carboplatin		-0.7	-0.7	-0.7	1.8	2.3	0.2	-0.1
	Dexamethasone	414.5	413.8	411.2			Sirolimus	344.4	365.1	365.1	346																			Cyclophosphamide	1.4	-0.7	-0.7	-0.7	-0.7	-0.7	-0.7	-0.7
	Cyclophosphamide Monohydrate	377.5	424.6	392.4			Dexamethasone	399.4	405.7	405.7	341.4																			Saracatinib	-0.9	1.6	-0.7	2.1	1.8	4.9	-2.3	-3.2
	Cyclosporin A	356.7	299.5	388.2			Cyclophosphamide Monohydrate	395.8	370.7	370.7	383.5																			Azacitidine	0	1.4	-0.8	-0.3	-0.8	-0.8	-0.8	-0.8
	Vinblastine sulfate	158.2	103.4	121.6			Cyclosporin A	408.5	305.3	305.3	389.5																			DAPT	-0.8	2.6	-0.8	-0.8	-0.8	0.8	0	-0.8
	Duvelisib	349.8	332.9	320.7			Vinblastine sulfate	195.8	121.2	121.2	152.9																			Vemurafenib	-0.8	1	-0.8	-0.8	-0.8	-0.8	-0.8	-0.8
	DAPT	423.2	391.3	371.7			Duvelisib	359.8	315.7	315.7	342.4																			CPI169	-0.9	0.4	-0.9	10.8	-0.9	-0.9	-0.9	-0.9
	Daunorubicin HCl	156.5	199.4	172			DAPT	445.7	368	368	387.3																			Ceritinib	3.7	-0.9	-1	6.1	2.2	3.2	1.5	2.4
	Nilotinib hydrochloride	425.7	347.2	423.9			Daunorubicin HCl	219.5	207.9	207.9	223.9																			Momelotinib	-1	-1	-1	-1	-1	-0.5	2.2	-1
	Omipalisib	168.3	166.8	175.3			Nilotinib hydrochloride	399.6	395.6	395.6	385.1																			Selisistat	-0.9	2	-1	-1.7	-1.7	8.9	-1.8	-1.8
	Carmustine	407.2	428.9	396.5			Omipalisib	212.3	235.5	235.5	205.9																			Alpelisib	1.7	0.4	-1.1	5	-0.5	9.7	-5.3	-2.8
	Ceritinib	330.2	310.6	301.7			Carmustine	402.1	418.9	418.9	386.8																			KU55933	0.3	0.5	-1.1	-1.7	-5.9	-1	-2.2	-1.9
	Motolimod	358.1	421.1	377.3			Ceritinib	347.9	346.4	346.4	333.4																			RKI1447	-0.9	-0.2	-1.1	9.7	-1.1	-1.1	-1.1	-1.1
	Carfilzomib	177.4	156.5	177.4			Motolimod	351.2	399.9	399.9	375.1																			IKK16	-1.9	-7.2	-1.1	-1.1	-0.5	-1.4	-1.4	-1.3
	Idelalisib	436.7	332.3	376.9			Carfilzomib	175.7	207.4	207.4	209.2																			Pomalidomide	-0.5	-1.3	-1.2	-0.1	0.5	2.2	-1	-1
	Dinaciclib	148.3	110.6	125.6			Idelalisib	415.1	400.8	400.8	382.1																			Sonidegib	-1.3	-1.3	-1.3	15.3	0.9	-1.3	-1.3	0.3
	Epacadostat	435.9	421.5	375			Dinaciclib	139.7	135.2	135.2	146.9																			NSC23766	-1	3.7	-1.3	-1.2	-1.3	-1.3	-1.3	-1.3
	AZD6738	256.8	337.5	320.3			Epacadostat	416.4	396	396	397.4																			Adavosertib	-1.4	-1.5	-1.4	-5.3	-6	0.3	1.2	-2
	Entrectinib	310.7	307.7	350.9			AZD6738	365.3	365.3	365.3	354																			Delanzomib	2.9	1.3	-1.4	1.8	-1.4	-1.4	-1.4	-1.4
	Mitomycin C	192.6	205.7	205.3			Entrectinib	388.6	304.5	304.5	314.1																			Nilotinib	0	-1.4	-1.4	2.2	-0.4	2.8	6.1	3.2
	Ivosidenib	347.6	415.7	407.5			Mitomycin C	345	298.3	298.3	304.8																			Ivosidenib	-1.4	-1.4	-1.4	14.5	-1.4	9.1	-1.4	-1.4
	Erlotinib	411.9	411.5	376.1			Ivosidenib	436.3	404.6	404.6	401.8																			Pevonedistat	6.6	-7.6	-1.4	-1.3	0.9	-1.3	-0.5	-0.7
	Melphalan	354.5	435.7	350.3			Erlotinib	444.4	447.7	447.7	398.7																			Bosutinib	-0.4	0.8	-1.4	-4.6	0.1	5.3	7.2	1.5
	Cytarabine	226.1	162.4	233.1			Melphalan	400	422.5	422.5	372.5																			Ribociclib	-2.9	-1.6	-1.5	-1.4	-1.5	-1.5	-1.5	-1.5
	Dactolisib	383.7	296.6	345.6			Cytarabine	328.8	284.1	284.1	272.9																			Busulfan	-1.5	-1.5	-1.5	-1.3	2.6	-0.2	3.2	-1.5
	Momelotinib	449.3	383.6	366.7			Dactolisib	318.8	317.8	317.8	308.3																			Ifosfamide	-1.5	-1.5	-1.5	2.2	-2.8	-2.1	1.3	-2.1
	Degrasyn	445.3	432.3	371.6			Momelotinib	404.8	390.7	390.7	396																			Mitomycin	-3.4	-6.5	-1.5	-1.4	5.1	1.6	0.2	-1.5
	EPZ011989	396.9	475.1	391.4			Degrasyn	390	385.3	385.3	391.8																			Mirdametinib	-1.5	-1.4	-1.5	-1.4	-1.5	1	-1.5	-1.5
	AMG 510	354.7	318.3	369			EPZ011989	376.5	383.1	383.1	381.5																			6H05	-1.5	8.7	-1.5	-3.8	8.4	16.5	10.5	7.5
	Idarubicin	166.6	147.7	161			AMG 510	364.2	321.4	321.4	381.9																			GSK269962A	-2.9	-3	-1.5	-2.5	3.6	2.2	2.3	3.6
	Idasanutlin	217.3	198.7	270.7			Idarubicin	217.6	194.7	194.7	215.4																			Samotolisib	-1.1	-12.8	-1.5	-0.5	-1.1	7.4	0.4	-0.5
	Ruxolitinib	390	371.7	367.4			Idasanutlin	264.5	249.2	249.2	307.1																			AS-1842856	-1.6	1.9	-1.6	-2.4	-2.5	-2.5	-2.5	-2.5
	PQR514	221.2	221.7	236.8			Ruxolitinib	400.6	416.8	416.8	391.9																			A-1210477	2.8	-2.5	-1.6	-1.6	-1.6	-1.6	-1.6	-0.8
	PQR620	365.6	274.8	319.6			PQR514	273	327.1	327.1	276.7																			Enasidenib	-1.7	-1.7	-1.7	-1.7	-1.1	-1.7	-1.7	-1.4
	Linifanib	392.9	315.4	365.6			PQR620	347.8	329	329	360.4																			Selumetinib	-1.7	-1.7	-1.7	-1.6	-1.6	6.3	-1.7	-1.7
	SB216763	418.5	382.3	385.3			Linifanib	384.3	370.7	370.7	398.1																			Lapatinib	-1.8	-1.8	-1.8	1.3	-1.8	-1.8	-1.8	-1.8
	BI-2536	222	211.8	192.2			SB216763	426.4	401.1	401.1	405.6																			Vismodegib	-4.8	-0.8	-1.8	-0.3	-12.6	4.9	4.9	-2.8
	Barasertib	202.3	210.1	215.4			BI-2536	300.1	249.6	249.6	247.9																			PF562271	4.1	0.8	-1.8	1.8	-1.5	-1.2	3.4	-1.2
	Resveratrol	346.4	349.8	338.6			Barasertib	344.4	335.4	335.4	349.3																			Midostaurin	-2.7	-3.4	-1.8	-1	3.3	1.9	2.5	-0.4
	Selisistat	407.5	377.8	403.1			Resveratrol	393.5	359.5	359.5	370.6																			Carmustine	-1.9	-1.4	-1.9	-4.9	8	14.8	1.3	-6.9
	Veliparib	358.7	382.7	376.3			Selisistat	401.8	401.1	401.1	386.1																			Veliparib	-1.9	-1.9	-1.9	-0.7	1.1	1.7	1.8	-1.9
	GSK690693	361.6	330.2	322			Veliparib	417.4	412.4	412.4	392.6																			Acalabrutinib	-6.9	-5.3	-1.9	-1.8	4.7	5.9	4.5	1.8
	VX-745	277.7	340.1	344.9			GSK690693	362.7	423.5	423.5	356.6																			Daunorubicin	2.2	0.1	-2	10.2	-7.4	0.2	4.7	-7.9
	AZD8055	341.2	200.1	280.1			VX-745	344.3	416.2	416.2	337.2																			Melphalan	-2	-2	-2	-2	4.1	2.8	-0.8	-2
	Lenalidomide	434.5	352.8	407.5			AZD8055	284.6	376.5	376.5	307.9																			Tepotinib	-5.7	-8.1	-2	-2.7	-9	-9	1.9	-4.5
	AEE788	405.5	311.4	381.8			Lenalidomide	415.4	459.5	459.5	407																			Dabrafenib	-2.1	-2.1	-2.1	-5.8	1.6	19.7	5.9	14.5
	Saracatinib	366.3	365.6	364.9			AEE788	373.5	343.6	343.6	370.4																			Cytarabine	-15.4	0.5	-2.1	-2	-1.6	-0.2	8.2	-1.9
	Obatoclax Mesylate (GX15-070)	261.9	256.9	255.3			Saracatinib	336.8	350	350	362.4																			Idarubicin	-2.9	2.5	-2.1	0.9	-4.8	3.9	8.9	-12.2
	Abexinostat	275	234.7	273.3			Obatoclax Mesylate (GX15-070)	257.4	293.9	293.9	320.4																			SB216763	-2.1	-2.1	-2.1	-2	1.5	3.9	6.5	0.3
	Nelarabine	406.8	464.4	393.2			Abexinostat	299.3	243.9	243.9	284.6																			Uprosertib	-2	-4.3	-2.1	-1.9	2	6.1	-8.6	-4.2
	Vemurafenib	412.5	425.1	404.5			Nelarabine	431.8	368.6	368.6	391.3																			PF4708671	-5.3	-0.7	-2.2	-4.2	-4.4	-5.3	-2.8	-3
	Selumetinib	427	406.7	397.7			Vemurafenib	429.9	403.2	403.2	397.2																			Duvelisib	3.2	4.2	-2.3	2	-5.5	-1.6	-6.5	-3.7
	Mocetinostat	261.2	265.6	302.7			Selumetinib	388.9	437.9	437.9	404																			KW-2478	-1.4	-4.7	-2.4	-1.6	-1	5.7	2.6	-0.2
	Onalespib	242.3	229.7	283.6			Mocetinostat	316.9	361.2	361.2	316.4																			Pexidartinib	-2.4	-2.4	-2.4	5.3	-0.9	-1.5	-2.5	-2.5
	Clofarabine	244	160.7	205.1			Onalespib	292.6	316.9	316.9	320.4																			Onalespib	-4.5	-6.3	-2.5	6	-1.6	10	1.2	6.5
	BX-795	348.8	307.7	340.9			Clofarabine	319.5	311.8	311.8	280.3																			Homoharringtonine	6.8	4.5	-2.5	1.2	-2.2	7.1	1.8	-3.8
	PD-0325901	381.5	316.3	372.5			BX-795	406.9	384.1	384.1	386.3																			Lenalidomide	-2.6	-2.6	-2.6	-2.5	6.4	6.7	-2.6	-2.6
	Nutlin-3	264.6	318.4	316.3			PD-0325901	395.6	385.5	385.5	405																			Thioguanine	-5.3	-5	-2.6	0.1	6.3	5.1	9.9	-4.8
	KU-55933	290.7	361.4	390.9			Nutlin-3	345.4	354.9	354.9	373.4																			JIB04	-4.6	3.1	-2.8	-3.4	2.1	5.7	1.8	0.6
	YM155 (Sepantronium Bromide)	104.4	51.18	51.66			KU-55933	346.7	385.4	385.4	374.7																			AZ20	-2	-4.3	-2.8	0.1	-4.5	-1.4	-5.8	0.9
	Valproic acid	326.5	382.5	395.1			YM155 (Sepantronium Bromide)	158	153.8	153.8	200.5																			Dacarbazine	-2.9	1.5	-2.9	-1.9	-13.7	5.7	17.1	6.6
	Rucaparib	233.1	274.7	329.3			Valproic acid	381.5	434.9	434.9	399.2																			Alisertib	-5.6	-4.6	-2.9	-2.8	-1	1.4	-2.4	-2.9
	Quizartinib	279	356.3	374			Rucaparib	350.2	401.8	401.8	382																			RG2833	-3	-3.1	-2.9	-3.3	0.1	2.6	-0.5	0.4
	Thioguanine	305.1	419.4	383.7			Quizartinib	308.1	417.6	417.6	374.8																			Cabozantinib	-4.1	-1.2	-3	-4	4.6	0.7	1.5	-1.3
	Temsirolimus	343.6	357.9	316.6			Thioguanine	309.5	318.6	324.7	338.8																			Ibrutinib	-3	-3	-3	-2.9	-2.8	-2.4	-2.4	-3
	Luminespib	131	193.1	186.1			Temsirolimus	279.7	324.9	327	347.6																			PQR514	1.3	-13.4	-3.1	-3	2.2	4.5	0.9	2.2
	ZM-447439	307.1	278.1	354.4			Luminespib	208.5	256.7	240.1	263.7																			Oxaliplatin	4.2	7.8	-3.1	3.2	-1.9	7.6	-6.7	-3.8
	AT9283	206	178.6	240.5			ZM-447439	348.3	352.2	373.8	375.2																			AT9283	-2.3	-2.9	-3.2	-0.8	-3.7	-2.9	-2.5	-3
	XAV-939	361	459.1	383.6			AT9283	277.9	299.6	306	329.4																			BHG712	-3.2	-3.2	-3.2	5	3	17.3	23.2	5.3
	Flavopiridol (Alvocidib)	265.6	262.5	252.3			XAV-939	343.2	310.1	374	374.9																			10058F4	1.7	5.1	-3.2	-3.1	-1	6.2	-3.2	-3.2
	Ivermectin	328.7	414.1	342.7			Flavopiridol (Alvocidib)	227.7	229.4	245.8	241.5																			Sotorasib	1.3	6.1	-3.3	-0.8	4.5	3.8	3.3	-4.6
	AZD7762	222.7	256.7	244.3			Ivermectin	312.2	317.3	392.6	380.7																			BMS345541	1.6	5.7	-3.4	3.7	-3.8	-2.2	-0.3	0.6
	Thiotepa	247.5	337.9	298.1			AZD7762	299.4	298.1	287.8	266.1																			Dibenzazepine	-3.5	-3.5	-3.5	-3	4.7	5.7	6.3	-3.5
	Infigratinib	351	319.8	421.9			Thiotepa	359	342.1	395.6	381.2																			Crenigacestat	-3.5	1.1	-3.5	-3.4	-3	1	0.2	-3.5
	Buparlisib	336.7	311	344.5			Infigratinib	347.2	362.2	368.2	391.5																			Ponatinib	-9	-4.7	-3.6	-1.2	-2.3	0.4	2.8	-4.6
	NVP-BSK805 2HCl	365.7	481.2	351.9			Buparlisib	359.2	363.8	314.9	341																			Valproic acid	-3.7	-3.7	-3.7	14.9	3.2	1.7	-3.7	3.5
	Tofacitinib (Tasocitinib)	466.3	413.5	407.4			NVP-BSK805 2HCl	406.3	370.3	347.5	376.7																			Repotrectinib	-2.6	-1.7	-3.7	8.9	0.7	8.9	-2.7	-2.4
	PF-562271	352.5	287	349.2			Tofacitinib (Tasocitinib)	392.9	395	404.2	396.5																			Chloroquine	0.5	4.1	-3.7	2.2	7.2	0.7	0.4	0.2
	GDC-0152	368.7	619.5	399.5			PF-562271	318.2	355.7	355.5	345.3																			Entinostat	-6.7	0.6	-3.8	1.1	1.7	11.3	1.7	1.5
	AZD1208	410.8	464.9	366.6			GDC-0152	323.8	345.5	363.8	378																			Ensartinib	2.4	0.4	-3.8	-2.4	5.5	4.6	-0.8	3.9
	RKI-1447	411.7	465.2	380.8			AZD1208	375	326.1	352.2	363.8																			Motolimod	-2.8	-3.3	-3.8	0.5	-3.8	0.4	0.6	-3.6
	SGI-1776 free base	375.4	396.8	331.1			RKI-1447	426.6	391.1	389	382.5																			Afuresertib	-2.2	-8.1	-3.9	-5.6	-0.9	-0.4	-9.6	-2.5
	KX2-391	287.3	255.7	246.4			SGI-1776 free base	353.3	350	353	329.7																			EPZ011989	-3.9	-3.1	-3.9	-2.1	-3.9	-1.8	0.2	-3.9
	PF-477736	279.2	244.9	318.3			KX2-391	289.7	243.3	300.7	298.3																			Lenvatinib	-4	-4	-4	-3.8	-1.1	3.1	2.5	-2
	Birinapant	313.1	325.4	374.8			PF-477736	328.6	301.5	280.2	297.8																			Trametinib	-4.1	-4.1	-4.1	1.8	5.1	5.5	3.3	6.9
	(+)-JQ1	292.5	277	349.1			Birinapant	328	358.4	339.7	352.2																			Sunitinib	2	2.8	-4.1	3.1	1.1	-0.6	0.4	1.4
	NVP-BHG712	475.2	399.1	406.8			(+)-JQ1	366.6	344.7	358.9	387.6																			Fimepinostat	-2.1	-6.3	-4.1	-4	1.1	3.4	2.2	-4.1
	Dibenzazepine	424	308.9	389			NVP-BHG712	425.6	449.1	395	398.1																			Obatoclax	-5.1	0.1	-4.3	-0.1	5.8	3	-1.7	6.3
	Ipatasertib	364.3	459.2	333.7			Dibenzazepine	391.3	374	378.3	394.1																			Quizartinib	-3.9	-2.9	-4.4	14.1	-1.9	-0.4	-1.1	1.7
	IOX2	433.7	537.3	375.2			Ipatasertib	356	291.4	318.9	319.8																			Everolimus	-6.7	-9	-4.7	-6.4	11	2.5	4	8.6
	10058-F4	389	430.5	335.1			IOX2	423.1	370.4	372.3	381																			Birabresib	-5.1	2.5	-4.8	-0.6	-10.7	2.4	-10.6	-8
	JIB-04	426	426	325.8			10058-F4	421.1	342.3	370.8	358.5																			Dovitinib	-3.8	-0.9	-4.9	1.7	-2.6	1.8	0.2	-4.2
	Rabusertib	309.8	367.1	312.7			JIB-04	430.8	336.7	360.1	332.6																			Fludarabine	-5.2	1.6	-4.9	-5	3.4	-2.8	3.5	2.5
	AZ20	283.7	220.3	345.1			Rabusertib	334.2	299.8	318.4	323.2																			Hydroperoxycyclophosphamide	-1.4	-4.7	-5	-3.1	5.8	6.2	0.6	0
	Glasdegib	409.3	311.6	423			AZ20	384.8	314.1	337.7	340.8																			Rucaparib	-4.9	-3.2	-5.1	-2.2	-6.1	-1.5	-0.2	-4.2
	RG2833	360.8	367.6	389.6			Glasdegib	426.4	401.7	414	405.8																			Fedratinib	-2.9	-3.6	-5.1	9.7	5	11.2	5.6	3.8
	RAF265	341.3	289.3	337.6			RG2833	399.6	410	391.2	389.4																			Mitoxantrone	2.1	7.7	-5.2	-0.9	-7.9	-10.2	-6.1	-6
	Fedratinib	330.4	260.8	328.6			RAF265	317.3	375.7	390.6	379.1																			Infigratinib	-5.9	-8.3	-5.2	2	2.1	6.5	8.5	-4.8
	BI-D1870	341.7	568.6	369.9			Fedratinib	328	334.5	324.2	343																			Abemaciclib	-5	-5.3	-5.3	-5.1	8	8.8	6.2	3.5
	Apabetalone	409.9	518.7	375.4			BI-D1870	411	354.7	378.6	397.4																			Crenolanib	1.5	0.8	-5.4	0.3	1.9	-1.1	2.8	3.4
	PF-4708671	425.3	387	363.9			Apabetalone	415.6	402.5	398.8	406.8																			Thiotepa	3.6	0.4	-5.4	5.7	5	11.9	-1.4	-5.4
	Torkinib	357.5	308.9	290.7			PF-4708671	382.4	369	376.1	362.4																			Necrostatin 1	-5.4	-3	-5.4	-0.3	4.2	8.3	5.9	2.5
	Tivantinib	338.3	287.8	285.5			Torkinib	338.1	333.8	316.4	312.8																			Mercaptopurine	3.5	-0.3	-5.5	6.2	-4.6	-2.2	0.6	-0.2
	Moxidectin	356.9	355.1	369			Tivantinib	330.2	326.6	349.5	344.2																			MK-2206	0.5	-1.3	-5.6	7.3	3.6	10	-1.2	0.4
	Amsacrine hydrochloride	233.8	180.6	228.1			Moxidectin	350.4	242	377.3	365.9																			RAF-265	-5.7	-4.2	-5.6	-1.8	-5.1	3.1	3.2	-4
	IPA-3	421.8	502	416.5			Amsacrine hydrochloride	329.3	174.2	307.3	310.3																			Afatinib	-5.8	-0.9	-6.1	-2.3	-1.4	-1.2	-4.8	-5.6
	Crenigacestat	409.5	365.6	387.3			IPA-3	427.3	312.4	410.1	403.7																			Vorinostat	-7.8	-3.4	-6.2	-4.1	-5.1	6.2	5.8	6.9
	6H05	404	327	401.7			Crenigacestat	403.4	347.1	382.9	367.8																			AZD7762	4.2	-5.8	-6.2	-3.1	3.7	2.3	3.2	3
	Givinostat	316.6	359.3	301.3			6H05	396.1	304.9	374.9	407.9																			Hydroperoxyifosfamide	-3.3	-3.8	-6.3	3.3	11.2	3.1	1.8	-2.8
	T0070907	394	478.8	373.2			Givinostat	325.1	313.4	323.5	333.8																			Panobinostat	-5.4	-0.5	-6.3	-5.6	7.9	13.8	7.4	7.3
	Abemaciclib	432.6	415.6	360.7			T0070907	357.4	430.6	396.7	375.1																			Entrectinib	0.1	3.8	-6.3	1.5	2.9	4.6	1.5	3.8
	PF-3758309	290.1	160.7	248.5			Abemaciclib	366	403.8	383.6	372.4																			Navitoclax	-10.1	-3.9	-6.4	-3	-10.6	3	1.7	-14.5
	Spebrutinib	356.5	327.3	353.9			PF-3758309	247.2	271.1	259.9	244.1																			NU7441	-6.6	-6.1	-6.6	2.3	-4.1	-2.6	-2.5	-5.8
	Birabresib (OTX015)	267	NA	391.1			Spebrutinib	396.7	383.5	379.6	372.6																			Cobimetinib	-5.4	-1.6	-6.8	-3.2	0.1	-5.9	1.4	-3.9
	Ixazomib Citrate	283	NA	266.7			Birabresib (OTX015)	302.3	298.6	401.9	394.7																			Ravoxertinib	-6.8	-4	-6.8	-4.6	-6.8	-6.8	-6.8	-1.9
	KW-2478	310	NA	317.3			Ixazomib Citrate	196.7	189.6	257.1	259.1																			Ceralasertib	-2.3	-1.6	-6.9	-2.3	3.5	8.1	2.6	0.9
	GW842166X	434.6	NA	406.1			KW-2478	326.5	357.7	343.8	339.3																			T0070907	-4.3	-6.3	-6.9	-5.6	8.4	9.4	8.3	-2.1
	IKK-16	344.2	NA	377.9			GW842166X	424.9	472.2	398.9	403.8																			Regorafenib Monohydrate	-2.3	-1	-7.1	-6.8	-3.6	0.2	-0.6	-5.8
	Pimozide	316	542.6	337.1			IKK-16	350.3	421.5	336.2	361.4																			Resveratrol	-1	-0.2	-7.1	-5	2	5.5	8.5	-3
	LCL161	365.8	590.3	388.1			Pimozide	388.8	375.9	361.9	355.2																			Nelarabine	-7.1	-6.8	-7.1	-2.7	7.8	12.4	10	-1.2
	NVP-HSP990	186.6	239.8	198.6			LCL161	408.9	425.9	399.1	357.8																			Olaparib	-5.7	-5.9	-7.2	-3.8	9.6	8.1	6.3	2.4
	I-BET-762	365	373.9	338.2			NVP-HSP990	257.9	331	283.6	266.5																			TK216	-0.4	-4.4	-7.2	-2				0.4
	GSK269962A HCl	423.8	290.2	334.2			I-BET-762	409.1	403.6	413.7	397.4																			Moxidectin	-2.5	12.7	-7.6	-2.9	0.2	2.8	-0.1	0.1
	Nexturastat A	337.7	425.5	403			GSK269962A HCl	412.2	403	410	389.5																			Givinostat	-4.8	-1.7	-7.6	-3.1	-1.7	-3.5	-0.2	-2.3
	Acalabrutinib	368.9	442.6	409.5			Nexturastat A	359.2	357.6	343.9	360.2																			Spebrutinib	-5.9	-3.5	-7.7	-6.6	0.4	1.2	0.2	-4.7
	Uprosertib	321.4	348.6	326.7			Acalabrutinib	416.1	374.9	390.7	365.3																			JQ1	-4.1	-6.5	-7.8	-4.7	-4.8	4.6	-3.4	-4.3
	Verdinexor	280.9	315.1	293.8			Uprosertib	347.3	301.7	332.7	329.3																			Molibresib	-3.8	-5.1	-7.9	-4.1	-2.9	4.6	-2.6	-4.2
	PRN1371	240.4	249.8	303.9			Verdinexor	302.8	369.2	312.7	280.8																			Dasatinib	-10.5	9.3	-8.1	0.8	-2	-6.1	-2.8	-4.8
	Gilteritinib	253.7	424.1	332.5			PRN1371	332.3	459.3	365.7	380.6																			Ivermectin	-0.8	4.7	-8.2	-2.4	3.1	0.4	7	-4
	BIX 01294	304.5	418.6	321.1			Gilteritinib	310.2	389.2	317.3	337.6																			Clofarabine	-15.7	-4.2	-8.3	-10.3	1.4	0.7	14.3	16
	Repotrectinib	258.8	329.5	314.1			BIX 01294	332.9	398.4	340.3	332.4																			Elesclomol	-8.4	-8.4	-8.4	9.4	39.3	3	-0.3	26.7
	NSC 23766	343.1	420	366.5			Repotrectinib	316.8	340.8	316.7	309.6																			Neflamapimod	-5.5	-6.3	-8.4	-1.5	-2.2	5.1	0.1	-1.7
	Nec-1s (7-Cl-O-Nec1)	269.2	321.9	369.9			NSC 23766	356.4	381.2	353.1	367.1																			Temozolomide	1.4	0.7	-9.4	-0.8	-4	-4	1	-3
	THZ1 2HCl	215	242.9	241.7			Nec-1s (7-Cl-O-Nec1)	362.2	384.1	358.9	367.6																			PF3758309	1.8	-7	-9.6	-5	5.2	1	2.3	14.1
	PU-H71	256.2	251.8	296.8			THZ1 2HCl	228.6	270.5	330.3	253.1																			Rabusertib	4.1	-1.6	-9.8	0.4	-3.6	8.2	2.2	4.4
	AS1842856	325.1	398	454.8			PU-H71	271.3	330.7	330.7	321.5																			Volasertib	-5.5	-2.5	-10	2.7	-2.4	1.5	5.6	0.1
	BAY 1895344	203.2	208.6	266.7			AS1842856	378.5	383	408.3	398.9																			Topotecan	-0.9	-4	-10.1	-2.7	-2.1	3.2	1.2	2.8
	CPI-169	353.3	442.7	385.2			BAY 1895344	304.9	238.2	254.4	275.4																			PF477736	-2.5	-7.3	-10.1	-8.8	10.4	4.6	12.4	14.1
	Pexidartinib	368.5	516	383.9			CPI-169	355.9	372.2	407.4	392																			Selinexor	-4.9	-9.4	-10.2	-2	10.1	12.9	-4.5	-0.2
	Cobimetinib	388.4	473.8	380.3			Pexidartinib	344.2	445.5	407	392.1																			Decitabine	-3.1	5.9	-10.3	0.6	3.3	3	2.9	2.3
	YK-4-279	345.5	382.3	363.4			Cobimetinib	360.3	390.9	403.7	389.8																			Etoposide	-5.3	-4	-10.6	-2.3	2.6	7.7	-3.8	-4.5
	I-BRD9	336.3	379.7	391.5			YK-4-279	383.1	357.2	386.1	383.6																			Erdafitinib	-3.9	-1.6	-10.6	-3.5	10.7	9.6	6.8	2.7
	BMS-345541	363.3	420.7	358.8			I-BRD9	390.3	374.5	341.7	391.2																			Barasertib	-11.8	-4.5	-11.8	1.9	7.6	15.3	29.2	2.2
	Samotolisib	284.8	284.2	261.1			BMS-345541	342.2	336.4	363.5	367.7																			Tivantinib	-1.4	-3.5	-11.8	2.6	-7.8	4.3	1.7	-2.9
	Homoharringtonine	174.5	138.6	183.4			Samotolisib	246.1	340.8	319.9	303.5																			MK-8776	-0.3	-8.8	-11.8	-5.3	-3	-5.7	6.5	-0.4
	NU7441 (KU-57788)	359.1	411	359.3			Homoharringtonine	152.1	145.1	185.7	172.1																			Mocetinostat	-6.2	-3.8	-12.1	-2.4	5.7	4.4	-1.4	-0.1
	MK-8776 (SCH 900776)	281.8	372.5	359.3			Ralimetinib	440.5	357.1	290.3	295.3																			Paclitaxel	3.2	-5.2	-12.7	-5.5	4.5	11.2	20	12
	Torin 1	335	289.6	296.6			Chloroquine Phosphate	423.3	350.3	288.1	302																			Verdinexor	-2.5	-10	-12.7	5.7	5.5	14.9	0.6	-1.4
	A-1210477	460.4	409.5	424.5			NU7441 (KU-57788)	341.9	386.5	389.7	384.6																			Irinotecan	-2.8	-3.4	-13.6	-6.1	19.8	27	15.7	11
	Brigatinib	313.5	299.5	299.9			MK-8776 (SCH 900776)	332	391.1	361.1	342.6																			Tirbanibulin	3.3	5.1	-14.2	-4.9	0.9	1.7	6.9	-0.2
	A-1331852	251.9	130.4	355.8			Torin 1	331.7	304.4	285.9	263.4																			SN-38	-0.3	-2.8	-14.3	-9.6	-1	-1.4	16.1	2.5
	Tepotinib	384.8	366.2	385			A-1210477	431.2	461	409.3	403.2																			BI-2536	-4.6	-2.1	-14.3	-6.7	7.6	1.4	4.3	11.4
	A-485	451.4	392.9	391.5			Brigatinib	293.1	320.3	313.7	324.8																			Gemcitabine	-2.7	-3	-14.4	-15.7	13.4	14.4	15.1	16.7
	MRTX849	387.5	266.2	388.7			A-1331852	270.9	331.5	406.1	383.5																			Abexinostat	-7	3.1	-14.9	-0.8	-0.2	6.5	2.3	1.6
	Alectinib	390.9	342.8	397.9			Tepotinib	340.1	410.7	388.6	376.9																			GSK690693	-0.9	-15.7	-15.7	-15.1	5	9.9	-6.2	-1.4
	GDC-0994	405.7	299.1	351.9			A-485	325	297.2	306.8	319.2																			PRN1371	-13.9	-16.3	-16.4	-7	11.2	16.8	8	1.6
	NVP-AEW541	288.3	295.4	279.4			MRTX849	376.1	349.5	343.2	344.9																			Methotrexate	-2.6	-12	-16.8	-3.1	5.4	13.1	9.1	5.6
	Pevonedistat	292.1	424.3	262.5			Alectinib	377.8	377.8	392.4	395.5																			Amsacrine	-5.5	14.3	-16.8	-16.1	-12.6	-9.1	6.2	-6
	AZD1080	417.3	457.1	439.6			GDC-0994	349	378.5	408	394.1																			Vincristine	0.7	9.5	-18.2	-10.5	4.7	11	15.2	8.4
	Bosutinib	414.1	430.7	384.6			NVP-AEW541	301.5	347.9	314.1	299.9																			Vinorelbine	0.4	5.5	-18.9	-5	7.1	5.7	14.5	7.5
	Lorlatinib	370.7	411.9	336.5			Pevonedistat	263.3	338.7	293.3	287.8																			Eltanexor	-4.3	-6.9	-19.1	-1.2	9.4	11.9	-9.5	-4.2
	S63845	213.2	280.5	285			AZD1080	421.9	476.5	428.3	430																			Vinblastine	2.9	11.6	-19.7	-10.5	6.1	7.3	15.8	7.3
	Midostaurin	260.7	243	282			Bosutinib	417.1	374	388.8	383.8																			Talazoparib	-7.7	-6.1	-21	-0.1	16.1	22.4	20.2	20.3
	Fimepinostat	183.1	200.5	245.6			Lorlatinib	314.9	340.4	375.2	361.6																			Gemtuzumab	-19.4	-14.5	-21.5	6.4	-17.7	-0.4	-0.8	-22.7
	TK216	317.2	503.4	311.6			S63845	185.4	173	270.6	253																			Docetaxel	-3.2	0.1	-24.6	0.1	3	8.2	21.3	2.6
							Midostaurin	301.6	319.9	352.9	325.7																			YM155	-6.7	-2.7	-25.4	-2.2	5.4	3	0.4	5.8
							Fimepinostat	373.4	243.1	244.1	249.8																			S-63845	28.9	17.4	27.9	25.1	8	4	-14.8	24.4
							TK216	408	361.1	363.4	357.7

## Sheet: Fig.4
Fig.4B	ES-ZH001	ES-ZH002	ES-ZH009	CDS-ZH001	CDS-ZH002	CDS-ZH003	MUG CIDUS		Fig.4C	c	10 nM	50 nM		Fig.4D							Fig.4E	[S64315]/nM	Control			50 μM zvad			12.5 μM zvad			4 μM zvad
	6265	38	88	3.548	342.7	5.131	9.807			35	68	76										0	100	100	100	97.2193	97.3143	102.007	100.894	99.909	103.466	102.038	99.1138	100.221
										22	63	80										6.5	54.9612	55.0984	49.5519	72.7548	71.9268	91.7648	61.622	57.255	70.4439	52.6041	54.4346	55.3829
										29	59	82.6										18.5	44.1579	40.868	25.0079	67.0724	67.6911	91.6523	54.8737	46.7617	61.0769	46.8881	42.2294	38.3466
																						52.9	32.783	28.0193	8.15086	59.6987	59.169	85.8212	44.4571	35.8404	56.7151	33.1966	29.8187	30.1923
																						150	19.5118	14.4797	3.33907	53.364	52.9822	84.0392	35.0291	25.5055	55.3408	25.3219	17.5125	28.8566
																						430	15.0869	8.55237	2.9173	53.2632	53.8381	85.6596	32.8167	23.4466	57.9347	21.6637	12.1276	29.6264
																						1229	14.9827	6.37552	3.0122	54.0096	53.1507	83.5999	33.2235	23.6656	56.0578	23.2877	11.4874	29.1238
																						3505	14.744	6.15312	2.16864	55.9598	55.6814	84.3345	34.6727	23.5308	53.0667	21.973	10.8943	24.667
																						10000	4.37443	2.59469	0.920882	52.4024	49.8281	27.282	28.8659	18.3852	13.2087	16.0755	7.25502	5.58856

## Sheet: Fig.5
Fig.5A													Fig.5B	MCL1			BCL2			Fig.5D	sgAAVS1	sgPeak1-1	sgPeak1-2	sgPeak2-1	sgPeak2-2	sgPeak3-1		Fig.5E		Live cells			Dead cells				Fig.5F								Fig.5G		Ratio CIC::DUX4 to CIC
														CDS	EwS		CDS	EwS			-0.114674	-0.68	-0.54	-0.12	-0.05	-0.14			NT control	16407.4	11269.8	13713.6	391.6	564.6	583												shNT	shNT plus Dox	shDUX4-1
														16085	5476		2921	2325			0.0784526	-0.46	-0.35	-0.03	0.01	0.1			NT DOX	12068.8	12875.8	10469	427.4	371.2	383												0.97	0.92	0.94
														17904	11516		8458	503			0.0362216	-0.78	-0.61	-0.29	-0.32	0.12			shDUX4-1 control	14878.8	15449.8	16663	448.2	578.2	408.2												1.42	1.15	1.01
														19920	10341		9856	4707											shDUX4-1 DOX	6683.4	6683.4	6683.4	1148	1263.2	1063.6												0.75	0.8	1.03
														11972	7379		2514	2623											shDUX4-2	14241.4	15166.8	17344.4	390	431.6	371.2
														30952	13329		3875	966											shDUX4-2 DOX	13596.2	16952.6	15518.6	325.8	305.8	333.2
															8524			1033											shDUX4-3	16772.6	14393.6	17317.6	501.6	465	431										Fig.5H		Ratio MCL1 to Actin
																													shDUX4-3 DOX	4052.6	4264.4	4796.2	1226.4	1288.6	1298.8												shNT	shNT plus Dox	shDUX4-1
																																															1	1.18197	1.24992
																																															1	0.809941	1.10932
																																															1	1.4466	1.22206
																																													Additional blots used for quantification shown in Figures 5G and H
[truncated: 24 more columns]

## Sheet: Fig.6
Fig.6A	Drug	IC50 ratio			Fig.6C		CDS-ZH001		CDS-ZH001-2		CDS-ZH002		CDS-ZH003			Fig.6D	Days	Relative tumor volume [% start volume]- treated mice						Relative tumor volume [% start volumel]- untreated mice
	S63845	0.118308	0.103122			Vincristine	-0.629	-3.537	1.77	-1.34	0.774	0.229	1.614	-0.388			0	90.3296	85.027	75.6335	76.8177	98.3241	69.9648	58.4062	77.1127	63.6533	68.4831	84.4235	82.1362
	THZ1 2HCl	0.288215	0.295575			4-HP-Ifosfamide	-4.033	-1.444	-1.14	0.76	-2.551	0.461	-1.746	1.443			2 (start)	100	100	100	100	100	100	100	100	100	100	100	100
	A-485	0.3106	0.3106			Doxorubicin	1.06	0.537	0.49	8.71	0.655	1.225	-1.17	1.38			6	76.1882	85.027	79.0028	70.756	52.9453	57.5168	203.23	212.831	214.83	123.249	170.701	114.977
	BAY 1895344	0.20741	0.641341			Etoposide	2.11	0.656	-1.98	-4.82	1.388	-1.533	-6.04	-1.08			9	47.4552	52.5592	66.1029	71.9419	41.7153	50.4203	332.334	376.741	319.678	201.416	261.694	131.379
	IKK-16	0.85519	0.317541			Venetoclax	3.973	1.018	12.11	7.72	15.525	16.405	19.411	20.116			13	42.7525	58.4817	63.1138	70.756	41.7153	49.4569	502.499	612.724	504.468	320.4	570.258	143.137
	Clofarabine	0.431109	0.755709			PQR514	0.557	-0.5	0.47	-3.83	1.877	5.278	10.169	11.094			16	41.6275	44.9599	83.6489	97.059	35.4692	64.105	806.17		666.293	602.447	988.773	182.579
	BMS-345541	0.864667	0.327607														20	35.2894	50.307	124.422	112.358	52.9453	80.0656			1047.72	923.375	1376.09	220.506
	Lorlatinib	0.700759	0.59541														23	43.8976	74.4744	172.8	196.475	95.0286	101.538
	Samotolisib	0.903295	0.564937														27	108.214	122.568	301.371	289.816	188.805	170.169
	Pevonedistat	0.7535	0.7535														30	247.857	143.772	433.959	485.315	290.567	225.438
	Crenolanib	0.886039	0.766727														34	298.594	262.873	459.269	624.561	528.232	376.819
	Mocetinostat	0.850386	0.826419														37	409.605	283.436			654.749	579.24
	Fludarabine	0.8975	1.0207														40	479.832	376.402			1126.31	908.664
	Dinaciclib	0.708692	1.21706
	KX2-391	0.9701	1.02472
	Larotrectinib sulfate	1	1
	Cabozantinib	1	1
	Prednisone	1	1
	Trametinib	1	1
	Enasidenib	1	1
	Vismodegib	1	1
	Ifosfamide	1	1
	Erlotinib	1	1
	Melphalan	1	1
	SB216763	1	1
	NVP-BHG712	1	1
	Dibenzazepine	1	1
	IPA-3	1	1
	GW842166X	1	1
	Nec-1s (7-Cl-O-Nec1)	1	1
	Cobimetinib	1	1
	6H05	1	1
	Cyclophosphamide Monohydrate	1	1
	AZD1080	1	1
	Vemurafenib	1	1
	Lenvatinib Mesylate	1	1
	PD-0325901	1	1
	Selumetinib	1	1
	Sonidegib	1	1
	Degrasyn	1	1
	Bosutinib	1	1
	LCL161	1	1
	Carmustine	1	1
	Crenigacestat	1	1
	Ibrutinib	1	1
	Tivantinib	1	1
	Idelalisib	1	1
	Thiotepa	1	1
	Momelotinib	1	1
	Ribociclib	1	1
	Apabetalone	1	1
	RG2833	1	1
	Linifanib	1	1
	Veliparib	1	1
	Axitinib	1	1
	Pexidartinib	1	1
	T0070907	1	1
	Nelarabine	1	1
	Ruxolitinib	1	1
	Abemaciclib	1	1
	Selisistat	1	1
	Alectinib	1	1
	Tofacitinib (Tasocitinib)	1	1
	Decitabine	1	1
	Sirolimus	1	1
	Lapatinib	1	1
	RKI-1447	1	1
	Nilotinib hydrochloride	1	1
	Temozolomide	1	1
	Valproic acid	1	1
	GDC-0152	1	1
	Cisplatin	1	1
	GSK690693	1	1
	Ivosidenib	1	1
	Glasdegib	1	1
	DAPT	1	1
	CPI-169	1	1
	Azacitidine	1	1
	Busulfan	1	1
	Pazopanib HCl	1	1
	IOX2	1	1
	Dacarbazine	1	1
	Regorafenib	1	1
	Carboplatin	1	1
	Pomalidomide	1	1
	Dabrafenib	1	1
	Oxaliplatin	1	1
	Lenalidomide	1	1
	A-1210477	1	1
	6-Mercaptopurine	1	NA
	Epacadostat	1.0102	1
	Sorafenib	1.01153	1
	AS1842856	1.02522	1
	Carfilzomib	1.27406	0.751987
	Ivermectin	1.78093	0.2577
	Methotrexate	1	1.04471
	YM155 (Sepantronium Bromide)	1.43097	0.624261
	YK-4-279	1	1.06918
	JIB-04	1.07979	1.02843
	Infigratinib	1	1.15207
	Entinostat	1.11433	1.06247
	Thioguanine	1.29599	0.943348
	EPZ011989	1	1.28205
	Flavopiridol (Alvocidib)	1.0835	1.2059
	10058-F4	1	1.28966
	Actinomycin D	1.13353	1.15945
	Cytarabine	0.369516	1.96106
	AEE788	1.63934	0.692361
	Spebrutinib	1	1.34264
	Mitomycin C	0.815512	1.58792
	Nexturastat A	1	1.41563
	Brigatinib	1.16089	1.29061
	Resveratrol	1	1.53752
	BIX 01294	1.35137	1.23256
	4-HP cyclophosphamide	1	1.6239
	Olaparib	1	1.71969
	Afatinib	1.04145	1.68634
	Adavosertib	1.01155	1.71953
	Tepotinib	1.79147	1
	I-BRD9	1.81192	1
	Moxidectin	2.15425	0.660498
	Regorafenib Monohydrate	1.84911	1
	Imatinib Mesylate	1.23381	1.63185
	Acalabrutinib	1.40056	1.4771
	BX-795	1.41643	1.49656
	GSK269962A HCl	1.88253	1.03961
	Tazemetostat	1.41603	1.54178
	TK216	1	1.972
	Nutlin-3	1.86501	1.11868
	Rucaparib	1.98649	1
	PF-562271	1.46805	1.54513
	Bortezomib	1.39537	1.67975
	Vincristine sulfate	1	2.11372
	Quizartinib	1.96766	1.19845
	Eltanexor	0.509771	2.66226
	NVP-AEW541	1.1873	1.99205
	AZD7762	1.74908	1.4551
	Chloroquine Phosphate	2.53754	0.8653
	Etoposide	1.18203	2.22272
	SGI-1776 free base	1.92802	1.52227
	AZD6738	1	2.52717
	MRTX849	1.01392	2.54625
	XAV-939	1.46177	2.10172
	Ensartinib dihydrochloride	1.5057	2.10978
	PF-3758309	1.95954	1.68661
	Ceritinib	1.67465	1.97758
	NVP-BSK805 2HCl	2.1781	1.67884
	Motolimod	1.81719	2.0903
	Crizotinib	1.89433	2.07116
	Torkinib	1.66811	2.38916
	Doxorubicin HCl	1.76071	2.31858
	PF-4708671	3.152	0.9456
	Panobinostat	2.19444	2.00942
	Ixazomib Citrate	1.69922	2.53117
	Sunitinib	0.946414	3.30634
	Vinblastine sulfate	2.14638	NA
	Temsirolimus	1.48885	2.82189
	GDC-0994	3.32779	1
	Obatoclax Mesylate (GX15-070)	3.29161	1.09369
	Alpelisib	1.91885	2.51715
	Topotecan HCl	3.10041	1.37687
	Amsacrine hydrochloride	1.55431	2.97075
	Fimepinostat	1.33499	3.20463
	AZD1208	1.04679	3.51494
	Delanzomib	2.85983	1.86113
	Dovitinib	1.64908	3.0931
	RAF265	3.80373	1
	Rabusertib	2.29249	2.52448
	Palbociclib HCl	1.95279	2.88805
	PQR620	2.35662	2.64751
	Gemcitabine	0.275445	4.79776
	Dactolisib	0.938081	4.13871
	Idarubicin	2.19632	2.94452
	Givinostat	2.74875	3.01248
	AZD8055	2.47148	3.30022
	VX-745	1	4.86145
	Uprosertib	3.08989	2.93794
	Verdinexor	2.10132	4.11515
	Selinexor	1.39816	4.87516
	Alisertib	1.24922	5.10986
	Saracatinib	4.56076	1.80511
	BI-D1870	2.35488	4.1591
	Pimozide	3.80534	2.86016
	Daunorubicin HCl	3.11447	3.57117
	PU-H71	2.48339	4.26298
	Afuresertib	1.96812	4.78927
	MK-2206 2HCl	1.87466	5.29697
	Abexinostat	4.07741	3.13968
	Midostaurin	4.91674	2.45264
	Gilteritinib	3.18653	4.25
	AMG 510	4.81928	2.68817
	PF-477736	2.67752	4.86978
	NSC 23766	6.58328	1
	Vorinostat	4.65983	2.99043
	Ipatasertib	2.98816	5.10373
	PRN1371	4.28098	4.05674
	Buparlisib	3.69224	4.92329
	Duvelisib	3.90168	5.29101
	BI-2536	2.55018	7.39571
	Fedratinib	7.56418	2.43616
	Irinotecan HCl Trihydrate	1.77211	8.56898
	AZ20	2.43605	8.07103
	Homoharringtonine	5.43697	5.14911
	Luminespib	6.69364	3.89639
	ZM-447439	7.72345	3.59699
	Ponatinib	3.98089	7.44602
	Repotrectinib	8.49267	3.03672
	Birinapant	4.0101	7.59098
	Mitoxantrone 2HCl	2.1273	9.76461
	MK-8776 (SCH 900776)	8.38816	4.84375
	4- HP fosfamide	3.92308	9.61854
	Entospletinib	0.58425	13.5672
	KU-55933	1	13.5833
	Idasanutlin	6.51292	8.24125
	Talazoparib	1.62384	14.201
	Entrectinib	5.81428	10.163
	Everolimus	15.058	1
	Barasertib	2.20264	14.2898
	Dexamethasone	1	15.6838
	Vinorelbine Tartrate	2.37869	14.5159
	I-BET-762	14.0371	3.20102
	Torin 1	4.91376	13.2253
	Cyclosporin A	8.8968	9.67118
	Omipalisib	4.83743	16.0379
	Onalespib	11.5572	10.57
	AT9283	15.7143	7.02192
	Linsitinib	10.1897	12.6287
	Paclitaxel	0.398028	23.7573
	Erdafitinib	4.54891	22.4788
	NU7441 (KU-57788)	1.39801	25.7931
	SN38	10.4313	18.1793
	Elesclomol	32.4149	1
	KW-2478	18.6751	15.5818
	Ralimetinib	1.86116	33.1785
	Volasertib	2.78849	32.9002
	(+)-JQ1	21.0305	20.5761
	NVP-HSP990	24.4705	37.3453
	PQR514	51.4647	12.2154
	Birabresib (OTX015)	43.5161	21.8293
	Docetaxel	14.9309	66.3148
	Dasatinib	47.6236	60.7528
	Navitoclax	94.7644	160.319
	Venetoclax	306.843	380.084
	A-1331852	1651.25	1581.78

## Sheet: Supplementary Fig.S2
Fig.S2B	Control	bFGF		Fig.S2D		Live cells			Dead cells				Fig.S2E		ES-ZH001							ES-ZH002							ES-ZH009
	94.35	31.6			control	19540.2	20730.5	14534.2	552	940.333	639.25				30 min c	30 min bFGF	5h c	5h bFGF	24h c	24h bFGF		30 min c	30 min bFGF	5h c	5h bFGF	24h c	24h bFGF		30 min c	30 min bFGF	5h c	5h bFGF	24h c	24h bFGF
	93.35	42			EGF	18566	21795.5	14717	622	912.5	595.75			EWS-FLI1	100	111	108	84	96	130		100	80	85	98	44	114		100	105	95	117	79	79
	93.35	47.05			bFGF	4539	5601.83	4218.75	2479	4239	2851.5			IGFBP3	100	102	90	1020	60	1796		100	84	101	503	141	353		100	130	101	436	67	181
					IGF	26123	25946.7	16852	538	639.667	480.5			PHLDA1	100	96	90	1989	119	2203		100	104	87	733	68	636		100	124	94	816	120	987

## Sheet: Supplementary Fig.S5
Fig.S5B	ES-ZH001	ES-ZH002	ES-ZH009	CDS-ZH001	CDS-ZH002	CDS-ZH003	MUG CIDUS
	14522	13048	8047	10.34	2814	21.38	34.42

## Sheet: Supplementary Fig.S9
Fig.S9C		control		DOX
	NT	84.8	93.8	79.6	93.9
	shDUX4-1	82.2	94.3	62.9	74.4
	shDUX4-2	82.8	94.2	82.8	93.8
	shDUX4-3	84.8	94	51	52.1

## Sheet: Supplementary Fig.S10
Fig.S10B

## Sheet: Supplementary Fig.S11
Fig.S11A		Control			Dox				Fig.S11B		Control			Dox
	shNT	-0.111136	-0.18762	0.298756	0.134114	0.0769327	0.31			shNT	0.07063	-0.0872483	0.0166183	-0.04	0.03	-0.22
	shDUX4-1	-0.048438	-0.107117	0.155555	-0.853606	-0.906144	-1.32			shDUX4-1	0.109019	-0.0877646	-0.0212546	-0.06	-0.14	0.69
	shDUX4-2	-0.0695352	-0.126808	0.196343	-0.202274	-0.222066	0.02			shDUX4-2	0.197545	-0.103399	-0.0941454	-0.06	-0.02	-0.05
	shDUX4-3	-0.104209	-0.0828611	0.187071	-1.26344	-1.28142	-1.08			shDUX4-3	0.109299	-0.028097	-0.0812023	0.08	0.09	-0.35

[truncated: 1 more sheets: Supplementary Fig.S12]
